# Supplementary material for: Poor statistical reporting, inadequate data presentation and spin persist despite editorial advice
Source: PLoS One. 2018 Aug 15;13(8):e0202121. doi: 10.1371/journal.pone.0202121 (PMC6093658; doi:10.1371/journal.pone.0202121)
Supplement: S1 File — Python code and PubMed search results used to randomly select papers for the audit. See the included README.txt file for a full description. (ZIP) [file pone.0202121.s001.zip]

Archive with 5 entries (4 files):
- S1 File/
- S1 File/README.txt
- S1 File/pmid_extract.py
- S1 File/2011-before.txt
- S1 File/2011-after.txt
