# Supplementary material for: Poor statistical reporting, inadequate data presentation and spin persist despite editorial advice
Source: PLoS One. 2018 Aug 15;13(8):e0202121. doi: 10.1371/journal.pone.0202121 (PMC6093658; doi:10.1371/journal.pone.0202121)
Supplement: S1 File — Python code and PubMed search results used to randomly select papers for the audit. See the included README.txt file for a full description. (ZIP) [file pone.0202121.s001.zip › S1 File/README.txt]

MANUSCRIPT
----------
Statistical reporting, data presentation and spin persist despite editorial advice


JOURNAL
-------
PLOS One


AUTHORS
-------
Joanna Diong, Annie A Butler, Simon C Gandevia, Martin E Héroux


CORRESPONDING AUTHOR
--------------------
Simon Gandevia: Neuroscience Research Australia, Barker Street, Randwick, Sydney, NSW 2031, Australia.
Email: s.gandevia@neura.edu.au


DATA FILES
----------
[2011-before.txt]
[2011-after.txt]
Full output of PubMed search for papers eligible for audit. PubMed search used was:
(J Physiol[TA] OR Br J Pharmacol[TA]) AND yyyy : yyyy[DP] NOT (editorial OR review OR erratum OR comment OR rebuttal OR crosstalk), where ’yyyy : yyyy’ corresponds to the ranges of interest. Papers were excluded if they were editorials, reviews, erratums, comments, rebuttals, or part of the Journal of Physiology’s Crosstalk correspondence series.


CODE FILES
----------
Code was writen in Python by Martin Héroux. Code has been tested with Python 3.5.2 and should be forward compatible.

[pmid_extract.py]
Code extract four sets of 200 randomised PMIDs: 100 pre- and 100 post-2011. In each set, PMIDs from pre- and post-2011 were interweaved to avoid a possible order effect. Twice as many references were extracted because we knew our PubMed search would not exclude all review articles and editorials. If a rater came across a review paper, editorial, etc, they would exclude this paper and replace it with the next available PMID on their list. Unfortunately the original random sampling did not use a defined random seed, thus the code will produce a different set of random PMIDs to those audited in the manuscript.


OUTPUT
------
[rater1.txt; rater2.txt; rater3.txt; rater4.txt]
Random sample of 200 interweaved PMIDs (i.e., pre-2011 PMID, post-2011 PMID, pre-2011 PMID, post-2011 PMID,[...]) 
