# Supplementary material for: Poor statistical reporting, inadequate data presentation and spin persist despite editorial advice
Source: PLoS One. 2018 Aug 15;13(8):e0202121. doi: 10.1371/journal.pone.0202121 (PMC6093658; doi:10.1371/journal.pone.0202121)
Supplement: S1 File — Python code and PubMed search results used to randomly select papers for the audit. See the included README.txt file for a full description. (ZIP) [file pone.0202121.s001.zip › S1 File/2011-before.txt]

1. Br J Pharmacol. 2010 Nov;161(6):1201-440.

Special issue dedicated to the memory of JW Black. Analytical receptor
pharmacology in drug discovery.

[No authors listed]


PMID: 21928478  [PubMed - indexed for MEDLINE]


2. J Physiol. 2010 Dec 1;588(Pt 23):4615-6. doi: 10.1113/jphysiol.2010.201012.

Angiogenesis - may the force be with you!

Egginton S(1).

Author information: 
(1)Angiogenesis Research Group, Centre for Cardiovascular Sciences, University
ofBirmingham, Medical School, Birmingham, UK. s.egginton@bham.ac.uk

DOI: 10.1113/jphysiol.2010.201012 
PMCID: PMC3010129
PMID: 21123206  [PubMed - indexed for MEDLINE]


3. J Physiol. 2010 Dec 1;588(Pt 23):4613-4. doi: 10.1113/jphysiol.2010.200790.

Fasting during exercise for fitness during feasting?

Heilbronn LK(1).

Author information: 
(1)Discipline of Medicine, The University of Adelaide, Adelaide, SA, 5005,
Australia. leonie.heilbronn@adelaide.edu.au

DOI: 10.1113/jphysiol.2010.200790 
PMCID: PMC3010128
PMID: 21123205  [PubMed - indexed for MEDLINE]


4. J Physiol. 2010 Dec 1;588(Pt 23):4611. doi: 10.1113/jphysiol.2010.200766.

Synchronicity, cycles and synaptic signalling in the colon.

Galligan JJ(1).

Author information: 
(1)Department of Pharmacology & Toxicology and the Neuroscience Program, Michigan
State University, East Lansing, MI 48824, USA. galliga1@msu.edu

DOI: 10.1113/jphysiol.2010.200766 
PMCID: PMC3010127
PMID: 21123204  [PubMed - indexed for MEDLINE]


5. J Physiol. 2010 Dec 1;588(Pt 23):4609-10. doi: 10.1113/jphysiol.2010.200212.

Hippocampal spatial navigation: interneurons take responsibility.

Gloveli T(1).

Author information: 
(1)Institute of Neurophysiology, Charité Universitätsmedizin Berlin, Charitéplatz
1, 10117 Berlin, Germany. tengis.gloveli@charite.de

DOI: 10.1113/jphysiol.2010.200212 
PMCID: PMC3010126
PMID: 21123203  [PubMed - indexed for MEDLINE]


6. J Physiol. 2010 Dec 1;588(Pt 23):4607-8. doi: 10.1113/jphysiol.2010.200378.

Muscle capillary supply takes the load.

Egginton S(1).

Author information: 
(1)Angiogenesis Research Group, Centre for Cardiovascular Sciences, University
ofBirmingham, Medical School, Birmingham B15 2TT, UK. s.egginton@bham.ac.uk

DOI: 10.1113/jphysiol.2010.200378 
PMCID: PMC3010125
PMID: 21123202  [PubMed - indexed for MEDLINE]


7. J Physiol. 2010 Dec 1;588(Pt 23):4605-6. doi: 10.1113/jphysiol.2010.200113.

CFTR channels and adenosine triphosphate release: the impossible rendez-vous
revisited in skeletal muscle.

Becq F(1).

Author information: 
(1)Institut de Physiologie et Biologie Cellulaires, Université de Poitiers, CNRS,
Poitiers, France. frederic.becq@univ-poitiers.fr

DOI: 10.1113/jphysiol.2010.200113 
PMCID: PMC3010124
PMID: 21123201  [PubMed - indexed for MEDLINE]


8. J Physiol. 2010 Dec 1;588(Pt 23):4603-4. doi: 10.1113/jphysiol.2010.200899.

Going to altitude? Bring your vitamins!

Lundby C(1).

Author information: 
(1)Institute of Physiology, University of Zurich, Winterthurerstrasse 190, Zurich
8057, Switzerland. carsten.lundby@access.uzh.ch

DOI: 10.1113/jphysiol.2010.200899 
PMCID: PMC3010123
PMID: 21123200  [PubMed - indexed for MEDLINE]


9. Br J Pharmacol. 2010 Dec;161(7):1472-6.

Transplacental transfer of remifentanil in the pregnant ewe.

Coonen JB(1), Marcus MA, Joosten EA, van Kleef M, Neef C, van Aken H, Gogarten W.

Author information: 
(1)Department of Anaesthesiology, MUMC, Maastricht, The Netherlands.
j.coonen@np.unimaas.nl

BACKGROUND AND PURPOSE: While remifentanil can be used either during labour or
fetal surgery, more should be known about the transplacental transfer of this
opioid. The aim of this study was to investigate the placental transfer and
haemodynamic effects of remifentanil after i.v. administration to pregnant ewes.
EXPERIMENTAL APPROACH: Seven pregnant ewes received a continuous infusion of
remifentanil (0.33 µg·kg⁻¹·min⁻¹) for 1 h, and maternal and fetal arterial blood 
samples were drawn at regular intervals during and up to 1 h after the
discontinuation of the infusion. Haemodynamic parameters were monitored
continuously. Blood gas samples were drawn at baseline and once during the
infusion.
KEY RESULTS: Peak maternal remifentanil plasma levels of 4.0 ± 0.9 ng·mL⁻¹ (mean 
± SD) and peak fetal plasma levels of 0.4 ± 0.3 ng·mL⁻¹ were obtained.
Remifentanil plasma levels dropped rapidly after the discontinuation of the
infusion. The continuous infusion of remifentanil did not result in significant
maternal or fetal haemodynamic changes.
CONCLUSIONS AND IMPLICATIONS: Remifentanil rapidly passes through the placenta of
pregnant ewes and although remifentanil concentrations stay significantly lower
in the fetus compared with those in the mother, remifentanil can be detected in
significant amounts in the fetus.


PMCID: PMC3010561
PMID: 21117280  [PubMed - indexed for MEDLINE]


10. Br J Pharmacol. 2010 Dec;161(8):1677-91. doi: 10.1111/j.1476-5381.2010.00984.x.

Pharmacological recruitment of the GABAergic tail of the ventral tegmental area
by acute drug exposure.

Kaufling J(1), Waltisperger E, Bourdy R, Valera A, Veinante P, Freund-Mercier MJ,
Barrot M.

Author information: 
(1)Institut des Neurosciences Cellulaires et Intégratives, Centre National de la 
Recherche Scientifique, Strasbourg, France.

BACKGROUND AND PURPOSE: The tail of the ventral tegmental area (tVTA), also
called the rostromedial tegmental nucleus, is a newly defined brain structure and
a potential control centre for dopaminergic activity. It was identified by the
induction of DeltaFosB following chronic cocaine exposure. In this work, we
screened 20 drugs for their ability to induce FosB/DeltaFosB in the tVTA.
EXPERIMENTAL APPROACH: Immunohistochemistry following systemic drug
administration was used to study FosB/DeltaFosB induction in the tVTA of adult
rats. Double-staining was used to determine whether dopamine or GABA neurones are
involved in this induction.
KEY RESULTS: The acute injection of the psychostimulant drugs cocaine,
D-amphetamine, (+/-)-3,4-methylenedioxymethamphetamine (MDMA), methylphenidate or
caffeine, induced the expression of FosB/DeltaFosB in the tVTA GABAergic cells.
No induction was observed following exposure to ethanol, diazepam,
γ-hydroxybutyric acid (GHB), morphine, ketamine, phencyclidine (PCP),
Δ(9)-tetrahydrocannabinol (THC), sodium valproic acid or gabapentin. To evaluate 
the role of monoamine transporters in the psychostimulant-induced expression of
FosB/DeltaFosB, we tested the antidepressant drugs reboxetine, nortriptyline,
fluoxetine and venlafaxine (which target the noradrenaline and/or the
5-hydroxytryptamine transporters), the 5-hydroxytryptamine releasing agent
dexfenfluramine, and the dopamine transporter inhibitor GBR12909. Only GBR12909
was able to induce FosB/DeltaFosB expression in the tVTA, showing that this
induction is mediated by dopamine.
CONCLUSIONS AND IMPLICATIONS: Newly described brain structures may help to
increase our knowledge of brain function, pathology and targets for treatments.
FosB/DeltaFosB induction in the tVTA is a common feature of drugs sharing
psychostimulant properties but not of drugs sharing risk of abuse.

© 2010 The Authors. British Journal of Pharmacology © 2010 The British
Pharmacological Society.

DOI: 10.1111/j.1476-5381.2010.00984.x 
PMCID: PMC3010575
PMID: 21087442  [PubMed - indexed for MEDLINE]


11. Br J Pharmacol. 2010 Dec;161(7):1444-54. doi: 10.1111/j.1476-5381.2010.00934.x.

The Electro-Mechanical window: a risk marker for Torsade de Pointes in a canine
model of drug induced arrhythmias.

van der Linde HJ(1), Van Deuren B, Somers Y, Loenders B, Towart R, Gallacher DJ.

Author information: 
(1)Center of Excellence for Cardiovascular Safety Research and Mechanistic
Pharmacology, Johnson & Johnson Pharmaceutical Research and Development, Division
of Janssen Pharmaceutica NV, Beerse, Belgium. hvdlinde@its.jnj.com

Comment in
    Br J Pharmacol. 2010 Dec;161(7):1441-3.

BACKGROUND AND PURPOSE: In cardiovascular pharmacology, electrical and mechanical
events can be distinguished, and the phrase 'electro-mechanical window' (EMw)
describes the temporal difference between these events. We studied whether
changes in EMw have potential predictive value for the occurrence of arrhythmias 
in fentanyl/etomidate-anaesthetized beagle (FEAB) dogs.
EXPERIMENTAL APPROACH: The EMw was calculated as differences between the QT
interval and QLVP(end) in FEAB dogs during atrial pacing, treatment with
isoprenaline or atropine, body temperature changes and induction of Torsade de
Pointes (TdP) in an LQT1 model.
KEY RESULTS: The electrical systole (QT interval) was shorter than the duration
of the mechanical event (QLVP(end) ), providing a positive EMw. Atrial pacing,
atropine or body temperature changes had no major effects on EMw, despite large
changes in QT duration. However, β-adrenoceptor stimulation (with isoprenaline)
decreased the EMw (from 90 to 5 ms) and in combination with HMR1556, a blocker of
the slowly activating potassium current (I(Ks) ), induced a large negative EMw
(-109ms) and TdP. Prevention of TdP by atenolol or verapamil was associated with 
a less negative EMw (-23 to -16ms). Mexiletine, a poorly effective long QT
treatment, did not affect the EMw or prevent TdP induction.
CONCLUSIONS AND IMPLICATIONS: The EMw is a marker, other than QT prolongation, of
TdP risk in the FEAB model. Therefore, we suggest examining the EMw as a risk
marker in cardiovascular safety studies and as a potential biomarker to improve
clinical management of long QT syndrome patients, especially in patients with
borderline QT prolongation.

© 2010 Johnson & Johnson Pharmaceutical Research and Development.

DOI: 10.1111/j.1476-5381.2010.00934.x 
PMCID: PMC3010558
PMID: 21054337  [PubMed - indexed for MEDLINE]


12. J Physiol. 2010 Dec 15;588(Pt 24):4969-85. doi: 10.1113/jphysiol.2010.199034.
Epub 2010 Nov 1.

Mechanosensitivity of Nav1.5, a voltage-sensitive sodium channel.

Beyder A(1), Rae JL, Bernard C, Strege PR, Sachs F, Farrugia G.

Author information: 
(1)Mayo Clinic, 200 First Street SW, Rochester, MN 55905, USA.

Comment in
    J Physiol. 2011 Mar 1;589(Pt 5):1003-4.

The voltage-sensitive sodium channel Na(v)1.5 (encoded by SCN5A) is expressed in 
electromechanical organs and is mechanosensitive. This study aimed to determine
the mechanosensitive transitions of Na(v)1.5 at the molecular level. Na(v)1.5 was
expressed in HEK 293 cells and mechanosensitivity was studied in cell-attached
patches. Patch pressure up to -50 mmHg produced increases in current and large
hyperpolarizing shifts of voltage dependence with graded shifts of
half-activation and half-inactivation voltages (V(1/2)) by ∼0.7 mV mmHg(-1).
Voltage dependence shifts affected channel kinetics by a single constant. This
suggested that stretch accelerated only one of the activation transitions.
Stretch accelerated voltage sensor movement, but not rate constants for gate
opening and fast inactivation. Stretch also appeared to stabilize the inactivated
states, since recovery from inactivation was slowed with stretch. Unitary
conductance and maximum open probability were unaffected by stretch, but peak
current was increased due to an increased number of active channels. Stretch
effects were partially reversible, but recovery following a single stretch cycle 
required minutes. These data suggest that mechanical activation of Na(v)1.5
results in dose-dependent voltage dependence shifts of activation and
inactivation due to mechanical modulation of the voltage sensors.

DOI: 10.1113/jphysiol.2010.199034 
PMCID: PMC3036191
PMID: 21041530  [PubMed - indexed for MEDLINE]


13. J Physiol. 2010 Dec 15;588(Pt 24):4871-89. doi: 10.1113/jphysiol.2010.198424.
Epub 2010 Nov 1.

Epac2-dependent mobilization of intracellular Ca²+ by glucagon-like peptide-1
receptor agonist exendin-4 is disrupted in β-cells of phospholipase C-ε knockout 
mice.

Dzhura I(1), Chepurny OG, Kelley GG, Leech CA, Roe MW, Dzhura E, Afshari P, Malik
S, Rindler MJ, Xu X, Lu Y, Smrcka AV, Holz GG.

Author information: 
(1)Department of Medicine, State University of New York Upstate Medical
University, Syracuse, NY, USA.

Erratum in
    J Physiol. 2012 Mar 15;590(Pt 6):1511.

Comment in
    J Physiol. 2010 Dec 15;588(Pt 24):4853.

Calcium can be mobilized in pancreatic β-cells via a mechanism of Ca(2+)-induced 
Ca(2+) release (CICR), and cAMP-elevating agents such as exendin-4 facilitate
CICR in β-cells by activating both protein kinase A and Epac2. Here we provide
the first report that a novel phosphoinositide-specific phospholipase C- (PLC-)
is expressed in the islets of Langerhans, and that the knockout (KO) of PLC- gene
expression in mice disrupts the action of exendin-4 to facilitate CICR in the
β-cells of these mice. Thus, in the present study, in which wild-type (WT)
C57BL/6 mouse β-cells were loaded with the photolabile Ca(2+) chelator NP-EGTA,
the UV flash photolysis-catalysed uncaging of Ca(2+) generated CICR in only 9% of
the β-cells tested, whereas CICR was generated in 82% of the β-cells pretreated
with exendin-4. This action of exendin-4 to facilitate CICR was reproduced by
cAMP analogues that activate protein kinase A (6-Bnz-cAMP-AM) or Epac2
(8-pCPT-2'-O-Me-cAMP-AM) selectively. However, in β-cells of PLC- KO mice, and
also Epac2 KO mice, these test substances exhibited differential efficacies in
the CICR assay such that exendin-4 was partly effective, 6-Bnz-cAMP-AM was fully 
effective, and 8-pCPT-2'-O-Me-cAMP-AM was without significant effect.
Importantly, transduction of PLC- KO β-cells with recombinant PLC- rescued the
action of 8-pCPT-2'-O-Me-cAMP-AM to facilitate CICR, whereas a K2150E PLC- with a
mutated Ras association (RA) domain, or a H1640L PLC- that is catalytically dead,
were both ineffective. Since 8-pCPT-2'-O-Me-cAMP-AM failed to facilitate CICR in 
WT β-cells transduced with a GTPase activating protein (RapGAP) that
downregulates Rap activity, the available evidence indicates that a signal
transduction 'module' comprised of Epac2, Rap and PLC- exists in β-cells, and
that the activities of Epac2 and PLC- are key determinants of CICR in this cell
type.

DOI: 10.1113/jphysiol.2010.198424 
PMCID: PMC3036185
PMID: 21041529  [PubMed - indexed for MEDLINE]


14. J Physiol. 2010 Dec 15;588(Pt 24):4987-94. doi: 10.1113/jphysiol.2010.196964.
Epub 2010 Nov 1.

Post-tetanic potentiation is caused by two signalling mechanisms affecting
quantal size and quantal content.

Xue L(1), Wu LG.

Author information: 
(1)National Institute of Neurological Disorders and Stroke, 35 Convent Drive,
Bldg 35, Bethesda, MD 20892, USA.

A high-frequency action potential train induces post-tetanic potentiation (PTP)
of transmission at many synapses by increasing the intra-terminal calcium
concentration, which may increase the quantal content by activation of protein
kinase C (PKC). A recent study found that an increase of the mEPSC size, caused
by compound vesicle fusion, parallels PTP, suggesting that the quantal size
increase also contributes to the PTP generation. However, the strength of this
suggestion is somewhat undermined by recent studies suggesting that vesicles
responsible for spontaneous and evoked EPSCs may originate from different pools. 
Furthermore, it is unclear whether the quantal size increase is also mediated by 
PKC. The present work addressed these issues at a large calyx of Held synapse. We
found that PTP was caused by both a PKC-dependent increase of the quantal content
and a PKC-independent increase of the quantal size. In addition, we found that
mEPSCs and EPSCs were subjected to similar up- and down-regulation, which
verifies the basic assumption of quantal analysis--the same mechanism controls
the quantal size of spontaneous and evoked release. This verification supports
the use of quantal analysis at central synapses. However, unlike the traditional 
quantal analysis that attributes the quantal size change to a postsynaptic
mechanism, the present work, together with one of our previous studies, suggests 
that the quantal size increase is caused by a presynaptic mechanism, the compound
fusion among vesicles that forms large compound vesicles.

DOI: 10.1113/jphysiol.2010.196964 
PMCID: PMC3036192
PMID: 21041528  [PubMed - indexed for MEDLINE]


15. J Physiol. 2010 Dec 15;588(Pt 24):4859-69. doi: 10.1113/jphysiol.2010.197764.
Epub 2010 Nov 1.

Inflammatory mediators weaken the amniotic membrane barrier through disruption of
tight junctions.

Kobayashi K(1), Miwa H, Yasui M.

Author information: 
(1)Department of Pharmacology, School of Medicine, Keio University, Tokyo, Japan.
kkobaya@anim.agr.hokudai.ac.jp

Comment in
    J Physiol. 2011 Jan 1;589(Pt 1):5.

In chorioamnionitis, intra-amniotic infections render the amniotic fluid an
adverse environment for the fetus and increase the risk of fetal mortality and
morbidity. It remains unclear how infection crosses the amniotic barrier, which
is made up of tight junctions (TJs). In this study, we investigated whether
amniotic TJs are disrupted in inflammatory conditions such as chorioamnionitis.
Amniotic TJs were disrupted by single applications of interleukin (IL)-1β, IL-6, 
tumour necrosis factor-α (TNF-α), and prostaglandin E2. In organ-cultured
amniotic membranes, these inflammatory mediators decreased the claudin-3 and
claudin-4 levels at the apical junction at different times. Injecting IL-6 into
the amniotic cavity concurrently induced the disruption of amniotic TJs by
decreasing the claudin-3 and claudin-4 levels at the apical junction, and the
dysfunction of the amniotic barrier; in contrast, injecting TNF-α weakened the
amniotic barrier by inducing apoptosis of the amniotic epithelial cells, with no 
decrease in claudin-3 and claudin-4 at the apical junction. Furthermore,
inflammation in the amniotic membrane, which was induced by the administration of
lipopolysaccharide to pregnant mice, concurrently caused dysfunction of the
amniotic barrier and disruption of TJs, involving the decrease of claudin-3 and
claudin-4 levels at the apical junction and apoptosis in the amniotic epithelium.
These results indicate that the adverse effects of the inflammatory mediators on 
amniotic TJs cause severe dysfunction of the amniotic barrier.

DOI: 10.1113/jphysiol.2010.197764 
PMCID: PMC3036184
PMID: 21041526  [PubMed - indexed for MEDLINE]


16. J Physiol. 2010 Dec 15;588(Pt 24):5033-47. doi: 10.1113/jphysiol.2010.199562.
Epub 2010 Nov 1.

Alteration in skeletal muscle afferents in rats with chronic heart failure.

Wang HJ(1), Li YL, Gao L, Zucker IH, Wang W.

Author information: 
(1)Department of Cellular and Integrative Physiology, University of Nebraska
Medical Center, Omaha, NE 68198-5850, USA.

Comment in
    J Physiol. 2011 Jan 15;589(Pt 2):261-2.

An exaggerated exercise pressor reflex (EPR) contributes to exercise intolerance 
and excessive sympatho-excitation in the chronic heart failure (CHF) state.
However, the components of this reflex that are responsible for the exaggerated
EPR in CHF remain unknown. To determine whether muscle afferent function is
altered in CHF, we recorded the discharge of group III and IV afferents in
response to static contraction, passive stretch and hindlimb intra-arterial
injection of capsaicin in sham and CHF rats. We also investigated the roles of
purinergic 2X receptor (P2X) and the transient receptor potential vanilloid 1
(VR1) in mediating the altered sensitivity of muscle afferents. Compared with
sham rats, CHF rats exhibited greater responses of group III afferents to
contraction and stretch whereas the responses of group IV afferents to
contraction and capsaicin were blunted. Hindlimb intra-arterial infusion of
pyridoxal phosphate-6-azophenyl-2,4-disulfonic acid (PPADS), a P2X antagonist,
attenuated the responses of group III afferents to contraction and stretch in CHF
rats to a greater extent than in sham rats. Western blot data showed that P2X3
receptors were significantly upregulated in doral root ganglion (DRG) of CHF rats
whereas VR1 receptors were significantly downregulated. Immunohistochemical
evidence showed that immunostaining of the P2X3 receptors was more intense in
both IB4-positive (C-fibre) and NF200-positive (A-fibre) neurons in DRG of CHF
rats whereas the immunostaining of the VR1 receptors was decreased in
IB4-positive neurons. These data suggest that group III afferents are sensitized 
whereas group IV afferents are desensitized in CHF, which is related to the
dysfunction of P2X and VR1 receptors.

DOI: 10.1113/jphysiol.2010.199562 
PMCID: PMC3036195
PMID: 21041525  [PubMed - indexed for MEDLINE]


17. Br J Pharmacol. 2010 Nov;161(6):1301-10. doi: 10.1111/j.1476-5381.2010.00829.x.

α1-Adrenoceptor-mediated contraction of rat aorta is partly mediated via
transactivation of the epidermal growth factor receptor.

Ulu N(1), Gurdal H, Landheer SW, Duin M, Guc MO, Buikema H, Henning RH.

Author information: 
(1)Department of Clinical Pharmacology, University Medical Centre Groningen,
University of Groningen, Groningen, the Netherlands. n.ulu@med.umcg.nl

BACKGROUND AND PURPOSE: High level of plasma catecholamines is a risk factor for 
vascular diseases such as hypertension and atherosclerosis. Catecholamines induce
hypertrophy of vascular smooth muscle through α(1) -adrenoceptors, which in cell 
culture involves the transactivation of epidermal growth factor receptor (EGFR). 
We hypothesized that EGFR transactivation was also involved in contractions of
rat aorta mediated by α(1) -adrenoceptors.
EXPERIMENTAL APPROACH: Thoracic aorta was isolated from 12-14 week old male
Wistar rats. In vitro aortic contractile responses to cumulative doses of
phenylephrine were characterized in the absence and presence of the EGFR kinase
inhibitors, AG1478 and DAPH, in intact and endothelium-denuded rings. Involvement
of signal transduction pathways was investigated by using heparin and inhibitors 
of Src, matrix metalloproteinase (MMP), extracellular signal-regulated kinase
(ERK)1/2 and phosphatidyl inositol 3-kinase (PI3K). Phosphorylation of EGFR and
ERK1/2 was measured after short-term phenylephrine or EGF stimulation in aorta
segments in the presence of AG1478 and the PI3K inhibitor, wortmannin.
KEY RESULTS: AG1478 and DAPH concentration dependently attenuated
phenylephrine-induced contractile responses in intact or endothelium-denuded
aortic rings. Inhibition of PI3K (wortmannin and LY294002) but not heparin or
inhibitors of Src or MMP, prevented the effect of AG1478 on the responses to
phenylephrine. Phenylephrine induced phosphorylation of EGFR, which was partially
blocked by AG1478. Phenylephrine also increased phosphorylation of ERK1/2,
time-dependently and was blocked by AG1478 and wortmannin.
CONCLUSIONS AND IMPLICATIONS: Contractions of rat thoracic aorta mediated by α(1)
-adrenoceptors involved transactivation of EGFR, mediated via a PI3K and ERK1/2
dependent pathway.

© 2010 The Authors. British Journal of Pharmacology © 2010 The British
Pharmacological Society.

DOI: 10.1111/j.1476-5381.2010.00829.x 
PMCID: PMC3000655
PMID: 20977469  [PubMed - indexed for MEDLINE]


18. Br J Pharmacol. 2010 Nov;161(6):1291-300. doi: 10.1111/j.1476-5381.2010.00639.x.

Histamine modulates γδ-T lymphocyte migration and cytotoxicity, via Gi and Gs
protein-coupled signalling pathways.

Truta-Feles K(1), Lagadari M, Lehmann K, Berod L, Cubillos S, Piehler S, Herouy
Y, Barz D, Kamradt T, Maghazachi A, Norgauer J.

Author information: 
(1)Department of Dermatology, Friedrich Schiller University of Jena, Jena,
Germany.

BACKGROUND AND PURPOSE: The biogenic amine, histamine plays a pathophysiological 
regulatory role in cellular processes of a variety of immune cells. This work
analyses the actions of histamine on γδ-T lymphocytes, isolated from human
peripheral blood, which are critically involved in immunological surveillance of 
tumours.
EXPERIMENTAL APPROACH: We have analysed effects of histamine on the intracellular
calcium, actin reorganization, migratory response and the interaction of human γδ
T cells with tumour cells such as the A2058 human melanoma cell line, the human
Burkitt's Non-Hodgkin lymphoma cell line Raji, the T-lymphoblastic lymphoma cell 
line Jurkat and the natural killer cell-sensitive erythroleukaemia cell line,
K562.
KEY RESULTS: γδ T lymphocytes express mRNA for different histamine receptor
subtypes. In human peripheral blood γδ T cells, histamine stimulated Pertussis
toxin-sensitive intracellular calcium increase, actin polymerization and
chemotaxis. However, histamine inhibited the spontaneous cytolytic activity of γδ
T cells towards several tumour cell lines in a cholera toxin-sensitive manner. A 
histamine H(4) receptor antagonist abolished the histamine induced γδ T cell
migratory response. A histamine H(2) receptor agonist inhibited γδ T
cell-mediated cytotoxicity.
CONCLUSIONS AND IMPLICATIONS: Histamine activated signalling pathways typical of 
chemotaxis (G(i) protein-dependent actin reorganization, increase of
intracellular calcium) and induced migratory responses in γδ T lymphocytes, via
the H(4) receptor, whereas it down-regulated γδ T cell mediated cytotoxicity
through H(2) receptors and G(s) protein-coupled signalling. Our data suggest that
histamine activated γδ T cells could modulate immunological surveillance of
tumour tissue.

© 2010 The Authors. British Journal of Pharmacology © 2010 The British
Pharmacological Society.

DOI: 10.1111/j.1476-5381.2010.00639.x 
PMCID: PMC3000654
PMID: 20977468  [PubMed - indexed for MEDLINE]


19. Br J Pharmacol. 2010 Nov;161(6):1204-16. doi: 10.1111/j.1476-5381.2010.01019.x.

Reflections on drug research.

Black J(1).

Author information: 
(1)Kings College Hospital Medical School, London, UK.

Comment in
    Br J Pharmacol. 2010 Nov;161(6):1218.
    Br J Pharmacol. 2010 Nov;161(6):1217.

DOI: 10.1111/j.1476-5381.2010.01019.x 
PMCID: PMC3000646
PMID: 20977465  [PubMed - indexed for MEDLINE]


20. Br J Pharmacol. 2010 Nov;161(5):1150-60. doi: 10.1111/j.1476-5381.2010.00951.x.

Inhibition of vascular ectonucleotidase activities by the pro-drugs ticlopidine
and clopidogrel favours platelet aggregation.

Lecka J(1), Rana MS, Sévigny J.

Author information: 
(1)Centre de Recherche en Rhumatologie et Immunologie, Centre Hospitalier
Universitaire de Québec (Pavillon CHUL) and Départament de Microbiologie
Infectiologie, Faculté de Médecine, Université Laval, 2705 Boulevard Laurier,
Québec, QC, Canada.

BACKGROUND AND PURPOSE: After conversion to their active forms by the liver,
ticlopidine and clopidogrel exert antiplatelet effects through irreversible
inhibition of the P2Y₁₂ receptor. Concentrations of nucleotides such as ADP, the 
physiological agonist at platelet P2Y₁ and P2Y₁₂ receptors, are regulated by
vascular ectonucleotidases, mainly nucleoside triphosphate diphosphohydrolase
(NTPDase)1 and ecto-5'-nucleotidase. Here we evaluate the effect of these
pro-drugs on vascular ectonucleotidase activity and on the natural function of
these enzymes in regulating platelet aggregation.
EXPERIMENTAL APPROACH: Nucleotidase assays were performed by HPLC and by P(i)
determination, using human umbilical vein endothelial cells (HUVEC) and protein
extracts from transfected COS-7 cells as sources of enzymes. Platelet aggregation
was assayed using human platelet-rich plasma.
KEY RESULTS: Each pro-drug inhibited endothelial ectonucleotidase activities and 
decreased their ability to block platelet aggregation in vitro. At their
therapeutic concentrations, ticlopidine (60 µM) and clopidogrel (20 µM) inhibited
ADP hydrolysis by HUVEC by about 80%, and AMP hydrolysis by one-third.
Accordingly, these compounds showed a mixed-type inhibition of recombinant human 
NTPDase1 with an apparent K(i) (K(i,app) ) of 10 µM (clopidogrel) and 14 µM
(ticlopidine). Recombinant rat ecto-5'-nucleotidase, but not its human
orthologue, was inhibited by ticlopidine with a K(i,app) of 4.5 mM.
CONCLUSIONS AND IMPLICATIONS: These pro-drugs facilitated platelet aggregation
via the inhibition of vascular NTPDase1 in vitro. Further studies should be
performed to assess whether this effect also occurs in vivo, especially at the
beginning of treatment, before sufficient levels of active metabolites are
produced by the liver.

© 2010 The Authors. British Journal of Pharmacology © 2010 The British
Pharmacological Society.

DOI: 10.1111/j.1476-5381.2010.00951.x 
PMCID: PMC2998694
PMID: 20977463  [PubMed - indexed for MEDLINE]


21. Br J Pharmacol. 2010 Nov;161(5):1137-49. doi: 10.1111/j.1476-5381.2010.00956.x.

Curcumin prevents leptin raising glucose levels in hepatic stellate cells by
blocking translocation of glucose transporter-4 and increasing glucokinase.

Tang Y(1), Chen A.

Author information: 
(1)Department of Pathology, School of Medicine, Saint Louis University, 1100
S.Grand Boulevard, St Louis, MO 63104, USA.

BACKGROUND AND PURPOSE: Hyperleptinemia is commonly found in obese patients,
associated with non-alcoholic steatohepatitis and hepatic fibrosis. Hepatic
stellate cells (HSCs) are the most relevant effectors during hepatic
fibrogenesis. We recently reported that leptin stimulated HSC activation, which
was eliminated by curcumin, a phytochemical from turmeric. This study was
designed to explore the underlying mechanisms, focusing on their effects on
intracellular glucose in HSCs. We hypothesized that leptin stimulated HSC
activation by elevating the level of intracellular glucose, which was eliminated 
by curcumin by inhibiting the membrane translocation of glucose transporter-4
(GLUT4) and inducing the conversion of glucose to glucose-6-phosphate (G-6-P).
EXPERIMENTAL APPROACH: Levels of intracellular glucose were measured in rat HSCs 
and immortalized human hepatocytes. Contents of GLUT4 in cell fractions were
analysed by Western blotting analyses. Activation of signalling pathways was
assessed by comparing phosphorylation levels of protein kinases.
KEY RESULTS: Leptin elevated the level of intracellular glucose in cultured HSCs,
which was diminished by curcumin. Curcumin suppressed the leptin-induced membrane
translocation of GLUT4 by interrupting the insulin receptor
substrates/phosphatidyl inositol 3-kinase/AKT signalling pathway. Furthermore,
curcumin stimulated glucokinase activity, increasing conversion of glucose to
G-6-P.
CONCLUSIONS AND IMPLICATIONS: Curcumin prevented leptin from elevating levels of 
intracellular glucose in activated HSCs in vitro by inhibiting the membrane
translocation of GLUT4 and stimulating glucose conversion, leading to the
inhibition of HSC activation. Our results provide novel insights into mechanisms 
of curcumin in inhibiting leptin-induced HSC activation.

© 2010 The Authors. British Journal of Pharmacology © 2010 The British
Pharmacological Society.

DOI: 10.1111/j.1476-5381.2010.00956.x 
PMCID: PMC2998693
PMID: 20977462  [PubMed - indexed for MEDLINE]


22. Br J Pharmacol. 2010 Nov;161(5):1122-36. doi: 10.1111/j.1476-5381.2010.00944.x.

Agonists at the δ-opioid receptor modify the binding of µ-receptor agonists to
the µ-δ receptor hetero-oligomer.

Kabli N(1), Martin N, Fan T, Nguyen T, Hasbi A, Balboni G, O'Dowd BF, George SR.

Author information: 
(1)Centre for Addiction and Mental Health, Toronto, Ontario, Canada.

BACKGROUND AND PURPOSE: µ- and δ-opioid receptors form heteromeric complexes with
unique ligand binding and G protein-coupling profiles linked to G protein α
z-subunit (Gα(z) ) activation. However, the mechanism of action of agonists and
their regulation of the µ-δ receptor heteromer are not well understood.
EXPERIMENTAL APPROACH: Competition radioligand binding, cell surface receptor
internalization in intact cells, confocal microscopy and receptor
immunofluorescence techniques were employed to study the regulation of the µ-δ
receptor heteromer in heterologous cells with and without agonist exposure.
KEY RESULTS: Gα(z) enhanced affinity of some agonists at µ-δ receptor heteromers,
independent of agonist chemical structure. δ-Opioid agonists displaced µ-agonist 
binding with high affinity from µ-δ heteromers, but not µ receptor homomers,
suggestive of δ-agonists occupying a novel µ-receptor ligand binding pocket
within the heteromers. Also, δ-agonists induced internalization of µ-opioid
receptors in cells co-expressing µ- and δ-receptors, but not those expressing
µ-receptors alone, indicative of µ-δ heteromer internalization. This
dose-dependent, Pertussis toxin-resistant and clathrin- and dynamin-dependent
effect required agonist occupancy of both µ- and δ-opioid receptors. In contrast 
to µ-receptor homomers, agonist-induced internalization of µ-δ heteromers
persisted following chronic morphine exposure.
CONCLUSIONS AND IMPLICATIONS: The µ-δ receptor heteromer may contain a novel
δ-agonist-detected, high-affinity, µ-receptor ligand binding pocket and is
regulated differently from the µ-receptor homomer following chronic morphine
exposure. Occupancy of both µ- and δ-receptor binding pockets is required for
δ-agonist-induced endocytosis of µ-δ receptor heteromers. δ-Opioid agonists
target µ-δ receptor heteromers, and thus have a broader pharmacological
specificity than previously identified.

© 2010 The Authors. British Journal of Pharmacology © 2010 The British
Pharmacological Society.

DOI: 10.1111/j.1476-5381.2010.00944.x 
PMCID: PMC2998692
PMID: 20977461  [PubMed - indexed for MEDLINE]


23. Br J Pharmacol. 2010 Nov;161(5):1111-21. doi: 10.1111/j.1476-5381.2010.00953.x.

Participation of nuclear factor (erythroid 2-related), factor 2 in ameliorating
lithocholic acid-induced cholestatic liver injury in mice.

Tan KP(1), Wood GA, Yang M, Ito S.

Author information: 
(1)Division of Clinical Pharmacology & Toxicology, Physiology and Experimental
Medicine Program, Research Institute, Hospital for Sick Children, 555 University 
Avenue, Toronto, Ontario, Canada.

BACKGROUND AND PURPOSE: Lithocholic acid (LCA), the most toxic bile acid, induces
cholestatic liver injury in rodents. We previously showed that LCA activates the 
oxidative stress-responsive nuclear factor (erythroid-2 like), factor 2 (Nrf2) in
cultured liver cells, triggering adaptive responses that reduce cell injury. In
this study, we determined whether Nrf2 protects the liver against LCA-induced
toxicity in vivo.
EXPERIMENTAL APPROACH: Nrf2 disrupted (Nrf2(-/-) ) and wild-type mice were
treated with LCA (125 mg·kg(-1) body weight) to induce liver injury. Levels of
mRNA, protein and function of important Nrf2 target genes coupled with liver
histology and injury biomarkers of mice were examined.
KEY RESULTS: In 4 day LCA treatments, we observed a significantly higher hepatic 
induction of Nrf2 target, cytoprotective genes including thioredoxin reductase 1,
glutamate cysteine ligase subunits, glutathione S-transferases, haeme oxygenase-1
and multidrug resistance-associated proteins 3 and 4 in the wild type as compared
with the Nrf2(-/-) mice. Moreover, basal and LCA-induced hepatic glutathione and 
activities of glutathione S-transferases and thioredoxin reductases were higher
in wild-type than in Nrf2(-/-) mice. This reduced production of cytoprotective
genes against LCA toxicity rendered Nrf2(-/-) mice more susceptible to severe
liver damage with the presence of multifocal liver necrosis, inflamed bile ducts 
and elevation of lipid peroxidation and liver injury biomarkers, such as alanine 
aminotransferase and alkaline phosphatase.
CONCLUSIONS AND IMPLICATIONS: Nrf2 plays a crucial cytoprotective role against
LCA-induced liver injury by orchestrating adaptive responses. The pharmacological
potential of targeting liver Nrf2 in the management of cholestatic liver diseases
is proposed.

© 2010 The Authors. British Journal of Pharmacology © 2010 The British
Pharmacological Society.

DOI: 10.1111/j.1476-5381.2010.00953.x 
PMCID: PMC2998691
PMID: 20977460  [PubMed - indexed for MEDLINE]


24. Br J Pharmacol. 2010 Nov;161(5):1099-110. doi: 10.1111/j.1476-5381.2010.00945.x.

PM01183, a new DNA minor groove covalent binder with potent in vitro and in vivo 
anti-tumour activity.

Leal JF(1), Martínez-Díez M, García-Hernández V, Moneo V, Domingo A,
Bueren-Calabuig JA, Negri A, Gago F, Guillén-Navarro MJ, Avilés P, Cuevas C,
García-Fernández LF, Galmarini CM.

Author information: 
(1)Cell Biology Department, PharmaMar SA, Spain Department of Biochemistry and
Molecular Biology, University of Alcalá, Spain.

BACKGROUND AND PURPOSE: PM01183 is a new synthetic tetrahydroisoquinoline
alkaloid that is currently in phase I clinical development for the treatment of
solid tumours. In this study we have characterized the interactions of PM01183
with selected DNA molecules of defined sequence and its in vitro and in vivo
cytotoxicity.
EXPERIMENTAL APPROACH: DNA binding characteristics of PM01183 were studied using 
electrophoretic mobility shift assays, fluorescence-based melting kinetic
experiments and computational modelling methods. Its mechanism of action was
investigated using flow cytometry, Western blot analysis and fluorescent
microscopy. In vitro anti-tumour activity was determined by
3-(4,5-dimethylthiazol-2-yl)-2,5-diphenyltetrazolium bromide assay and the in
vivo activity utilized several human cancer models.
KEY RESULTS: Electrophoretic mobility shift assays demonstrated that PM01183
bound to DNA. Fluorescence-based thermal denaturation experiments showed that the
most favourable DNA triplets providing a central guanine for covalent adduct
formation are AGC, CGG, AGG and TGG. These binding preferences could be
rationalized using molecular modelling. PM01183-DNA adducts in living cells give 
rise to double-strand breaks, triggering S-phase accumulation and apoptosis. The 
potent cytotoxic activity of PM01183 was ascertained in a 23-cell line panel with
a mean GI(50) value of 2.7 nM. In four murine xenograft models of human cancer,
PM01183 inhibited tumour growth significantly with no weight loss of treated
animals.
CONCLUSIONS AND IMPLICATIONS: PM01183 is shown to bind to selected DNA sequences 
and promoted apoptosis by inducing double-strand breaks at nanomolar
concentrations. The potent anti-tumour activity of PM01183 in several murine
models of human cancer supports its development as a novel anti-neoplastic agent.

© 2010 PharmaMar SA. British Journal of Pharmacology © 2010 The British
Pharmacological Society.

DOI: 10.1111/j.1476-5381.2010.00945.x 
PMCID: PMC2998690
PMID: 20977459  [PubMed - indexed for MEDLINE]


25. Br J Pharmacol. 2010 Nov;161(5):1086-98. doi: 10.1111/j.1476-5381.2010.00941.x.

Mitochondrial monoamine oxidase-A-mediated hydrogen peroxide generation enhances 
5-hydroxytryptamine-induced contraction of rat basilar artery.

Poon CC(1), Seto SW, Au AL, Zhang Q, Li RW, Lee WY, Leung GP, Kong SK, Yeung JH, 
Ngai SM, Ho HP, Lee SM, Chan SW, Kwan YW.

Author information: 
(1)School of Biomedical Sciences (Programme in Vascular and Metabolic Biology),
Faculty of Medicine, The Chinese University of Hong Kong, Hong Kong, China.

BACKGROUND AND PURPOSE: We evaluated the role(s) of monoamine oxidase
(MAO)-mediated H₂O₂ generation on 5-hydroxytryptamine (5-HT)-induced tension
development of isolated basilar artery of spontaneously hypertensive rats (SHR)
and normotensive Wistar-Kyoto (WKY) rats.
EXPERIMENTAL APPROACH: Basilar artery (endothelium-denuded) was isolated for
tension measurement and Western blots. Enzymically dissociated single myocytes
from basilar arteries were used for patch-clamp electrophysiological and confocal
microscopic studies.
KEY RESULTS: Under resting tension, 5-HT elicited a concentration-dependent
tension development with a greater sensitivity (with unchanged maximum tension
development) in SHR compared with WKY (EC(50) : 28.4 ± 4.1 nM vs. 98.2 ± 9.4 nM).
The exaggerated component of 5-HT-induced tension development in SHR was
eradicated by polyethylene glycol-catalase, clorgyline and citalopram whereas
exogenously applied H₂O₂ enhanced the 5-HT-elicited tension development in WKY. A
greater protein expression of MAO-A was detected in basilar arteries from SHR
than in those from WKY. In single myocytes and the entire basilar artery, 5-HT
generated (clorgyline-sensitive) a greater amount of H₂O₂ in SHR compared with
WKY. Whole-cell iberiotoxin-sensitive Ca(2+) -activated K(+) (BK(Ca) ) amplitude 
measured in myocytes of SHR was approximately threefold greater than that in WKY 
(at +60 mV: 7.61 ± 0.89 pA·pF(-1) vs. 2.61 ± 0.66 pA·pF(-1) ). In SHR myocytes,
5-HT caused a greater inhibition (clorgyline-, polyethylene glycol-catalase- and 
reduced glutathione-sensitive) of BK(Ca) amplitude than in those from WKY.
CONCLUSIONS AND IMPLICATIONS: 5-HT caused an increased generation of
mitochondrial H₂O₂ via MAO-A-mediated 5-HT metabolism, which caused a greater
inhibition of BK(Ca) gating in basilar artery myocytes, leading to exaggerated
basilar artery tension development in SHR.

© 2010 The Authors. British Journal of Pharmacology © 2010 The British
Pharmacological Society.

DOI: 10.1111/j.1476-5381.2010.00941.x 
PMCID: PMC2998689
PMID: 20977458  [PubMed - indexed for MEDLINE]


26. Br J Pharmacol. 2010 Nov;161(5):1070-85. doi: 10.1111/j.1476-5381.2010.00947.x.

Selective determinants of inositol 1,4,5-trisphosphate and adenophostin A
interactions with type 1 inositol 1,4,5-trisphosphate receptors.

Rossi AM(1), Sureshan KM, Riley AM, Potter VL, Taylor CW.

Author information: 
(1)Department of Pharmacology, University of Cambridge, Cambridge, UK.

BACKGROUND AND PURPOSE: Adenophostin A (AdA) is a potent agonist of inositol
1,4,5-trisphosphate receptors (IP(3) R). AdA shares with IP(3) the essential
features of all IP(3) R agonists, namely structures equivalent to the
4,5-bisphosphate and 6-hydroxyl of IP(3) , but the basis of its increased
affinity is unclear. Hitherto, the 2'-phosphate of AdA has been thought to
provide a supra-optimal mimic of the 1-phosphate of IP(3) .
EXPERIMENTAL APPROACH: We examined the structural determinants of AdA binding to 
type 1 IP(3) R (IP(3) R1). Chemical synthesis and mutational analysis of IP(3) R1
were combined with (3) H-IP(3) binding to full-length IP(3) R1 and its N-terminal
fragments, and Ca(2+) release assays from recombinant IP(3) R1 expressed in DT40 
cells.
KEY RESULTS: Adenophostin A is at least 12-fold more potent than IP(3) in
functional assays, and the IP(3) -binding core (IBC, residues 224-604 of IP(3)
R1) is sufficient for this high-affinity binding of AdA. Removal of the
2'-phosphate from AdA (to give 2'-dephospho-AdA) had significantly lesser effects
on its affinity for the IBC than did removal of the 1-phosphate from IP(3) (to
give inositol 4,5-bisphosphate). Mutation of the only residue (R568) that
interacts directly with the 1-phosphate of IP(3) decreased similarly (by
~30-fold) the affinity for IP(3) and AdA, but mutating R504, which has been
proposed to form a cation-π interaction with the adenine of AdA, more profoundly 
reduced the affinity of IP(3) R for AdA (353-fold) than for IP(3) (13-fold).
CONCLUSIONS AND IMPLICATIONS: The 2'-phosphate of AdA is not a major determinant 
of its high affinity. R504 in the receptor, most likely via a cation-π
interaction, contributes specifically to AdA binding.

© 2010 The Authors. British Journal of Pharmacology © 2010 The British
Pharmacological Society.

DOI: 10.1111/j.1476-5381.2010.00947.x 
PMCID: PMC2998688
PMID: 20977457  [PubMed - indexed for MEDLINE]


27. Br J Pharmacol. 2010 Nov;161(5):1059-69. doi: 10.1111/j.1476-5381.2010.00946.x.

Participation of CYP2C8 and CYP3A4 in the N-demethylation of imatinib in human
hepatic microsomes.

Nebot N(1), Crettol S, d'Esposito F, Tattam B, Hibbs DE, Murray M.

Author information: 
(1)Pharmacogenomics and Drug Development Group, Faculty of Pharmacy, University
of Sydney, NSW, Australia.

BACKGROUND AND PURPOSE: Imatinib is a clinically important inhibitor of tyrosine 
kinases that are dysregulated in chronic myelogenous leukaemia and
gastrointestinal stromal tumours. Inter-individual variation in imatinib
pharmacokinetics is extensive, and influences drug safety and efficacy. Hepatic
cytochrome P450 (CYP) 3A4 has been implicated in imatinib N-demethylation, but
the clearance of imatinib decreases during prolonged therapy. CYP3A phenotype
correlates with imatinib clearance at the commencement of therapy, but not at
steady state. The present study evaluated the possibility that multiple CYPs may 
contribute to imatinib oxidation in liver.
EXPERIMENTAL APPROACH: Imatinib biotransformation in human liver microsomes (n=
20) and by cDNA-expressed CYPs was determined by LC-MS. Relationships between
imatinib N-demethylation and other drug metabolizing CYPs were assessed.
KEY RESULTS: N-desmethylimatinib formation was correlated with microsomal
oxidation of the CYP3A4 substrates testosterone (ρ= 0.60; P < 0.01) and midazolam
(ρ= 0.46; P < 0.05), and the CYP2C8 substrate paclitaxel (ρ= 0.58; P < 0.01).
cDNA-derived CYPs 2C8, 3A4, 3A5 and 3A7 supported imatinib N-demethylation, but
10 other CYPs were inactive; in kinetic studies, CYP2C8 was a high-affinity
enzyme with a catalytic efficiency ∼15-fold greater than those of CYPs 3A4 and
3A5. The CYP3A inhibitors ketoconazole and troleandomycin, and the CYP2C8
inhibitors quercetin and paclitaxel decreased imatinib oxidation. From molecular 
modelling, the imatinib structure could be superimposed on a pharmacophore for
CYP2C8 substrates.
CONCLUSIONS AND IMPLICATIONS: CYP2C8 and CYPs 3A contribute to imatinib
N-demethylation in human liver. The involvement of CYP2C8 may account in part for
the wide inter-patient variation in imatinib pharmacokinetics observed in
clinical practice.

© 2010 The Authors. British Journal of Pharmacology © 2010 The British
Pharmacological Society.

DOI: 10.1111/j.1476-5381.2010.00946.x 
PMCID: PMC2998687
PMID: 20977456  [PubMed - indexed for MEDLINE]


28. Br J Pharmacol. 2010 Nov;161(5):1044-58. doi: 10.1111/j.1476-5381.2010.00943.x.

The anti-aggregating effect of BAY 41-2272, a stimulator of soluble guanylyl
cyclase, requires the presence of nitric oxide.

Roger S(1), Badier-Commander C, Paysant J, Cordi A, Verbeuren TJ, Félétou M.

Author information: 
(1)Département Angiologie, Institut de Recherches Servier, 11 rue des Moulineaux,
Suresnes, France.

BACKGROUND AND PURPOSE: The purpose of the present study was to determine whether
a stimulator of soluble guanylyl cyclase, BAY 41-2272, inhibits platelet
aggregation and to clarify its interaction with nitric oxide (NO).
EXPERIMENTAL APPROACH: Blood was collected from anaesthetized Wistar Kyoto rats. 
The aggregation of washed platelets was measured and the production of cAMP and
cGMP was determined.
KEY RESULTS: In adenosine 5'-diphosphate (ADP)-induced platelet aggregation, the 
anti-aggregating effects of BAY 41-2272, nitroglycerin, sodium nitroprusside and 
DEA-NONOate were associated with increased levels of cGMP while that of
beraprost, a prostacyclin analogue, was correlated with an increase in cAMP.
1H-[1,2,4]oxadiazolo[4,3-a]quinoxalin-1-one (ODQ) prevented the effects of BAY
41-2272 and that of nitroglycerin and sodium nitroprusside, but only inhibited
the increase in cGMP produced by of DEA-NONOate. Hydroxocobalamin, an NO
scavenger, inhibited the effects of the three NO donors and BAY 41-2272 but did
not affect those of beraprost. ADP-induced aggregation and the effects of BAY
41-2272 were not affected by L-nitroarginine. A positive interaction was observed
between BAY 41-2272 and the three NO donors. BAY 41-2272 potentiated also the
anti-aggregating effects of beraprost, and again this potentiation was inhibited 
by hydroxocobalamin.
CONCLUSIONS AND IMPLICATIONS: Inhibition of platelet aggregation by BAY 41-2272
requires the reduced form of soluble guanylyl cyclase and the presence of NO. The
positive interaction observed between BAY 41-2272 and various NO donors is
qualitatively similar whatever the mechanism involved in NO release. Furthermore,
a potent synergism is observed between BAY 41-2272 and a prostacyclin analogue,
but only in the presence of NO.

© 2010 The Authors. British Journal of Pharmacology © 2010 The British
Pharmacological Society.

DOI: 10.1111/j.1476-5381.2010.00943.x 
PMCID: PMC2998686
PMID: 20977455  [PubMed - indexed for MEDLINE]


29. Br J Pharmacol. 2010 Nov;161(5):1034-43. doi: 10.1111/j.1476-5381.2010.00942.x.

Biological actions of green tea catechins on cardiac troponin C.

Tadano N(1), Du CK, Yumoto F, Morimoto S, Ohta M, Xie MF, Nagata K, Zhan DY, Lu
QW, Miwa Y, Takahashi-Yanaga F, Tanokura M, Ohtsuki I, Sasaguri T.

Author information: 
(1)Department of Clinical Pharmacology, Graduate School of Medical Sciences,
Kyushu University, Fukuoka, Japan.

BACKGROUND AND PURPOSE: Catechins, biologically active polyphenols in green tea, 
are known to have a protective effect against cardiovascular diseases. In this
study, we investigated direct actions of green tea catechins on cardiac muscle
function to explore their uses as potential drugs for cardiac muscle disease.
EXPERIMENTAL APPROACH: The effects of catechins were systematically investigated 
on the force-pCa relationship in skinned cardiac muscle fibres to determine their
direct effects on cardiac myofilament contractility. The mechanisms of action of 
effective catechins were investigated using troponin exchange techniques, quartz 
crystal microbalance, nuclear magnetic resonance and a transgenic mouse model.
KEY RESULTS: (-)-Epicatechin-3-gallate (ECg) and (-)-epigallocatechin-3-gallate
(EGCg), but not their stereoismers (-)-catechin-3-gallate and
(-)-gallocatechin-3-gallate, decreased cardiac myofilament Ca(2+) sensitivity
probably through its interaction with cardiac troponin C. EGCg restored cardiac
output in isolated working hearts by improving diastolic dysfunction caused by
increased myofilament Ca(2+) sensitivity in a mouse model of hypertrophic
cardiomyopathy.
CONCLUSIONS AND IMPLICATIONS: The green tea catechins, ECg and EGCg, are Ca(2+)
desensitizers acting through binding to cardiac troponin C. These compounds might
be useful compounds for the development of therapeutic agents to treat the
hypertrophic cardiomyopathy caused by increased Ca(2+) sensitivity of cardiac
myofilaments.

© 2010 The Authors. British Journal of Pharmacology © 2010 The British
Pharmacological Society.

DOI: 10.1111/j.1476-5381.2010.00942.x 
PMCID: PMC2998685
PMID: 20977454  [PubMed - indexed for MEDLINE]


30. Br J Pharmacol. 2010 Nov;161(5):1023-33. doi: 10.1111/j.1476-5381.2010.00932.x.

Modulation of drug block of the cardiac potassium channel KCNA5 by the drug
transporters OCTN1 and MDR1.

Yang T(1), McBride BF, Leake BF, Kim RB, Roden DM.

Author information: 
(1)Oates Institute for Experimental Therapeutics, Departments of Pharmacology and
Medicine, University Medical Center, Vanderbilt University School of Medicine,
2215-B Garland Avenue, Nashville, TN 37232-0575, USA. tao.yang@vanderbilt.edu

BACKGROUND AND PURPOSE: A common site for drug binding on voltage-gated ion
channels is at the interior face of the channel pore. In this study, we tested
the hypothesis that the extent of drug block of the human cardiac KCNA5 (K(v)
1.5) channel underlying the atrial-specific, ultra-rapidly activating, delayed
K(+) current (I(Kur) ) is modulated by the drug uptake and efflux transporters
encoded by organic cation transporter 1 (OCTN1) and multiple drug-resistant gene 
1 (MDR1) and expressed in human heart.
EXPERIMENTAL APPROACH: Drug block of KCNA5 was assessed in Chinese hamster ovary 
cells transiently transfected with KCNA5 alone or in combination with the OCTN1
or MDR1 transporter construct, as well as in an MDR1 stably expressed cell line.
KEY RESULTS: Co-expression of OCTN1 significantly facilitated block by quinidine 
(10 µM), verapamil (20 µM), propafenone (5 µM) and clofilium (30 µM). Further
evidence of drug transport modulating drug block was the finding that with OCTN1,
block developed faster and only partially washed-out, and that block potentiation
was prevented by cimetidine, an inhibitor of OCTN1. MDR1 expression attenuated
KCNA5 block by erythromycin (an MDR1 substrate). Block was restored by
reversin-205 (10 µM, an MDR1 inhibitor). MDR1 did not affect KCNA5 inhibition by 
KN-93 (1 µM), a blocker acting on the outer mouth of the channel pore.
CONCLUSIONS AND IMPLICATIONS: The extent of drug block of KCNA5 can be modulated 
by drug uptake and efflux transporters. These data provide further support for
the idea that modifying intracellular drug concentrations could modulate the
effects of blocking ion channels in patients.

© 2010 The Authors. British Journal of Pharmacology © 2010 The British
Pharmacological Society.

DOI: 10.1111/j.1476-5381.2010.00932.x 
PMCID: PMC2998684
PMID: 20977453  [PubMed - indexed for MEDLINE]


31. Br J Pharmacol. 2010 Nov;161(5):1002-11. doi: 10.1111/j.1476-5381.2010.00933.x.

Flavocoxid, a dual inhibitor of cyclooxygenase-2 and 5-lipoxygenase, reduces
pancreatic damage in an experimental model of acute pancreatitis.

Polito F(1), Bitto A, Irrera N, Squadrito F, Fazzari C, Minutoli L, Altavilla D.

Author information: 
(1)Department of Clinical and Experimental Medicine and Pharmacology, Section of 
Pharmacology, University of Messina, Messina, Italy.

BACKGROUND AND PURPOSE: Acute pancreatitis is an autodigestive process resulting 
in acute inflammation of the pancreas. Accumulating evidence indicates the
essential contribution of cyclooxygenase (COX)-2 and 5-lipoxygenase (5-LOX) to
acute pancreatitis. We studied the effects of flavocoxid, a plant-derived dual
inhibitor of COX-2 and 5-LOX, in a model of caerulein (CER)-induced acute
pancreatitis.
EXPERIMENTAL APPROACH: Rats were given CER (80 µg·kg⁻¹ for each of four
injections at hourly intervals) or vehicle (Sham-CER). Animals were then
randomized to receive flavocoxid (20 mg·kg⁻¹ i.p.) or vehicle, 30 min after the
first CER injection. Two hours after the last CER injection, we evaluated damage 
to the pancreas by histological methods; serum levels of amylase, lipase,
leukotriene (LT)B₄ and prostaglandin (PG)E₂ ; pancreatic expression of COX-2 and 
5-LOX and tumour necrosis factor-α (TNF-α) gene expression by real-time
polymerase chain reaction.
KEY RESULTS: Caerulein induced inflammatory changes in the pancreas and raised
values of the other variables measured. In CER-treated animals, but not in those 
given saline, flavocoxid inhibited COX-2 and 5-LOX expression, reduced serum
levels of lipase and amylase and the degree of pancreatic oedema. Treatment with 
flavocoxid blunted the increased pancreatic TNF-α mRNA expression, serum
leukotriene B₄ and prostaglandin E₂ levels, and protected against histological
damage in terms of vacuolization and leukocyte infiltration.
CONCLUSIONS AND IMPLICATIONS: Our results confirm the key role of both COX-2 and 
5-LOX in the inflammatory response to acute pancreatitis. Flavocoxid may provide 
a potential therapeutic approach to the treatment of patients at high risk of
developing this life-threatening condition.

© 2010 The Authors. British Journal of Pharmacology © 2010 The British
Pharmacological Society.

DOI: 10.1111/j.1476-5381.2010.00933.x 
PMCID: PMC2998682
PMID: 20977452  [PubMed - indexed for MEDLINE]


32. Br J Pharmacol. 2010 Nov;161(5):986-1001. doi: 10.1111/j.1476-5381.2010.00824.x.

Spinal or systemic TY005, a peptidic opioid agonist/neurokinin 1 antagonist,
attenuates pain with reduced tolerance.

Largent-Milnes TM(1), Yamamoto T, Nair P, Moulton JW, Hruby VJ, Lai J, Porreca F,
Vanderah TW.

Author information: 
(1)Department of Pharmacology, College of Medicine and Department of Chemistry,
University of Arizona, Tucson, AZ 85724, USA.

BACKGROUND AND PURPOSE: The use of opioids in treating pain is limited due to
significant side effects including somnolence, constipation, analgesic tolerance,
addiction and respiratory depression. Pre-clinical studies have shown that
neurokinin 1 (NK(1) ) receptor antagonists block opioid-induced antinociceptive
tolerance and may inhibit opioid-induced rewarding behaviours. Here, we have
characterized a bifunctional peptide with both opioid agonist and NK(1)
antagonist pharmacophores in a rodent model of neuropathic pain.
EXPERIMENTAL APPROACH: Rats were evaluated for behavioural responses to both
tactile and thermal stimuli in either an uninjured, sham- or nerve-injured state.
TY005 (Tyr-DAla-Gly-Phe-Met-Pro-Leu-Trp-O-3,5-Bn(CF(3) )(2) ) was delivered
spinally or systemically to assess the antinociceptive effects after acute
exposure. Motor skills were evaluated using the rotarod test to determine
potential sedative effects. Spinal TY005 was given chronically to sham- or
nerve-injured animals to determine the development of tolerance.
KEY RESULTS: Bolus injections of TY005 produced dose-dependent antinociception in
non-injured animals and alleviated nerve injury-induced thermal and tactile
hypersensitivities (i.e. antihyperalgesia) more effectively than morphine.
Sedative effects were not evident from the rotarod test at doses that were
antihyperalgesic, nor at doses threefold higher. Repeated administration of TY005
did not lead to the development of antihyperalgesic tolerance or alter sensory
thresholds.
CONCLUSIONS AND IMPLICATIONS: Collectively, the data suggest that opioid
agonist/NK(1) antagonist bifunctional peptides represent a promising novel
approach to the management of chronic pain without the development of tolerance, 
reducing the need for escalation of doses and unwanted side effects associated
with opiates alone.

© 2010 The Authors. British Journal of Pharmacology © 2010 The British
Pharmacological Society.

DOI: 10.1111/j.1476-5381.2010.00824.x 
PMCID: PMC2998681
PMID: 20977451  [PubMed - indexed for MEDLINE]


33. Br J Pharmacol. 2010 Nov;161(5):976-85. doi: 10.1111/j.1476-5381.2010.00954.x.

Suppression of stretch reflex activity after spinal or systemic treatment with
AMPA receptor antagonist NGX424 in rats with developed baclofen tolerance.

Oshiro M(1), Hefferan MP, Kakinohana O, Lukacova N, Sugahara K, Yaksh TL, Marsala
M.

Author information: 
(1)Department of Anesthesiology, University of the Ryukyus, Okinawa, Japan.

Comment in
    Br J Pharmacol. 2010 Nov;161(5):972-5.

BACKGROUND AND PURPOSE: Baclofen (a GABA(B) receptor agonist) is the most
commonly used anti-spasticity agent in clinical practice. While effective when
administered spinally or systemically, the development of progressive tolerance
represents a serious limitation for its long-term use. The goal of the present
study was to characterize the treatment potency after intrathecal or systemic
treatment with the selective AMPA receptor antagonist NGX424 on stretch reflex
activity (SRA) and background muscle activity (BMA) in rats with developed
baclofen tolerance.
EXPERIMENTAL APPROACH: Animals were exposed to 10 min of spinal ischaemia to
induce an increase in BMA and SRA. Selected animals were implanted with an
intrathecal PE-5 catheter and infused intrathecally with baclofen (1 µg·h⁻¹ ) for
14 days. Before and after baclofen infusion, changes in BMA and SRA were measured
at 2 day intervals. After development of baclofen tolerance, the animals were
injected intrathecally (1 µg) or subcutaneously (3, 6 or 12 mg·kg⁻¹) with NGX424,
and changes in BMA and SRA were measured.
KEY RESULTS: Intrathecal or systemic delivery of NGX424 significantly suppressed 
the BMA and SRA in baclofen-tolerant animals. This effect was dose dependent. The
magnitude of BMA and SRA suppression seen after 1 µg (intrathecal) or 12 mg·kg ⁻¹
(s.c.) of NGX424 injection was similar to that seen during the first 5 days of
baclofen infusion. CONCLUSIONS AND IMPLICATIONS These data demonstrate that the
use of NGX424 can represent an effective therapy to modulate chronic spasticity
in patients who are refractory or tolerant to baclofen treatment.

© 2010 The Authors. British Journal of Pharmacology © 2010 The British
Pharmacological Society.

DOI: 10.1111/j.1476-5381.2010.00954.x 
PMCID: PMC2998680
PMID: 20977450  [PubMed - indexed for MEDLINE]


34. J Physiol. 2010 Dec 15;588(Pt 24):4951-67. doi: 10.1113/jphysiol.2010.197319.
Epub 2010 Oct 25.

Properties of urethral rhabdosphincter motoneurons and their regulation by
noradrenaline.

Yashiro K(1), Thor KB, Burgard EC.

Author information: 
(1)Urogenix, Inc, PO Box 12035, Durham, NC 27709, USA.

Comment in
    J Urol. 2012 Jun;187(6):2155-6.

The urethral rhabdosphincter (URS), commonly known as the external urethral
sphincter, facilitates urinary continence by constricting the urethra. Striated
muscle fibres in the urethral rhabdosphincter are innervated by Onuf's nuclei
motoneurons in the spinal cord. Although noradrenaline (NA) reuptake inhibitors
are shown to increase URS tone preventing urinary leakage in incontinent
patients, whether or how NA affects URS motoneurons is unknown. Properties of
dye-labelled URS motoneurons were investigated by whole-cell patch-clamp
recordings in isolated spinal cord slices prepared from neonatal female rats. As 
previously shown for adult sphincter motoneurons, neonatal URS motoneurons are
more depolarized and possess higher input resistance than other spinal
α-motoneurons. These distinct properties make URS motoneurons more excitable than
other α-motoneurons. Moreover, bath application of noradrenaline (NA)
significantly depolarizes URS motoneurons and in many cases evokes action
potentials. NA also significantly increases input resistance and reduces
rheobase. These changes are reversed with wash, are largely blocked by the
α(1)-adrenoceptor-selective antagonist prazosin, and are mimicked by the
α(1)-adrenoceptor-selective agonist phenylephrine. In addition, NA significantly 
reduces the amplitude of the afterhyperpolarization and increases action
potential frequency. Both the increase in action potential frequency and the
reduction in afterhyperpolarization are occluded by apamin, a small-conductance
calcium-activated potassium (SK(Ca)) channel blocker. In conclusion, NA
effectively increases the excitability of URS motoneurons through multiple
mechanisms. The NA-induced increase in excitability of urethral rhabdosphincter
motoneurons could be a key mechanism by which NA reuptake inhibitors improve
stress urinary incontinence.

DOI: 10.1113/jphysiol.2010.197319 
PMCID: PMC3036190
PMID: 20974682  [PubMed - indexed for MEDLINE]


35. J Physiol. 2010 Dec 15;588(Pt 24):5015-32. doi: 10.1113/jphysiol.2010.197418.
Epub 2010 Oct 25.

Homeostatic regulation of electrical excitability in physiological cardiac
hypertrophy.

Yang KC(1), Foeger NC, Marionneau C, Jay PY, McMullen JR, Nerbonne JM.

Author information: 
(1)Department of Developmental Biology, Washington University Medical School, St 
Louis, MO 63110-1093, USA.

Comment in
    J Physiol. 2010 Dec 15;588(Pt 24):4855-6.

Pathological biomechanical stresses cause cardiac hypertrophy, which is
associated with QT prolongation and arrhythmias. Previous studies have
demonstrated that repolarizing K(+) current densities are decreased in pressure
overload-induced left ventricular hypertrophy, resulting in action potential and 
QT prolongation. Cardiac hypertrophy also occurs with exercise training, but this
physiological hypertrophy is not associated with electrical abnormalities or
increased arrhythmia risk, suggesting that repolarizing K(+) currents are
upregulated, in parallel with the increase in myocyte size, to maintain normal
cardiac function. To explore this hypothesis directly, electrophysiological
recordings were obtained from ventricular myocytes isolated from two mouse models
of physiological hypertrophy, one produced by swim-training of wild-type mice and
the other by cardiac-specific expression of constitutively active
phosphoinositide-3-kinase-p110α (caPI3Kα). Whole-cell voltage-clamp recordings
revealed that repolarizing K(+) current amplitudes were higher in ventricular
myocytes isolated from swim-trained and caPI3Kα, compared with wild-type,
animals. The increases in K(+) current amplitudes paralleled the observed
cellular hypertrophy, resulting in normalized or increased K(+) current
densities. Electrocardiographic parameters, including QT intervals, as well as
ventricular action potential waveforms in swim-trained animals/myocytes were
indistinguishable from controls, demonstrating preserved electrical function.
Additional experiments revealed that inward Ca(2+) current amplitudes/densities
were also increased in caPI3Kα, compared with WT, left ventricular myocytes. The 
expression of transcripts encoding K(+), Ca(2+) and other ion channel subunits
was increased in swim-trained and caPI3Kα ventricles, in parallel with the
increase in myocyte size and with the global increases in total cellular RNA
expression. In contrast to pathological hypertrophy, therefore, the functional
expression of repolarizing K(+) (and depolarizing Ca(2+)) channels is increased
with physiological hypertrophy, reflecting upregulation of the underlying ion
channel subunit transcripts and resulting in increased current amplitudes and the
normalization of current densities and action potential waveforms. Taken
together, these results suggest that activation of PI3Kα signalling preserves
normal myocardial electrical functioning and could be protective against the
increased risk of arrhythmias and sudden death that are prevalent in pathological
cardiac hypertrophy.

DOI: 10.1113/jphysiol.2010.197418 
PMCID: PMC3036194
PMID: 20974681  [PubMed - indexed for MEDLINE]


36. J Physiol. 2010 Dec 15;588(Pt 24):4937-49. doi: 10.1113/jphysiol.2010.194233.
Epub 2010 Oct 25.

GABA(B) receptor feedback regulation of bipolar cell transmitter release.

Song Y(1), Slaughter MM.

Author information: 
(1)Department of Physiology & Biophysics, Center for Neuroscience, 124 Sherman
Hall, 3435 Main Street, Buffalo, NY 14214, USA. ysong8@buffalo.edu

GABAergic amacrine cell feedback to bipolar cells in retina has been described,
activating both GABA(A) and GABA(C) receptors. We explored whether metabotropic
GABA(B) receptors also participate in this feedback pathway. CGP55845, a potent
GABA(B) receptor antagonist, was employed to determine the endogenous role of
these receptors. Ganglion cell EPSCs and IPSCs were monitored to measure the
output of bipolar and amacrine cells. Using the tiger salamander slice
preparation, we found that GABA(B) receptor pathways regulate bipolar cell
release directly and indirectly. In the direct pathway, the GABA(B) receptor
antagonist reduces EPSC amplitude, indicating that GABA(B) receptors cause
enhanced glutamate release from bipolar cells to one set of ganglion cells. In
the indirect pathway, the GABA(B) receptor antagonist reduces EPSC amplitude in
another set of ganglion cells. The indirect pathway is only evident when GABA(A) 
receptors are inhibited, and is blocked by a glycine receptor antagonist. Thus,
this second feedback pathway involves direct glycine feedback to the bipolar cell
and this glycinergic amacrine cell is suppressed by GABAergic amacrine cells,
through both GABA(A) and GABA(B) but not GABA(C) receptors. Overall, GABA(B)
receptors do contribute to feedback regulation of bipolar cell transmitter
release. However, unlike the ionotropic GABA receptor pathways, the metabotropic 
GABA receptor pathways act to enhance bipolar cell transmitter release.
Furthermore, there are three discrete subsets of bipolar cell output regulated by
GABA(B) receptor feedback (direct, indirect and null), implying three distinct,
non-overlapping bipolar cell to ganglion cell circuits.

DOI: 10.1113/jphysiol.2010.194233 
PMCID: PMC3036189
PMID: 20974680  [PubMed - indexed for MEDLINE]


37. J Physiol. 2010 Dec 15;588(Pt 24):5105-14. doi: 10.1113/jphysiol.2010.199067.
Epub 2010 Oct 25.

Force-generating capacity of human myosin isoforms extracted from single muscle
fibre segments.

Li M(1), Larsson L.

Author information: 
(1)Department of Clinical Neurophysiology, Uppsala University Hospital, SE-751 85
Uppsala, Sweden.

Muscle, motor unit and muscle fibre type-specific differences in force-generating
capacity have been investigated for many years, but there is still no consensus
regarding specific differences between slow- and fast-twitch muscles, motor units
or muscle fibres. This is probably related to a number of different confounding
factors disguising the function of the molecular motor protein myosin. We have
therefore studied the force-generating capacity of specific myosin isoforms or
combination of isoforms extracted from short single human muscle fibre segments
in a modified single fibre myosin in vitro motility assay, in which an internal
load (actin-binding protein) was added in different concentrations to evaluate
the force-generating capacity. The force indices were the x-axis intercept and
the slope of the relationship between the fraction of moving filaments and the
α-actinin concentration. The force-generating capacity of the β/slow myosin
isoform (type I) was weaker (P < 0.05) than the fast myosin isoform (type II),
but the force-generating capacity of the different human fast myosin isoforms
types IIa and IIx or a combination of both (IIax) were indistinguishable. A
single fibre in vitro motility assay for both speed and force of specific myosin 
isoforms is described and used to measure the difference in force-generating
capacity between fast and slow human myosin isoforms. The assay is proposed as a 
useful tool for clinical studies on the effects on muscle function of specific
mutations or post-translational modifications of myosin.

DOI: 10.1113/jphysiol.2010.199067 
PMCID: PMC3036200
PMID: 20974679  [PubMed - indexed for MEDLINE]


38. J Physiol. 2010 Oct 15;588(Pt 20):3853.

The specific origin of the simple and complex spikes in Purkinje neurons.

Orozco EA(1), Jiménez RB, Alvarez-Tostado JL, Vogt W, Silva GR.

Author information: 
(1)Neuroscience and Biotechnology Laboratory, School of Medicine, Universidad
Panamericana, México DF, Mexico. eavilao@gmail.com


PMCID: PMC3000577
PMID: 20973158  [PubMed - indexed for MEDLINE]


39. J Physiol. 2010 Dec 1;588(Pt 23):4673-81. doi: 10.1113/jphysiol.2010.194480. Epub
2010 Oct 20.

Voltage-dependent block by internal spermine of the murine inwardly rectifying K+
channel, Kir2.1, with asymmetrical K+ concentrations.

Matsuda H(1), Hayashi M, Okada M.

Author information: 
(1)Department of Physiology, Kansai Medical University, Moriguchi, Osaka
570-8506, Japan. matsudah@takii.kmu.ac.jp

Effects of internal spermine on outward single-channel currents through a
strongly inwardly rectifying K(+) channel (Kir2.1) were studied at asymmetrical
K(+) concentrations (30 mm external and 150 mm internal K(+)). The
current-voltage (I-V) relation for the single channel was almost linear and
reversed at -37 ± 3 mV (V(R); n = 19). The channel conductance was 26.3 ± 1.3 pS 
(n = 24). The open-time and closed-time histograms were fitted with a single
exponential function. Internal spermine at a concentration of 1-100 nm reduced
the open time of the outward currents in a concentration-dependent manner and
produced a blocked state. The steady-state open probability of the outward
current decreased with larger depolarizations in both the absence and presence of
internal spermine. The steady-state open probability with asymmetrical K(+) and
symmetrical (150 mm external and internal K(+)) concentrations plotted against
driving force (V - V(R)) coincided with smaller depolarizations in the absence of
spermine and larger depolarizations and higher spermine concentrations in the
presence of spermine. The blocking rate constants and unblock rates with 30 mm
and 150 mm external K(+) were similar at the same driving force. The dissociation
constant-membrane potential relation for 30 mm external K(+) was shifted in the
negative direction from that for 150 mm external K(+) by 36 mV. These results
suggested that the blocking kinetics depends on driving force to produce driving 
force-dependent inward rectification when the equilibrium potential for K(+) is
altered by changing external K(+) and that the energy barriers and wells for
blocking ions from passing or lodging are not stable but affected by external
K(+) ions.

DOI: 10.1113/jphysiol.2010.194480 
PMCID: PMC3010137
PMID: 20962011  [PubMed - indexed for MEDLINE]


40. J Physiol. 2010 Dec 15;588(Pt 24):5065-76. doi: 10.1113/jphysiol.2010.195727.
Epub 2010 Oct 20.

Effects of acidification and increased extracellular potassium on dynamic muscle 
contractions in isolated rat muscles.

Overgaard K(1), Højfeldt GW, Nielsen OB.

Author information: 
(1)Department of Sport Science, Aarhus University, Dalgas Avenue 4, DK-8000 Århus
C, Denmark. ko@sport.au.dk

Since accumulation of both H(+) and extracellular K(+) have been implicated in
the reduction in dynamic contractile function during intense exercise, we
investigated the effects of acidification and high K(+) on muscle power and the
force-velocity relation in non-fatigued rat soleus muscles. Contractions were
elicited by supramaximal electrical stimulation at 60 Hz. Force-velocity (FV)
curves were obtained by fitting data on force and shortening velocity at
different loads to the Hill equation. Acidification of the muscles by incubation 
with up to 24 mm lactic acid produced no significant changes in maximal power
(P(max)) at 30 °C. More pronounced acidification, obtained by increasing CO(2)
levels in the equilibration gas from 5% to 53%, markedly decreased P(max) and
maximal isometric force (F(max)), increased the curvature of the FV relation, but
left maximal shortening velocity (V(max)) unchanged. Increase of extracellular
K(+) from 4 to 10 mm caused a depression of 58% in P(max) and 52% in F(max), but 
had no significant effect on V(max) or curvature of the FV curve. When muscles at
10 mM K(+) were acidified by 20 mm lactic acid, P(max) and F(max) recovered
completely to the initial control level at 4 mm K(+). CO(2) acidification also
induced significant recovery of dynamic contractions, but not entirely to control
levels. These results demonstrate that in non-fatigued muscles severe
acidification can be detrimental to dynamic contractile function, but in muscles 
depolarised by exposure to high extracellular [K(+)], approaching the [K(+)]
level seen during intense fatiguing exercise, acidification can have positive
protective effects on dynamic muscle function.

DOI: 10.1113/jphysiol.2010.195727 
PMCID: PMC3036197
PMID: 20962010  [PubMed - indexed for MEDLINE]


41. J Physiol. 2010 Dec 1;588(Pt 23):4719-30. doi: 10.1113/jphysiol.2010.196022. Epub
2010 Oct 20.

The C-terminal domain of ßIV-spectrin is crucial for KCNQ2 aggregation and
excitability at nodes of Ranvier.

Devaux JJ(1).

Author information: 
(1)Département Signalisation Neuronale, CRN2M, UMR 6231, CNRS, Faculté de
Médecine - Secteur Nord, Université de la Méditerranée-Université Paul Cézanne,
CS80011, Bd Pierre Dramard, 13344 Marseille Cedex 15, France.
jerome.devaux@univmed.fr

The spectrin cytoskeleton has an important function in the targeting of proteins 
to excitable membrane domains. In axons, βIV-spectrin stabilizes voltage-gated
sodium (Nav) channel clusters at nodes of Ranvier and axon initial segments, two 
regions crucial for the generation and conduction of action potentials. Here, I
investigated the physiology of the neuromuscular junction and peripheral nerves
in quivering-3J mice, which show a frame-shift base insertion in the Spnb4 gene
and lack the C-terminus of βIV-spectrin. The quivering-3J mice show prominent
spontaneous and evoked hyperactivities at diaphragm neuromuscular junctions.
These neuromyotonic and myokymic discharges were more prominent in adult animals 
when tremors and ataxia were pronounced. Recordings of sciatic and phrenic nerves
showed that the hyperactivities originate in myelinated axons distally from nerve
terminals. Axon and myelin structure in the PNS were unaffected in quivering-3J
mice. Of interest, KCNQ2 subunit aggregates were undetectable at PNS and CNS
nodes, whereas Nav and Kv1.1/Kv1.2 channels were properly concentrated at nodal
and juxtaparanodal regions, respectively. The protein level of KCNQ2 subunits was
normal in mutant animals, suggesting that KCNQ2 subunit absence stems from
clustering or trafficking defects in axons. The quivering-3J nodes also presented
high densities of ankyrin-G and CK2α, two cytosolic molecules involved with
aggregating Nav and KCNQ2/3 channels in axons. Because βIV-spectrin does not
interact with KCNQ2/3 subunits, it is suspected that βIV-spectrin regulates the
distribution of KCNQ2/3 subunits in axonal subdomains via regulatory partners.
Retigabine, an activator of KCNQ2/3 channels, attenuated the repetitive
activities in quivering-3J mice, suggesting that depletion of KCNQ2 subunits at
nodes initiates neuromyotonic/myokymic discharges. These findings demonstrate
that spectrin cytoskeleton finely regulates ion channel distribution and
implicates KCNQ2/3 subunits in axonal excitability and in myokymia aetiology.

DOI: 10.1113/jphysiol.2010.196022 
PMCID: PMC3010141
PMID: 20962009  [PubMed - indexed for MEDLINE]


42. J Physiol. 2010 Dec 15;588(Pt 24):4891-904. doi: 10.1113/jphysiol.2010.196998.

Boosting brain excitability by transcranial high frequency stimulation in the
ripple range.

Moliadze V(1), Antal A, Paulus W.

Author information: 
(1)Department of Clinical Neurophysiology, Georg-August University,
Robert-Koch-Straße 40, 37075, Göttingen, Germany. vmoliadze@med.uni-goettingen.de

Comment in
    J Physiol. 2010 Dec 15;588(Pt 24):4851-2.

Alleviating the symptoms of neurological diseases by increasing cortical
excitability through transcranial stimulation is an ongoing scientific challenge.
Here, we tackle this issue by interfering with high frequency oscillations
(80–250 Hz) via external application of transcranial alternating current
stimulation (tACS) over the human motor cortex (M1). Twenty-one subjects
participated in three different experimental studies and they received on
separate days tACS at three frequencies (80 Hz, 140 Hz and 250 Hz) and sham
stimulation in a randomized order. tACS with 140 Hz frequency increased M1
excitability as measured by transcranial magnetic stimulation-generated motor
evoked potentials (MEPs) during and for up to 1 h after stimulation. Control
experiments with sham and 80 Hz stimulation were without any effect, and 250 Hz
stimulation was less efficient with a delayed excitability induction and reduced 
duration. After-effects elicited by 140 Hz stimulation were robust against
inversion of test MEP amplitudes seen normally under activation. Stimulation at
140 Hz reduced short interval intracortical inhibition, but left intracortical
facilitation, long interval cortical inhibition and cortical silent period
unchanged. Implicit motor learning was not facilitated by 140 Hz stimulation.
High frequency stimulation in the ripple range is a new promising non-invasive
brain stimulation protocol to increase human cortical excitability during and
after the end of stimulation.

DOI: 10.1113/jphysiol.2010.196998 
PMCID: PMC3036186
PMID: 20962008  [PubMed - indexed for MEDLINE]


43. J Physiol. 2010 Dec 15;588(Pt 24):4905-25. doi: 10.1113/jphysiol.2010.195644.
Epub 2010 Oct 20.

Segmental patterns of vestibular-mediated synaptic inputs to axial and limb
motoneurons in the neonatal mouse assessed by optical recording.

Kasumacic N(1), Glover JC, Perreault MC.

Author information: 
(1)Department of Physiology, University of Oslo, Institute of Basic Medical
Sciences, Sognsvannsveien 9, PB 1103 Blindern, N-0317 Oslo, Norway.

Proper control of movement and posture occurs partly via descending projections
from the vestibular nuclei to spinal motor circuits. Days before birth in
rodents, vestibulospinal neurons develop axonal projections that extend to the
spinal cord. How functional these projections are just after birth is unknown.
Our goal was to assess the overall functional organization of vestibulospinal
inputs to spinal motoneurons in a brainstem-spinal cord preparation of the
neonatal mouse (postnatal day (P) 0-5). Using calcium imaging, we recorded
responses evoked by electrical stimulation of the VIIIth nerve, in many
motoneurons simultaneously throughout the spinal cord (C2, C6, T7, L2 and L5
segments), in the medial and lateral motor columns. Selective lesions in the
brainstem and/or spinal cord distinguished which tracts contributed to the
responses: those in the cervical cord originated primarily from the medial
vestibulospinal tracts but with a substantial contribution from the lateral
vestibulospinal tract; those in the thoracolumbar cord originated exclusively
from the lateral vestibulospinal tract. In the thoracolumbar but not the cervical
cord, excitatory commissural connections mediated vestibular responses in
contralateral motoneurons. Pharmacological blockade of GABA(A) receptors showed
that responses involved a convergence of excitatory and inhibitory inputs which
in combination produced temporal response patterns specific for different
segmental levels. Our results show that by birth vestibulospinal projections in
rodents have already established functional synapses and are organized to
differentially regulate activity in neck and limb motoneurons in a tract- and
segment-specific pattern similar to that in adult mammals. Thus, this particular 
set of descending projections develops several key features of connectivity
appropriately at prenatal stages. We also present novel information about
vestibulospinal inputs to axial motoneurons in mammals, providing a more
comprehensive platform for future studies into the overall organization of
vestibulospinal inputs and their role in regulating postural stability.

DOI: 10.1113/jphysiol.2010.195644 
PMCID: PMC3036187
PMID: 20962007  [PubMed - indexed for MEDLINE]


44. J Physiol. 2010 Dec 15;588(Pt 24):5115-25. doi: 10.1113/jphysiol.2010.198275.
Epub 2010 Oct 20.

Effects of maternal hypoxia on muscle vasodilatation evoked by acute systemic
hypoxia in adult rat offspring: changed roles of adenosine and A1 receptors.

Coney AM(1), Marshall JM.

Author information: 
(1)University of Birmingham, Physiology, The Medical School, Vincent Drive,
Edgbaston, Birmingham B15 2TT, UK. a.m.coney@bham.ac.uk

Suboptimal conditions in utero can have long-lasting effects including increased 
risk of cardiovascular disease in adult life. Such programming effects may be
induced by chronic systemic hypoxia in utero (CHU). We have investigated how CHU 
affects cardiovascular responses evoked by acute systemic hypoxia in adult male
offspring, recognising that adenosine contributes to hypoxia-induced muscle
vasodilatation and bradycardia by acting on A(1) receptors in normal (N) rats. In
the present study, dams were housed in a hypoxic chamber at 12% O(2) for the
second half of gestation; offspring were born and reared in air until 9-10 weeks 
of age. Under anaesthesia, acute systemic hypoxia (breathing 8% O(2) for 5 min)
evoked similar biphasic tachycardia/bradycardia, fall in arterial pressure and
increase in femoral vascular conductance (FVC) in N and CHU rats (+2.0 vs. +2.7
conductance units respectively). However, in CHU rats, neither the non-selective 
adenosine receptor antagonist 8-sulphophenyltheopylline (8-SPT), nor the A(1)
receptor antagonist 8-cyclopentyl-1,3-dipropylxanthine (DPCPX) affected the
increase in FVC, but DPCPX attenuated the hypoxia-induced bradycardia. Further,
in N and CHU rats, 5 min infusion of adenosine induced similar increases in FVC; 
in CHU rats, DPCPX reduced the adenosine-induced increase in FVC (by >50%) and
accentuated the concomitant tachycardia. These results suggest that CHU rats have
functional A(1) receptors in heart and vasculature, but the release and/or
vasodilator influence of adenosine on the endothelium in acute hypoxia is
attenuated and replaced by other dilator factors. Such changes from normal
endothelial function may have implications for general cardiovascular regulation.

DOI: 10.1113/jphysiol.2010.198275 
PMCID: PMC3036201
PMID: 20962006  [PubMed - indexed for MEDLINE]


45. J Physiol. 2010 Dec 15;588(Pt 24):4927-36. doi: 10.1113/jphysiol.2010.197509.
Epub 2010 Oct 20.

Regulation of exocytic mode in hippocampal neurons by intra-bouton calcium
concentration.

Richards DA(1).

Author information: 
(1)Department of Anesthesia, Cincinnati Children's Hospital Medical Center,
MLC2001, 3333 Burnet Avenue, Cincinnati, OH 45229, USA. david.richards@cchmc.org

Release of neurotransmitters from synaptic vesicles is a central event in
synaptic transmission. Recent evidence suggests that synaptic vesicles fuse with 
the plasma membrane by multiple routes during exocytosis, but the regulation and 
physiological implications of this choice are unclear. At hippocampal synapses in
culture, two modes of synaptic vesicle exocytosis can be distinguished by virtue 
of the rate and extent of loss of a fluorescent lipid marker (FM1-43). Here we
investigate these two modes of exocytosis using fluorescence imaging of FM1-43,
combined with quantitative Ca(2+) imaging using Oregon green BAPTA-1 (OGB1), to
examine how the balance of exocytic mode changes during a stimulus train. Our
findings are twofold: that the full fusion mode becomes progressively favoured
through the course of a 5 or 10 Hz stimulus train, and that this occurs in
parallel with presynaptic accumulation of calcium. Blockade of calcium
accumulation with AM-EGTA also prevents the conversion of exocytic mode. This
conversion of exocytic mode may provide insight as to the mechanisms underpinning
short term plasticity.

DOI: 10.1113/jphysiol.2010.197509 
PMCID: PMC3036188
PMID: 20962005  [PubMed - indexed for MEDLINE]


46. J Physiol. 2010 Dec 15;588(Pt 24):5077-87. doi: 10.1113/jphysiol.2010.198382.
Epub 2010 Oct 20.

Critical speed in the rat: implications for hindlimb muscle blood flow
distribution and fibre recruitment.

Copp SW(1), Hirai DM, Musch TI, Poole DC.

Author information: 
(1)Department of Anatomy and Physiology, College of Veterinary Medicine, Kansas
State University, Manhattan, KS 66506-5802, USA.

Comment in
    J Physiol. 2011 May 1;589(Pt 9):2113-4.

Critical speed (CS) constitutes an important metabolic and performance
demarcator. However, active skeletal muscle blood flow distribution specifically 
surrounding CS remains unknown. We tested the hypotheses that CS could be
accurately determined in the running rat and that measurement of hindlimb inter- 
and intramuscular blood flow below and above CS would support that the greatest
muscle fibre recruitment above, relative to below, CS occurs in the predominantly
glycolytic muscles. Seven male Sprague-Dawley rats performed five constant-speed 
tests to exhaustion at speeds between 95 and 115% of the speed that elicited to
determine CS. Subsequent constant-speed tests were performed at speeds
incrementally surrounding CS to determine time to exhaustion, V(O2), and hindlimb
muscle blood flow distribution. Speed and time to exhaustion conformed to a
hyperbolic relationship (r(2) = 0.92 ± 0.03) which corresponded to a linear
1/time function (r(2) = 0.93 ± 0.02) with a CS of 48.6 ± 1.0 m min(-1). Time to
exhaustion below CS was ∼ 5× greater (P < 0.01) than that above. Below CS V(O2)
stabilized at a submaximal value (58.5 ± 2.5 ml kg(-1) min(-1)) whereas above CS 
(81.7 ± 2.5 ml kg(-1) min(-1)) increased to (84.0 ± 1.8 ml kg(-1) min(-1), P >
0.05 vs. above CS). The 11 individual muscles or muscle parts that evidenced the 
greatest blood flow increases above, relative to below, CS were composed of ≥ 69%
Type IIb/d/x muscle fibres. Moreover, there was a significant correlation (P <
0.05, r = 0.42) between the increased blood flow above expressed relative to
below CS and the percentage Type IIb/d/x fibres found in the individual muscles
or muscle parts. These data validate the powerful CS construct in the rat and
identify that running above CS, relative to below CS, incurs disproportionate
blood flow increases (indicative of recruitment) in predominantly highly
glycolytic muscle fibres.

DOI: 10.1113/jphysiol.2010.198382 
PMCID: PMC3036198
PMID: 20962004  [PubMed - indexed for MEDLINE]


47. J Physiol. 2010 Dec 1;588(Pt 23):4743-57. doi: 10.1113/jphysiol.2010.197913. Epub
2010 Oct 20.

Ca²+ spark-dependent and -independent sarcoplasmic reticulum Ca²+ leak in normal 
and failing rabbit ventricular myocytes.

Zima AV(1), Bovo E, Bers DM, Blatter LA.

Author information: 
(1)Department of Cell and Molecular Physiology, Loyola University Chicago,
Stritch School of Medicine, Maywood, IL 60153, USA. azima@lumc.edu

Comment in
    J Physiol. 2010 Dec 15;588(Pt 24):4849.

Sarcoplasmic reticulum (SR) Ca²(+) leak is an important component of cardiac
Ca²(+) signalling. Together with the SR Ca²(+)-ATPase (SERCA)-mediated Ca²(+)
uptake, diastolic Ca²(+) leak determines SR Ca²(+) load and, therefore, the
amplitude of Ca²(+) transients that initiate contraction. Spontaneous Ca²(+)
sparks are thought to play a major role in SR Ca²(+) leak. In this study, we
determined the quantitative contribution of sparks to SR Ca²(+) leak and tested
the hypothesis that non-spark mediated Ca²(+) release also contributes to SR
Ca²(+) leak. We simultaneously measured spark properties and intra-SR free Ca²(+)
([Ca²(+)](SR)) after complete inhibition of SERCA with thapsigargin in
permeabilized rabbit ventricular myocytes. When [Ca²(+)](SR) declined to 279 ± 10
μm, spark activity ceased completely; however SR Ca²(+) leak continued, albeit at
a slower rate. Analysis of sparks and [Ca²(+)](SR) revealed, that SR Ca²(+) leak 
increased as a function of [Ca²(+)](SR), with a particularly steep increase at
higher [Ca²(+)](SR) ( >600 μm) where sparks become a major pathway of SR Ca²(+)
leak. At low [Ca²(+)](SR) (< 300 μm), however, Ca²(+) leak occurred mostly as
non-spark-mediated leak. Sensitization of ryanodine receptors (RyRs) with low
doses of caffeine increased spark frequency and SR Ca²(+) leak. Complete
inhibition of RyR abolished sparks and significantly decreased SR Ca²(+) leak,
but did not prevent it entirely, suggesting the existence of RyR-independent
Ca²(+) leak. Finally, we found that RyR-mediated Ca²(+) leak was enhanced in
myocytes from failing rabbit hearts. These results show that RyRs are the main,
but not sole contributor to SR Ca²(+) leak. RyR-mediated leak occurs in part as
Ca²(+) sparks, but there is clearly RyR-mediated but Ca²(+) sparks independent
leak.

DOI: 10.1113/jphysiol.2010.197913 
PMCID: PMC3010143
PMID: 20962003  [PubMed - indexed for MEDLINE]


48. J Physiol. 2010 Dec 15;588(Pt 24):5049-63. doi: 10.1113/jphysiol.2010.198721.

Loss of PDZ-adaptor protein NHERF2 affects membrane localization and cGMP- and
[Ca2+]- but not cAMP-dependent regulation of Na+/H+ exchanger 3 in murine
intestine.

Chen M(1), Sultan A, Cinar A, Yeruva S, Riederer B, Singh AK, Li J, Bonhagen J,
Chen G, Yun C, Donowitz M, Hogema B, de Jonge H, Seidler U.

Author information: 
(1)Department of Gastroenterology, Hannover Medical School, Hannover 30625,
Germany.

Trafficking and regulation of the epithelial brush border membrane (BBM) Na+/H+
exchanger 3 (NHE3) in the intestine involves interaction with four different
members of the NHERF family in a signal-dependent and possibly segment-specific
fashion. The aim of this research was to study the role of NHERF2 (E3KARP) in
intestinal NHE3 BBM localization and second messenger-mediated and
receptor-mediated inhibition of NHE3. Immunolocalization of NHE3 in WT mice
revealed predominant microvillar localization in jejunum and colon, a mixed
distribution in the proximal ileum but localization near the terminal web in the 
distal ileum. The terminal web localization of NHE3 in the distal ileum
correlated with reduced acid-activated NHE3 activity (fluorometrically assessed).
NHERF2 ablation resulted in a shift of NHE3 to the microvilli and higher basal
fluid absorption rates in the ileum, but no change in overall NHE3 protein or
mRNA expression. Forskolin-induced NHE3 inhibition was preserved in the absence
of NHERF2, whereas Ca2+ ionophore- or carbachol-mediated inhibition was
abolished. Likewise, Escherichia coli heat stable enterotoxin peptide (STp) lost 
its inhibitory effect on intestinal NHE3. It is concluded that in native murine
intestine, the NHE3 adaptor protein NHERF2 plays important roles in tethering
NHE3 to a position near the terminal web and in second messenger inhibition of
NHE3 in a signal- and segment-specific fashion, and is therefore an important
regulator of intestinal fluid transport.

DOI: 10.1113/jphysiol.2010.198721 
PMCID: PMC3036196
PMID: 20962002  [PubMed - indexed for MEDLINE]


49. J Physiol. 2010 Dec 15;588(Pt 24):5089-104. doi: 10.1113/jphysiol.2010.198283.
Epub 2010 Oct 20.

Effects of inactivity on human muscle glutathione synthesis by a double-tracer
and single-biopsy approach.

Agostini F(1), Dalla Libera L, Rittweger J, Mazzucco S, Jurdana M, Mekjavic IB,
Pisot R, Gorza L, Narici M, Biolo G.

Author information: 
(1)Clinica Medica, Ospedale di Cattinara, Strada di Fiume 447, Trieste 34149,
Italy.

Oxidative stress is often associated to inactivity-mediated skeletal muscle
atrophy. Glutathione is one of the major antioxidant systems stimulated, both at 
muscular and systemic level, by activation of oxidative processes. We measured
changes in glutathione availability, oxidative stress induction and the extent of
atrophy mediated by 35 days of experimental bed rest in vastus lateralis muscle
of healthy human volunteers. To assess muscle glutathione synthesis, we applied a
novel single-biopsy and double-tracer ([(2)H(2)]glycine and [(15)N]glycine)
approach based on evaluation of steady-state precursor incorporation in product. 
The correlations between the traditional (multiple-samples, one-tracer) and new
(one-sample, double-tracer infusion) methods were analysed in erythrocytes by
Passing-Bablok and Altman-Bland tests. Muscle glutathione absolute synthesis rate
increased following bed rest from 5.5 ± 1.1 to 11.0 ± 1.5 mmol (kg wet
tissue)(-1) day(-1) (mean ± S.E.M.; n = 9; P = 0.02) while glutathione
concentration failed to change significantly. Bed rest induced vastus lateralis
muscle atrophy, as assessed by pennation angle changes measured by
ultrasonography (from 18.6 ± 1.0 to 15.3 ± 0.9 deg; P = 0.01) and thickness
changes (from 2.3 ± 0.2 to 1.9 ± 0.1 cm; P < 0.001). Moreover, bed rest increased
protein oxidative stress, as measured by muscle protein carbonylation changes
(from 0.6 ± 0.1 to 1.00 ± 0.1 Oxydized-to-total protein ratio; P < 0.04). In
conclusion, we developed in erythrocytes a new minimally invasive method to
determine peptide synthesis rate in human tissues. Application of the new method 
to skeletal muscle suggests that disuse atrophy is associated to oxidative stress
induction as well as to compensatory activation of the glutathione system.

DOI: 10.1113/jphysiol.2010.198283 
PMCID: PMC3036199
PMID: 20962001  [PubMed - indexed for MEDLINE]


50. J Physiol. 2010 Dec 15;588(Pt 24):4995-5014. doi: 10.1113/jphysiol.2010.197392.
Epub 2010 Oct 20.

Hydrogen ion dynamics in human red blood cells.

Swietach P(1), Tiffert T, Mauritz JM, Seear R, Esposito A, Kaminski CF, Lew VL,
Vaughan-Jones RD.

Author information: 
(1)Department of Physiology, Burdon Sanderson Cardiac Science Centre, Parks Road,
Oxford OX1 3PT, UK. pawel.swietach@dpag.ox.ac.uk

Our understanding of pH regulation within red blood cells (RBCs) has been
inferred mainly from indirect experiments rather than from in situ measurements
of intracellular pH (pH(i)). The present work shows that carboxy-SNARF-1, a pH
fluorophore, when used with confocal imaging or flow cytometry, reliably reports 
pH(i) in individual, human RBCs, provided intracellular fluorescence is
calibrated using a 'null-point' procedure. Mean pH(i) was 7.25 in
CO(2)/HCO(3)(-)-buffered medium and 7.15 in Hepes-buffered medium, and varied
linearly with extracellular pH (slope of 0.77). Intrinsic
(non-CO(2)/HCO(3)(-)-dependent) buffering power, estimated in the intact cell (85
mmol (l cell)(-1) (pH unit)(-1) at resting pH(i)), was somewhat higher than
previous estimates from cell lysates (50-70 mmol (l cell)(-1) (pH unit)(-1)).
Acute displacement of pH(i) (superfusion of weak acids/bases) triggered rapid
pH(i) recovery. This was mediated via membrane Cl(-)/HCO(3)(-) exchange (the AE1 
gene product), irrespective of whether recovery was from an intracellular acid or
base load, and with no evident contribution from other transporters such as
Na(+)/H(+) exchange. H(+)-equivalent flux through AE1 was a linear function of
[H(+)](i) and reversed at resting pH(i), indicating that its activity is not
allosterically regulated by pH(i), in contrast to other AE isoforms. By
simultaneously monitoring pH(i) and markers of cell volume, a functional link
between membrane ion transport, volume and pH(i) was demonstrated. RBC pH(i) is
therefore tightly regulated via AE1 activity, but modulated during changes of
cell volume. A comparable volume-pH(i) link may also be important in other cell
types expressing anion exchangers. Direct measurement of pH(i) should be useful
in future investigations of RBC physiology and pathology.

DOI: 10.1113/jphysiol.2010.197392 
PMCID: PMC3036193
PMID: 20962000  [PubMed - indexed for MEDLINE]


51. J Physiol. 2010 Dec 1;588(Pt 23):4695-703. doi: 10.1113/jphysiol.2010.198192.
Epub 2010 Oct 20.

Metaplasticity of horizontal connections in the vicinity of focal laser lesions
in rat visual cortex.

Imbrosci B(1), Eysel UT, Mittmann T.

Author information: 
(1)Institute of Physiology and Pathophysiology, Medical Center of the Johannes
Gutenberg University Mainz, Mainz, Germany. mittmann@uni-mainz.de

Focal cortical injuries are accompanied by a reorganization of the adjacent
neuronal networks. An increased synaptic plasticity has been suggested to
mediate, at least in part, this functional reorganization. Previous studies
showed an increased long-term potentiation (LTP) at synapses formed by ascending 
fibres projecting onto layers 2/3 pyramidal cells following lesions in rat visual
cortex. This could be important to establish new functional connections within a 
vertical cortical column. Importantly, horizontal intracortical connections
constitute an optimal substrate to mediate the functional reorganization across
different cortical columns. However, so far little is known about their potential
implication in the functional rewiring post-lesion. Here, we investigated
possible alterations of synaptic plasticity of horizontal connections in layers
2/3 in an 'ex vivo-in vitro' model of focal laser lesion in rat visual cortex.
LTP at these synapses was found to be enhanced post-lesion, whereas long-term
depression (LTD) was impaired, revealing a metaplastic shift toward strengthening
of these synapses. Furthermore, we disclosed a prolonged decay-time constant of
NMDAR-dependent currents, which can contribute to the enhanced LTP. Taken
together these data revealed that a laser lesion-induced focal damage of the
visual cortex is accompanied by a facilitated potentiation of horizontal synaptic
connections in the vicinity of the focal injury. This specific strengthening of
synaptic plasticity at horizontal connections in layers 2/3 might be one
important cellular mechanism to compensate focal injury-mediated dysfunction in
the cerebral cortex.

DOI: 10.1113/jphysiol.2010.198192 
PMCID: PMC3010139
PMID: 20961999  [PubMed - indexed for MEDLINE]


52. Br J Pharmacol. 2010 Nov;161(6):1351-60. doi: 10.1111/j.1476-5381.2010.00938.x.

Suppression of antibody-mediated arthritis in mice by Fab fragments of the
mediating antibodies.

Yoshino S(1), Sasahara M, Hutamekalin P, Yamaki K, Mizutani N, Kuramoto H.

Author information: 
(1)Department of Pharmacology, Kobe Pharmaceutical University, Kobe, Japan.
yoshino@kobepharma-u.ac.jp

BACKGROUND AND PURPOSE: Fab fragments (Fabs) of antibodies maintain the ability
to bind specific antigens, but lack the binding site for complement as well as
the site for binding to receptors on effector cells, such as macrophages that
play an important role in inflammation. In the present study, we investigated
whether Fabs specific for ovalbumin (OVA) were specifically able to suppress
anti-OVA antibody-mediated arthritis (AOA-MA) in mice.
EXPERIMENTAL APPROACH: AOA-MA was induced by i.v. injection of purified anti-OVA 
antibodies into naïve mice followed by intra-articular (left ankle) challenge
with the antigen. Anti-OVA Fabs prepared by digestion of anti-OVA antibodies with
papain were injected i.v. immediately after administration of the intact
antibodies. Normal Fabs were used as a control. Arthritis was assessed by
thickness of the joints (caliper) and by histology of paw sections, stained with 
haematoxylin and eosin.
KEY RESULTS: AOA-MA was markedly suppressed by anti-OVA Fabs, but not by control 
Fabs. Histologically, mice treated with control Fabs showed marked oedema of
synovial tissues with a large number of inflammatory cells including neutrophils,
whereas animals given anti-OVA Fabs had mild oedema of the synovium and sparse
infiltration of such cells. The antigen-specific suppression of joint
inflammation by anti-OVA Fabs was associated with reduced consumption of
complement. In vitro studies showed that anti-OVA Fabs significantly blocked the 
binding of intact anti-OVA antibodies to OVA.
CONCLUSIONS AND IMPLICATIONS: Antibody-mediated arthritis appears to be
specifically down-regulated by Fabs that competitively inhibit the binding of
antibodies to antigens.

© 2010 The Authors. British Journal of Pharmacology © 2010 The British
Pharmacological Society.

DOI: 10.1111/j.1476-5381.2010.00938.x 
PMCID: PMC3000659
PMID: 20946119  [PubMed - indexed for MEDLINE]


53. Br J Pharmacol. 2010 Nov;161(6):1311-28. doi: 10.1111/j.1476-5381.2010.00931.x.

Estimation of the dissociation rate of unlabelled ligand-receptor complexes by a 
'two-step' competition binding approach.

Packeu A(1), Wennerberg M, Balendran A, Vauquelin G.

Author information: 
(1)Department of Molecular and Biochemical Pharmacology, Free University of
Brussels (VUB), Brussels, Belgium.

BACKGROUND AND PURPOSE: Because the in vivo effectiveness of ligands may also be 
determined by the rate by which they dissociate from their target receptors, drug
candidates are being increasingly screened for this kinetic property. The
dissociation rate of unlabelled ligand-receptor complexes can be estimated
indirectly from their ability to slow the association of subsequently added
radioligand molecules.
EXPERIMENTAL APPROACH: We used the 'two-step competition' binding approach
consisting of pre-incubating the receptor preparation with a wide range of ligand
concentrations, washing off free ligand molecules, adding radioligand and
monitoring its receptor binding after a fixed time. Based on the rationale that
binding of both ligands is mutually exclusive and that they bind according to the
law of mass action to a single class of sites, the unlabelled ligand's
dissociation rate can be estimated from the upward shift that the competition
curve experiences after washing.
KEY RESULTS: The relevance of the 'two-step competition' approach was explored by
computer simulations and by comparing the dissociation behaviour of unlabelled
D(2) dopamine and CB(1) cannabinoid receptor antagonists in this and alternative 
approaches. Besides providing satisfactory estimations of dissociation rates, the
method also detects the ability of the unlabelled ligand molecules to be released
from 'sinks' such as the cell membrane.
CONCLUSIONS AND IMPLICATIONS: As the 'two-step competition' requires rapid
intermediate washing steps and needs radioligand binding to be measured at only
one time point, this approach is particularly suited for binding studies on
intact plated cells.
LINKED ARTICLES: This article is part of a themed section on Analytical Receptor 
Pharmacology in Drug Discovery. To view the other articles in this section visit 
http://dx.doi.org/10.1111/bph.2010.161.issue-6.

© 2010 The Authors. British Journal of Pharmacology © 2010 The British
Pharmacological Society.

DOI: 10.1111/j.1476-5381.2010.00931.x 
PMCID: PMC3000656
PMID: 20946109  [PubMed - indexed for MEDLINE]


54. Br J Pharmacol. 2010 Nov;161(6):1375-90. doi: 10.1111/j.1476-5381.2010.00949.x.

Role of mitochondria in contraction and pacemaking in the mouse uterus.

Gravina FS(1), Parkington HC, Kerr KP, de Oliveira RB, Jobling P, Coleman HA,
Sandow SL, Davies MM, Imtiaz MS, van Helden DF.

Author information: 
(1)School of Biomedical Sciences, University of Newcastle, Callaghan, NSW,
Australia.

BACKGROUND AND PURPOSE: Uterine spontaneous contraction and pacemaking are poorly
understood. This study investigates the role of the mitochondrial Ca(2+) store in
uterine activity.
EXPERIMENTAL APPROACH: We investigated the effects of mitochondrial and
sarco-endoplasmic reticulum (SER) inhibitors on contraction, membrane potential
(Vm) and cytosolic Ca(2+) concentration ([Ca(2+) ](c) ) in longitudinal smooth
muscle of the mouse uterus.
KEY RESULTS: The mitochondrial agents rotenone,
carbonylcyanide-3-chlorophenylhydrazone (CCCP),
7-chloro-5-(2-chlorophenyl)-1,5-dihydro-4,1-benzothiazepin-2(3H)-one (CGP37157)
and kaempferol decreased the force of contractions. The ATP synthase inhibitor
oligomycin had no significant effect. The effects of these agents were compared
with those of SER inhibitors cyclopiazonic acid (CPA), 2-amino ethoxyphenylborate
(2-APB) and caffeine. All agents, except CPA and oligomycin, decreased
contractile force. CPA and CCCP transiently increased contraction frequency,
which returned to control levels, whereas rotenone, CGP37157, kaempferol and
2-APB decreased frequency and caffeine had no significant effect. Application of 
the mitochondrial agents when CPA functionally inhibited stores did not change
contraction frequency but, with the exception of kaempferol, decreased force.
CCCP caused depolarization and maintained increase in [Ca(2+) ](c) or
depolarization/transient hyperpolarization and transient increase in [Ca(2+) ](c)
for oestrus and di-oestrus tissues respectively. Rotenone caused
hyperpolarization and maintained increase in [Ca(2+) ](c) . CGP37157 and
kaempferol caused hyperpolarization but no measurable change in [Ca(2+) ](c) .
Application of a range of K(+) channel blockers indicated a role of Ca(2+)
-activated K(+) (K(Ca) ) channels in the CCCP- and CGP37157-induced actions.
CONCLUSIONS AND IMPLICATIONS: Mitochondria have a modulatory role on uterine
contractions, with mitochondrial inhibition reducing contraction amplitude and
pacemaker frequency by changes in Vm, [Ca(2+) ](c) and/or Ca(2+) influx.

© 2010 The Authors. British Journal of Pharmacology © 2010 The British
Pharmacological Society.

DOI: 10.1111/j.1476-5381.2010.00949.x 
PMCID: PMC3000661
PMID: 20942856  [PubMed - indexed for MEDLINE]


55. Br J Pharmacol. 2010 Dec;161(7):1458-71. doi: 10.1111/j.1476-5381.2010.00955.x.

Phosphatidylinositol 3-kinase-δ up-regulates L-type Ca2+ currents and increases
vascular contractility in a mouse model of type 1 diabetes.

Pinho JF(1), Medeiros MA, Capettini LS, Rezende BA, Campos PP, Andrade SP, Cortes
SF, Cruz JS, Lemos VS.

Author information: 
(1)Department of Physiology and Biophysics, ICB, Federal University of Minas
Gerais, Belo Horizonte, Brazil.

Comment in
    Br J Pharmacol. 2010 Dec;161(7):1455-7.

BACKGROUND AND PURPOSE: Vasculopathies represent the main cause of morbidity and 
mortality in diabetes. Vascular malfunctioning in diabetes is associated with
abnormal vasoconstriction and Ca(2+) handling by smooth muscle cells (SMC).
Phosphatidylinositol 3-kinases (PI3K) are key mediators of insulin action and
have been shown to modulate the function of voltage-dependent L-type Ca(2+)
channels (Ca(V) 1.2). In the present work, we investigated the involvement of
PI3K signalling in regulating Ca(2+) current through Ca(V) 1.2 (I(Ca,L) ) and
vascular dysfunction in a mouse model of type I diabetes.
EXPERIMENTAL APPROACH: Changes in isometric tension were recorded on myograph.
Ca(2+) currents in freshly dissociated mice aortic SMCs were measured using the
whole-cell patch-clamp technique. Antisense techniques were used to knock-down
the PI3Kδ isoform. KEY RESULTS Contractile responses to phenylephrine and KCl
were strongly enhanced in diabetic aorta independent of a functional endothelium.
The magnitude of phenylephrine-induced I(Ca,L) was also greatly augmented. PI3Kδ 
expression, but not PI3Kα, PI3Kβ, PI3Kγ, was increased in diabetic aortas and
treatment of vessels with a selective PI3Kδ inhibitor normalized I(Ca,L) and
contractile response of diabetic vessels. Moreover, knock-down of PI3Kδin vivo
decreased PI3Kδ expression and normalized I(Ca,L) and contractile response of
diabetic vessels ex vivo.
CONCLUSIONS AND IMPLICATIONS: Phosphatidylinositol 3-kinase δ was essential to
the increased vascular contractile response in our model of type I diabetes.
PI3Kδ signalling was up-regulated and most likely accounted for the increased
I(Ca,L,) leading to increased vascular contractility. Blockade of PI3Kδ may
represent a novel therapeutic approach to treat vascular dysfunction in diabetic 
patients.

DOI: 10.1111/j.1476-5381.2010.00955.x 
PMCID: PMC3010560
PMID: 20942845  [PubMed - indexed for MEDLINE]


56. J Physiol. 2010 Dec 1;588(Pt 23):4617-9. doi: 10.1113/jphysiol.2010.199901. Epub 
2010 Oct 11.

Life of mice - development of cardiac energetics.

Illaste A(1), Kalda M, Schryer DW, Sepp M.

Author information: 
(1)Laboratory of Systems Biology, Institute of Cybernetics at Tallinn, University
of Technology, Tallinn, Estonia. ardo@sysbio.ioc.ee

DOI: 10.1113/jphysiol.2010.199901 
PMCID: PMC3010130
PMID: 20937714  [PubMed - indexed for MEDLINE]


57. J Physiol. 2010 Dec 1;588(Pt 23):4811-23. doi: 10.1113/jphysiol.2010.196725. Epub
2010 Oct 11.

Cellular mechanisms underlying temporal changes in skeletal muscle protein
synthesis and breakdown during chronic {beta}-adrenoceptor stimulation in mice.

Koopman R(1), Gehrig SM, Léger B, Trieu J, Walrand S, Murphy KT, Lynch GS.

Author information: 
(1)Department of Physiology, University of Melbourne, Victoria 3010 Australia.
gsl@unimelb.edu.au

Comment in
    J Physiol. 2011 Jan 1;589(Pt 1):1-2.

Chronic stimulation of β-adrenoceptors with β-adrenoceptor agonists (β-agonists) 
can induce substantial skeletal muscle hypertrophy, but the mechanisms mediating 
this muscle growth have yet to be elucidated. We investigated whether chronic
β-adrenoceptor stimulation in mice with the β-agonist formoterol alters the
muscle anabolic response following β-adrenoceptor stimulation. Twelve-week-old
C57BL/6 mice were treated for up to 28 days with a once-daily injection of either
saline (control, n = 9) or formoterol (100 μg kg⁻¹; n = 9). Rates of muscle
protein synthesis were assessed at either 1, 7 or 28 days of treatment, 6 h after
injection. Protein synthesis rates were higher in formoterol-treated mice at day 
7 (∼1.5-fold, P < 0.05), but not at day 1 or 28. The increased muscle protein
synthesis was associated with increased phosphorylation of S6K1 (r = 0.49, P <
0.01). Formoterol treatment acutely reduced maximal calpain activity by ∼25% (P <
0.05) but did not affect atrogin-1 protein levels and proteasome-mediated
proteolytic activity, despite significantly enhanced phosphorylation of Akt (P < 
0.05). Formoterol increased CREB phosphorylation by ∼30% (P < 0.05) and PPARγ
coactivator-1α (PGC-1α) by 11-fold (P < 0.05) on day 1 only. These observations
identify that formoterol treatment induces muscle anabolism, by reducing calpain 
activity and by enhancing protein synthesis via increased PI-3 kinase/Akt
signalling.

DOI: 10.1113/jphysiol.2010.196725 
PMCID: PMC3010148
PMID: 20937713  [PubMed - indexed for MEDLINE]


58. J Physiol. 2010 Dec 1;588(Pt 23):4683-93. doi: 10.1113/jphysiol.2010.199778. Epub
2010 Oct 11.

Acute hyperbilirubinaemia induces presynaptic neurodegeneration at a central
glutamatergic synapse.

Haustein MD(1), Read DJ, Steinert JR, Pilati N, Dinsdale D, Forsythe ID.

Author information: 
(1)Neurotoxicity at the Synaptic Interface, MRC Toxicology Unit, University of
Leicester, Leicester LE1 9HN, UK. idf@le.ac.uk

There is a well-established link between hyperbilirubinaemia and hearing loss in 
paediatrics, but the cellular mechanisms have not been elucidated. Here we used
the Gunn rat model of hyperbilirubinaemia to investigate bilirubin-induced
hearing loss. In vivo auditory brainstem responses revealed that Gunn rats have
severe auditory deficits within 18 h of exposure to high bilirubin levels. Using 
an in vitro preparation of the auditory brainstem from these rats, extracellular 
multi-electrode array recording from the medial nucleus of the trapezoid body
(MNTB) showed longer latency and decreased amplitude of evoked field potentials
following bilirubin exposure, suggestive of transmission failure at this synaptic
relay. Whole-cell patch-clamp recordings confirmed that the electrophysiological 
properties of the postsynaptic MNTB neurons were unaffected by bilirubin, with no
change in action potential waveforms or current-voltage relationships. However,
stimulation of the trapezoid body was unable to elicit large calyceal EPSCs in
MNTB neurons of hyperbilirubinaemic rats, indicative of damage at a presynaptic
site. Multi-photon imaging of anterograde-labelled calyceal projections revealed 
axonal staining and presynaptic profiles around MNTB principal neuron somata.
Following induction of hyperbilirubinaemia the giant synapses were largely
destroyed. Electron microscopy confirmed loss of presynaptic calyceal terminals
and supported the electrophysiological evidence for healthy postsynaptic neurons.
MNTB neurons express high levels of neuronal nitric oxide synthase (nNOS). Nitric
oxide has been implicated in mechanisms of bilirubin toxicity elsewhere in the
brain, and antagonism of nNOS by 7-nitroindazole protected hearing during
bilirubin exposure. We conclude that bilirubin-induced deafness is caused by
degeneration of excitatory synaptic terminals in the auditory brainstem.

DOI: 10.1113/jphysiol.2010.199778 
PMCID: PMC3010138
PMID: 20937712  [PubMed - indexed for MEDLINE]


59. J Physiol. 2010 Dec 1;588(Pt 23):4825-36. doi: 10.1113/jphysiol.2010.195941. Epub
2010 Oct 11.

Sympathetic neural activation: an ordered affair.

Steinback CD(1), Salmanpour A, Breskovic T, Dujic Z, Shoemaker JK.

Author information: 
(1)Neurovascular Research Laboratory, School of Kinesiology, University of
Western Ontario, London, ON, Canada.

Is there an ordered pattern in the recruitment of postganglionic sympathetic
neurones? Using new multi-unit action potential detection and analysis techniques
we sought to determine whether the activation of sympathetic vasomotor neurones
during stress is governed by the size principle of recruitment. Multi-unit
postganglionic sympathetic activity (fibular nerve) was collected from five male 
subjects at rest and during periods of elevated sympathetic stress
(end-inspiratory apnoeas; 178 ± 37 s(mean ± S.D.)). Compared to baseline (0.24 ± 
0.04 V), periods of elevated stress resulted in augmented sympathetic burst size 
(1.34 ± 0.38 V, P < 0.05). Increased burst size was directly related to both the 
number of action potentials within a multi-unit burst of postganglionic
sympathetic activity (r = 0.88 ± 0.04, P < 0.001 in all subjects), and the
amplitude of detected action potentials (r = 0.88 ± 0.06, P < 0.001 in all
subjects). The recruitment of larger, otherwise silent, neurons accounted for
approximately 74% of the increase in detected action potentials across burst
sizes. Further, action potential conduction velocities (inverse of latencies)
were increased as a function of action potential size (R² = 0.936, P = 0.001). As
axon diameter is positively correlated with action potential size and conduction 
velocity, these data suggest that the principle of ordered recruitment based on
neuronal size applies to postganglionic sympathetic vasomotor neurones. This
information may be pertinent to our understanding of reflex-specific recruitment 
strategies in postganglionic sympathetic nerves, patterns of vasomotor control
during stress, and the malleability of sympathetic neuronal properties and
recruitment in health and disease.

DOI: 10.1113/jphysiol.2010.195941 
PMCID: PMC3010149
PMID: 20937711  [PubMed - indexed for MEDLINE]


60. J Physiol. 2010 Dec 1;588(Pt 23):4769-83. doi: 10.1113/jphysiol.2010.195339. Epub
2010 Oct 11.

Phenotypic distinctions between neural crest and placodal derived vagal C-fibres 
in mouse lungs.

Nassenstein C(1), Taylor-Clark TE, Myers AC, Ru F, Nandigama R, Bettner W, Undem 
BJ.

Author information: 
(1)Johns Hopkins Allergy and Asthma Center, Baltimore, MD 21224, USA.
bundem@jhmi.edu

Comment in
    J Physiol. 2011 Jan 1;589(Pt 1):3-4.

Two major types of nociceptors have been described in dorsal root ganglia (DRGs).
In comparison, little is known about the vagal nociceptor subtypes. The vagus
nerves provide much of the capsaicin-sensitive nociceptive innervation to
visceral tissues, and are likely to contribute to the overall pathophysiology of 
visceral inflammatory diseases. The cell bodies of these afferent nerves are
located in the vagal sensory ganglia referred to as nodose and jugular ganglia.
Neurons of the nodose ganglion are derived from the epibranchial placodes,
whereas jugular ganglion neurons are derived from the neural crest. In the adult 
mouse, however, there is often only a single ganglionic structure situated alone 
in the vagus nerve. By employing Wnt1Cre/R26R mice, which express β-galactosidase
only in neural crest derived neurons, we found that this single vagal sensory
ganglion is a fused ganglion consisting of both neural crest neurons in the
rostral portion and non-neural crest (nodose) neurons in the more central and
caudal portions of the structure. Based on their activation and gene expression
profiles, we identified two major vagal capsaicin-sensitive nociceptor
phenotypes, which innervated a defined target, namely the lung in adult mice. One
subtype is non-peptidergic, placodal in origin, expresses P2X2 and P2X3
receptors, responds to α,β-methylene ATP, and expresses TRKB, GFRα1 and RET. The 
other phenotype is derived from the cranial neural crest and does not express
P2X2 receptors and fails to respond to α,β-methylene ATP. This population can be 
further subdivided into two phenotypes, a peptidergic TRKA(+) and GFRα3(+)
subpopulation, and a non-peptidergic TRKB(+) and GFRα1(+) subpopulation.
Consistent with their similar embryonic origin, the TRPV1 expressing neurons in
the rostral dorsal root ganglia were more similar to jugular than nodose vagal
neurons. The data support the hypothesis that vagal nociceptors innervating
visceral tissues comprise at least two major subtypes. Due to distinctions in
their gene expression profile, each type will respond to noxious or inflammatory 
conditions in their own unique manner.

DOI: 10.1113/jphysiol.2010.195339 
PMCID: PMC3010145
PMID: 20937710  [PubMed - indexed for MEDLINE]


61. J Physiol. 2010 Nov 15;588(Pt 22):4593-601. doi: 10.1113/jphysiol.2010.197491.
Epub 2010 Oct 4.

Hyperoxia blunts counterregulation during hypoglycaemia in humans: possible role 
for the carotid bodies?

Wehrwein EA(1), Basu R, Basu A, Curry TB, Rizza RA, Joyner MJ.

Author information: 
(1)Department of Anesthesiology, Mayo Clinic, Rochester, MN 55905, USA.

Erratum in
    J Physiol. 2011 Feb 15;589(Pt 4):999.

Comment in
    J Physiol. 2011 Mar 1;589(Pt 5):1235; author reply 1237-8.

Chemoreceptors in the carotid bodies sense arterial oxygen tension and regulate
respiration. Isolated carotid body glomus cells also sense glucose, and animal
studies have shown the carotid bodies play a role in the counterregulatory
response to hypoglycaemia. Thus, we hypothesized that glucose infusion rate would
be augmented and neuro-hormonal counterregulation blunted during hypoglycaemia
when the carotid bodies were desensitized by hyperoxia. Seven healthy adults
(four male, three female) underwent two 180 min hyperinsulinaemic (2 mU (kg
fat-free mass (FFM))(-1) min(-1)), hypoglycaemic (3.33 mmol l(-1)) clamps 1 week 
apart, randomized to either normoxia (arterial P(O2) (P(aO2)) 111 ± 6.3 mmHg) or 
hyperoxia (P(aO2) 345 ± 80.6 mmHg) (P < 0.05). Plasma glucose concentrations were
similar during normoxia and hyperoxia at baseline (5.52 ± 0.15 vs. 5.55 ± 0.13
μmol ml(-1)) and during the clamp (3.4 ± 0.05 vs. 3.3 ± 0.05 μmol ml(-1)). The
glucose infusion rate was 44.2 ± 3.5% higher (P < 0.01) during hyperoxia than
normoxia at steady state during the clamp (28.2 ± 0.15 vs. 42.7 ± 0.65 μmol (kg
FFM)(-1) min(-1); P < 0.01). Area under the curve values (expressed as percentage
normoxia response) for counterregulatory hormones during hypoglycaemia were
significantly suppressed by hyperoxia (noradrenaline 50.7 ± 5.2%, adrenaline 62.6
± 3.3%, cortisol 63.2 ± 2.1%, growth hormone 53.1 ± 2.7%, glucagon 48.6 ± 2.1%,
all P < 0.05 vs. normoxia). These data support the idea that the carotid bodies
respond to glucose and play a role in the counterregulatory response to
hypoglycaemia in humans.

DOI: 10.1113/jphysiol.2010.197491 
PMCID: PMC3008860
PMID: 20921201  [PubMed - indexed for MEDLINE]


62. J Physiol. 2010 Dec 1;588(Pt 23):4731-42. doi: 10.1113/jphysiol.2010.193375. Epub
2010 Oct 4.

Differential sensitivity of Ca²+ wave and Ca²+ spark events to ruthenium red in
isolated permeabilised rabbit cardiomyocytes.

MacQuaide N(1), Ramay HR, Sobie EA, Smith GL.

Author information: 
(1)Institute of Biomedical and Life Sciences, West Medical Building, University
of Glasgow, Glasgow G12 8QQ, UK. g.smith@bio.gla.ac.uk.

Spontaneous Ca²(+) waves in cardiac muscle cells are thought to arise from the
sequential firing of local Ca²(+) sparks via a fire-diffuse-fire mechanism. This 
study compares the ability of the ryanodine receptor (RyR) blocker ruthenium red 
(RuR) to inhibit these two types of Ca²(+) release in permeabilised rabbit
ventricular cardiomyocytes. Perfusing with 600 nm Ca²(+) (50 μm EGTA) caused
regular spontaneous Ca²(+) waves that were imaged with the fluorescence from
Fluo-5F using a laser-scanning confocal microscope. Addition of 4 μm RuR caused
complete inhibition of Ca²(+) waves in 50% of cardiomyocytes by 2 min and in 100%
by 4 min. Separate experiments used 350 μm EGTA (600 nm Ca²(+)) to limit Ca²(+)
diffusion but allow the underlying Ca(2+) sparks to be imaged. The time course of
RuR-induced inhibition did not match that of waves. After 2 min of RuR, none of
the characteristics of the Ca²(+) sparks were altered, and after 4 min Ca²(+)
spark frequency was reduced ∼40%; no sparks could be detected after 10 min.
Measurements of Ca(2+) within the SR lumen using Fluo-5N showed an increase in
intra-SR Ca²(+) during the initial 2-4 min of perfusion with RuR in both wave and
spark conditions. Computational modelling suggests that the sensitivity of Ca²(+)
waves to RuR block depends on the number of RyRs per cluster. Therefore
inhibition of Ca²(+) waves without affecting Ca²(+) sparks may be explained by
block of small, non-spark producing clusters of RyRs that are important to the
process of Ca²(+) wave propagation.

DOI: 10.1113/jphysiol.2010.193375 
PMCID: PMC3010142
PMID: 20921197  [PubMed - indexed for MEDLINE]


63. J Physiol. 2010 Dec 1;588(Pt 23):4795-810. doi: 10.1113/jphysiol.2010.199448.
Epub 2010 Oct 4.

Repeated transient mRNA bursts precede increases in transcriptional and
mitochondrial proteins during training in human skeletal muscle.

Perry CG(1), Lally J, Holloway GP, Heigenhauser GJ, Bonen A, Spriet LL.

Author information: 
(1)Department of Physiology, The Brody School of Medicine, East Carolina
University, Greenville, NC 27834, USA. perrych@ecu.edu

Comment in
    J Physiol. 2011 Apr 1;589(Pt 7):1511-2.

Exercise training induces mitochondrial biogenesis, but the time course of
molecular sequelae that accompany repetitive training stimuli remains to be
determined in human skeletal muscle. Therefore, throughout a seven-session,
high-intensity interval training period that increased (12%), we examined the
time course of responses of (a) mitochondrial biogenesis and fusion and fission
proteins, and (b) selected transcriptional and mitochondrial mRNAs and proteins
in human muscle. Muscle biopsies were obtained 4 and 24 h after the 1st, 3rd, 5th
and 7th training session. PGC-1α mRNA was increased >10-fold 4 h after the 1st
session and returned to control within 24 h. This 'saw-tooth' pattern continued
until the 7th bout, with smaller increases after each bout. In contrast, PGC-1α
protein was increased 24 h after the 1st bout (23%) and plateaued at +30-40%
between the 3rd and 7th bout. Increases in PGC-1β mRNA and protein were more
delayed and smaller, and did not persist. Distinct patterns of increases were
observed in peroxisome proliferator-activated receptor (PPAR) α and γ protein (1 
session), PPAR β/δ mRNA and protein (5 sessions) and nuclear respiratory factor-2
protein (3 sessions) while no changes occurred in mitochondrial transcription
factor A protein. Citrate synthase (CS) and β-HAD mRNA were rapidly increased (1 
session), followed 2 sessions later (session 3) by increases in CS and β-HAD
activities, and mitochondrial DNA. Changes in COX-IV mRNA (session 3) and protein
(session 5) were more delayed. Training also increased mitochondrial fission
proteins (fission protein-1, >2-fold; dynamin-related protein-1, 47%) and the
fusion protein mitofusin-1 (35%) but not mitofusin-2. This study has provided the
following novel information: (a) the training-induced increases in
transcriptional and mitochondrial proteins appear to result from the cumulative
effects of transient bursts in their mRNAs, (b) training-induced mitochondrial
biogenesis appears to involve re-modelling in addition to increased mitochondrial
content, and (c) the 'transcriptional capacity' of human muscle is extremely
sensitive, being activated by one training bout.

DOI: 10.1113/jphysiol.2010.199448 
PMCID: PMC3010147
PMID: 20921196  [PubMed - indexed for MEDLINE]


64. J Physiol. 2010 Dec 1;588(Pt 23):4759-68. doi: 10.1113/jphysiol.2010.196063. Epub
2010 Oct 4.

Lung volume does not alter the distribution of pulmonary perfusion in dependent
lung in supine humans.

Hopkins SR(1), Arai TJ, Henderson AC, Levin DL, Buxton RB, Kim Prisk G.

Author information: 
(1)Department of Medicine, Division of Physiology, University of California, San 
Diego, La Jolla, CA 92093-0623, USA. shopkins@ucsd.edu

There is a gravitational influence on pulmonary perfusion, including in the most 
dependent lung, where perfusion is reduced, termed Zone 4. Studies using
xenon-133 show Zone 4 behaviour, present in the dependent 4 cm at total lung
capacity (TLC), affects the dependent 11 cm at functional residual capacity (FRC)
and almost all the lung at residual volume (RV). These differences were ascribed 
to increased resistance in extra-alveolar vessels at low lung volumes although
other mechanisms have been proposed. To further evaluate the behaviour of
perfusion in dependent lung using a technique that directly measures pulmonary
perfusion and corrects for tissue distribution by measuring regional proton
density, seven healthy subjects (age = 38 ± 6 years, FEV₁ = 104 ± 7% predicted)
underwent magnetic resonance imaging in supine posture. Data were acquired in the
right lung during breath-holds at RV, FRC and TLC. Arterial spin labelling
quantified regional pulmonary perfusion, which was normalized for regional proton
density measured using a fast low-angle shot technique. The height of the onset
of Zone 4 behaviour was not different between lung volumes (P = 0.23). There were
no significant differences in perfusion (expressed as ml min⁻¹ g⁻¹) between lung 
volumes in the gravitationally intermediate (RV = 8.9 ± 3.1, FRC = 8.1 ± 2.9, TLC
= 7.4 ± 3.6; P = 0.26) and dependent lung (RV = 6.6 ± 2.4, FRC = 6.1 ± 2.1, TLC =
6.4 ± 2.6; P = 0.51). However, at TLC perfusion was significantly lower in
non-dependent lung than at FRC or RV (3.6 ± 3.3, 7.7 ± 1.5, 7.9 ± 2.0,
respectively; P < 0.001). These data suggest that the mechanism of the reduction 
in perfusion in dependent lung is unlikely to be a result of lung volume related 
increases in resistance in extra-alveolar vessels. In supine posture, the
gravitational influence on perfusion is remarkably similar over most of the lung,
irrespective of lung volume.

DOI: 10.1113/jphysiol.2010.196063 
PMCID: PMC3010144
PMID: 20921195  [PubMed - indexed for MEDLINE]


65. J Physiol. 2010 Dec 1;588(Pt 23):4705-17. doi: 10.1113/jphysiol.2010.196139. Epub
2010 Oct 4.

Expression of early growth response protein 1 in vasopressin neurones of the rat 
anterior olfactory nucleus following social odour exposure.

Wacker DW(1), Tobin VA, Noack J, Bishop VR, Duszkiewicz AJ, Engelmann M, Meddle
SL, Ludwig M.

Author information: 
(1)Centre for Integrative Physiology, University of Edinburgh, Hugh Robson Bldg, 
George Square, Edinburgh EH8 9XD, UK. mike.ludwig@ed.ac.uk

The anterior olfactory nucleus (AON), a component of the main olfactory system,
is a cortical region that processes olfactory information and acts as a relay
between the main olfactory bulbs and higher brain regions such as the piriform
cortex. Utilizing a transgenic rat in which an enhanced green fluorescent protein
reporter gene is expressed in vasopressin neurones (eGFP-vasopressin), we have
discovered a population of vasopressin neurones in the AON. These vasopressin
neurones co-express vasopressin V1 receptors. They also co-express GABA and
calbinin-D28k indicating that they are neurochemically different from the newly
described vasopressin neurons in the main olfactory bulb. We utilized the
immediate early gene product, early growth response protein 1 (Egr-1), to examine
the functional role of these vasopressin neurons in processing social and
non-social odours in the AON. Exposure of adult rats to a conspecific juvenile or
a heterospecific predator odour leads to increases in Egr-1 expression in the AON
in a subregion specific manner. However, only exposure to a juvenile increases
Egr-1 expression in AON vasopressin neurons. These data suggest that vasopressin 
neurones in the AON may be selectively involved in the coding of social odour
information.

DOI: 10.1113/jphysiol.2010.196139 
PMCID: PMC3010140
PMID: 20921194  [PubMed - indexed for MEDLINE]


66. J Physiol. 2010 Oct 1;588(Pt 19):3635-6. doi: 10.1113/jphysiol.2010.197996.

Under pressure - Kv channels and myogenic control of cerebral blood flow.

Sandow SL(1), Murphy TV.

Author information: 
(1)Department of Pharmacology, School of Medical Sciences, University of New
South Wales, Sydney, NSW, 2052, Australia. shaun.sandow@unsw.edu.au

DOI: 10.1113/jphysiol.2010.197996 
PMCID: PMC2998215
PMID: 20889490  [PubMed - indexed for MEDLINE]


67. J Physiol. 2010 Oct 1;588(Pt 19):3633-4. doi: 10.1113/jphysiol.2010.197129.

Ready, set, flow! But how does the flow know where to go?

Thomas GD(1).

Author information: 
(1)The Heart Institute, Cedars-Sinai Medical Center, Los Angeles, CA 90048, USA. 
gail.thomas@cshs.org

DOI: 10.1113/jphysiol.2010.197129 
PMCID: PMC2998214
PMID: 20889489  [PubMed - indexed for MEDLINE]


68. J Physiol. 2010 Oct 1;588(Pt 19):3631-2. doi: 10.1113/jphysiol.2010.197871.

Osmosensitivity through the PIP2 availability: just add water.

Gamper N(1).

Author information: 
(1)Institute ofMembrane and Systems Biology, Faculty of Biological Science,
University of Leeds, Leeds LS2 9JT, UK. n.gamper@leeds.ac.uk

DOI: 10.1113/jphysiol.2010.197871 
PMCID: PMC2998213
PMID: 20889488  [PubMed - indexed for MEDLINE]


69. J Physiol. 2010 Oct 1;588(Pt 19):3629. doi: 10.1113/jphysiol.2010.197830.

Insulin: a sweet deal for human baroreflex function.

Brooks VL(1).

Author information: 
(1)Department of Physiology and Pharmacology, Oregon Health & Science University,
Portland, OR 97239, USA. brooksv@ohsu.edu

DOI: 10.1113/jphysiol.2010.197830 
PMCID: PMC2998212
PMID: 20889487  [PubMed - indexed for MEDLINE]


70. Br J Pharmacol. 2010 Oct;161(3):707-20. doi: 10.1111/j.1476-5381.2010.00909.x.

Resolvin D1 attenuates activation of sensory transient receptor potential
channels leading to multiple anti-nociception.

Bang S(1), Yoo S, Yang TJ, Cho H, Kim YG, Hwang SW.

Author information: 
(1)Korea University Graduate School of Medicine, Seoul, Korea.

BACKGROUND AND PURPOSE: Temperature-sensitive transient receptor potential ion
channels (thermoTRPs) expressed in primary sensory neurons and skin keratinocytes
play a crucial role as peripheral pain detectors. Many natural and synthetic
ligands have been found to act on thermoTRPs, but little is known about
endogenous compounds that inhibit these TRPs. Here, we asked whether resolvin D1 
(RvD1), a naturally occurring anti-inflammatory and pro-resolving lipid molecule 
is able to affect the TRP channel activation.
EXPERIMENTAL APPROACH: We examined the effect of RvD1 on the six thermoTRPs using
Ca(2+) imaging and whole cell electrophysiology experiments using the HEK cell
heterologous expression system, cultured sensory neurons and HaCaT keratinocytes.
We also checked changes in agonist-specific acute licking/flicking or flinching
behaviours and TRP-related mechanical and thermal pain behaviours using
Hargreaves, Randall-Selitto and von Frey assay systems with or without
inflammation.
KEY RESULTS: RvD1 inhibited the activities of TRPA1, TRPV3 and TRPV4 at nanomolar
and micromolar levels. Consistent attenuations in agonist-specific acute pain
behaviours by immediate peripheral administration with RvD1 were also observed.
Furthermore, local pretreatment with RvD1 significantly reversed mechanical and
thermal hypersensitivity in inflamed tissues.
CONCLUSIONS AND IMPLICATIONS: RvD1 was a novel endogenous inhibitor for several
sensory TRPs. The results of our behavioural studies suggest that RvD1 has an
analgesic potential via these TRP-related mechanisms.

DOI: 10.1111/j.1476-5381.2010.00909.x 
PMCID: PMC2990166
PMID: 20880407  [PubMed - indexed for MEDLINE]


71. Br J Pharmacol. 2010 Oct;161(3):695-706. doi: 10.1111/j.1476-5381.2010.00903.x.

Reduced signal transduction by 5-HT4 receptors after long-term venlafaxine
treatment in rats.

Vidal R(1), Valdizan EM, Vilaró MT, Pazos A, Castro E.

Author information: 
(1)Instituto de Biomedicina y Biotecnología (IBBTEC) (UC-CSIC-IDICAN), Santander,
Cantabria, Spain.

BACKGROUND AND PURPOSE: The 5-HT(4) receptor may be a target for antidepressant
drugs. Here we have examined the effects of the dual antidepressant, venlafaxine,
on 5-HT(4) receptor-mediated signalling events.
EXPERIMENTAL APPROACH: The effects of 21 days treatment (p.o.) with high
(40 mg·kg(-1)) and low (10 mg·kg(-1)) doses of venlafaxine, were evaluated at
different levels of 5-HT(4) receptor-mediated neurotransmission by using in situ 
hybridization, receptor autoradiography, adenylate cyclase assays and
electrophysiological recordings in rat brain. The selective noradrenaline
reuptake inhibitor, reboxetine (10 mg·kg(-1), 21 days) was also evaluated on
5-HT(4) receptor density.
KEY RESULTS: Treatment with a high dose (40 mg·kg(-1)) of venlafaxine did not
alter 5-HT(4) mRNA expression, but decreased the density of 5-HT(4) receptors in 
caudate-putamen (% reduction = 26 ± 6), hippocampus (% reduction = 39 ± 7 and 39 
± 8 for CA1 and CA3 respectively) and substantia nigra (% reduction = 49 ± 5).
Zacopride-stimulated adenylate cyclase activation was unaltered following
low-dose treatment (10 mg·kg(-1)) while it was attenuated in rats treated with
40 mg·kg(-1) of venlafaxine (% reduction = 51 ± 2). Furthermore, the amplitude of
population spike in pyramidal cells of CA1 of hippocampus induced by zacopride
was significantly attenuated in rats receiving either dose of venlafaxine.
Chronic reboxetine did not modify 5-HT(4) receptor density.
CONCLUSIONS AND IMPLICATIONS: Our data indicate a functional desensitization of
5-HT(4) receptors after chronic venlafaxine, similar to that observed after
treatment with the classical selective inhibitors of 5-HT reuptake.

DOI: 10.1111/j.1476-5381.2010.00903.x 
PMCID: PMC2990165
PMID: 20880406  [PubMed - indexed for MEDLINE]


72. Br J Pharmacol. 2010 Oct;161(3):680-94. doi: 10.1111/j.1476-5381.2010.00902.x.

Role of perinuclear mitochondria in the spatiotemporal dynamics of spontaneous
Ca2+ waves in interstitial cells of Cajal-like cells of the rabbit urethra.

Hashitani H(1), Lang RJ, Suzuki H.

Author information: 
(1)Department of Cell Physiology, Nagoya City University Graduate School of
Medical Sciences, Nagoya, Japan. hasitani@med.nagoya-cu.ac.jp

Erratum in
    Br J Pharmacol. 2011 Apr;162(8):1894. Hashiatni, Hikaru [corrected to Hashitani, 
Hikaru].

BACKGROUND AND PURPOSE: Although spontaneous Ca(2+) waves in interstitial cells
of Cajal (ICC)-like cells (ICC-LCs) primarily arise from endoplasmic reticulum
(ER) Ca(2+) release, the interactions among mitochondrial Ca(2+) buffering,
cellular energetics and ER Ca(2+) release in determining the spatiotemporal
dynamics of intracellular Ca(2+) remain to be elucidated.
EXPERIMENTAL APPROACH: Spontaneous Ca(2+) transients in freshly isolated ICC-LCs 
of the rabbit urethra were visualized using fluo-4 Ca(2+) imaging, while the
intracellular distribution of mitochondria was viewed with MitoTracker Red.
KEY RESULTS: Spontaneous Ca(2+) waves invariably originated from the perinuclear 
region where clusters of mitochondria surround the nucleus. Perinuclear Ca(2+)
dynamics were characterized by a gradual rise in basal Ca(2+) that preceded each 
regenerative Ca(2+) transient. Caffeine evoked oscillatory Ca(2+) waves
originating from anywhere within ICC-LCs. Ryanodine or cyclopiazonic acid
prevented Ca(2+) wave generation with a rise in basal Ca(2+), and subsequent
caffeine evoked a single rudimentary Ca(2+) transient. Inhibition of glycolysis
with 2-deoxy-glucose or carbonyl cyanide 3-chlorophenylhydrazone, a mitochondrial
protonophore, increased basal Ca(2+) and abolished Ca(2+) waves. However,
caffeine still induced oscillatory Ca(2+) transients. Mitochondrial Ca(2+) uptake
inhibition with RU360 attenuated Ca(2+) wave amplitudes, while mitochondrial
Ca(2+) efflux inhibition with CGP37157 suppressed the initial Ca(2+) rise to
reduce Ca(2+) wave frequency.
CONCLUSIONS AND IMPLICATIONS: Perinuclear mitochondria in ICC-LCs play a dominant
role in the spatial regulation of Ca(2+) wave generation and may regulate ER
Ca(2+) release frequency by buffering Ca(2+) within microdomains between both
organelles. Glycolysis inhibition reduced mitochondrial Ca(2+) buffering without 
critically disrupting ER function. Perinuclear mitochondria may function as
sensors of intracellular metabolites.

DOI: 10.1111/j.1476-5381.2010.00902.x 
PMCID: PMC2990164
PMID: 20880405  [PubMed - indexed for MEDLINE]


73. Br J Pharmacol. 2010 Oct;161(3):668-79. doi: 10.1111/j.1476-5381.2010.00906.x.

Neuroprotective effects of andrographolide in a rat model of permanent cerebral
ischaemia.

Chan SJ(1), Wong WS, Wong PT, Bian JS.

Author information: 
(1)Department of Pharmacology, Yong Loo Lin School of Medicine, National
University of Singapore, Singapore.

BACKGROUND AND PURPOSE: Andrographolide is a diterpenoid lactone isolated from a 
traditional medicinal herb, Andrographis paniculata. It possesses potent
anti-inflammatory activity. The present study examined potential therapeutic
effects of andrographolide on cerebral ischaemia using a rat model with permanent
middle cerebral artery occlusion (pMCAO).
EXPERIMENTAL APPROACH: The MCA in rats was permanently occluded (by cautery), and
24 h later neurological effects were assessed with behavioural scores. Infarct
volume and microglial activation were determined histologically. The p65 form of 
the transcription factor, nuclear factor-κB (NF-κB), was measured by Western
blot, and cytokines by immunoassay of brain extracts.
KEY RESULTS: Andrographolide, given i.p. 1 h after pMCAO, reduced infarct volume 
with a maximum reduction of approximately 50% obtained at 0.1 mg·kg(-1).
Neurological deficits were also reduced by andrographolide, reflecting a
correlation between infarct volume and neurological deficits. pMCAO was found to 
induce activation of microglia and elevate tumour necrosis factor (TNF)-α,
interleukin (IL)-1β and prostaglandin (PG)E(2) in the ischaemic brain areas.
Andrographolide (0.1 mg·kg(-1)) significantly attenuated or abolished these
effects. In addition, andrographolide suppressed the translocation of p65 from
cytosol to nucleus, indicating reduced NF-κB activation.
CONCLUSIONS AND IMPLICATIONS: Andrographolide exhibited neuroprotective effects, 
with accompanying suppression of NF-κB and microglial activation, and reduction
in the production of cytokines including TNF-α and IL-1β, and pro-inflammatory
factors such as PGE(2). Our findings suggest that andrographolide may have
therapeutic value in the treatment of stroke.

DOI: 10.1111/j.1476-5381.2010.00906.x 
PMCID: PMC2990163
PMID: 20880404  [PubMed - indexed for MEDLINE]


74. Br J Pharmacol. 2010 Oct;161(3):659-67. doi: 10.1111/j.1476-5381.2010.00904.x.

Post-junctional interactions between neuromuscular blocking agents and ethanol at
the mouse neuromuscular junction.

Searl TJ(1), Silinsky EM.

Author information: 
(1)Department of Molecular Pharmacology and Biological Chemistry, Northwestern
University Medical School, Chicago, IL, USA. tjs026@northwestern.edu

BACKGROUND AND PURPOSE: Ethanol is known to have both pre-synaptic and
post-synaptic effects at a range of loci in the mammalian nervous system,
including the neuromuscular junction. However, the effects of ethanol on evoked
synaptic transmission have not been previously studied at the mouse neuromuscular
junction. Here, we report on the effects of ethanol on evoked neuromuscular
transmission and the interaction of ethanol with non-depolarizing blocking drugs.
EXPERIMENTAL APPROACH: Electrophysiological techniques to measure synaptic
potentials and synaptic currents were employed in this study.
KEY RESULTS: Ethanol (≥100 mM) produced increases in the amplitudes of both
spontaneous and evoked synaptic events. Under conditions in which neuromuscular
transmission was blocked by (+)-tubocurarine, ethanol (12-100 mM) produced
greater increases in evoked response amplitude than in spontaneous response
amplitude recorded in the absence of (+)-tubocurarine. Ethanol (100 mM) did not
affect evoked neurotransmitter release in low-calcium/high-magnesium solutions.
With respect to the clinically used neuromuscular blocking drugs, ethanol
(100 mM) interfered with the blocking action of vecuronium, but not
cisatracurium.
CONCLUSIONS AND IMPLICATIONS: Under these conditions, the stimulant effect of
ethanol on neuromuscular transmission is exclusively on the post-junctional
elements, both to enhance transmission through nicotinic receptors and also via
interactions with neuromuscular blocking agents. These actions of ethanol on
neuromuscular transmission may affect the dosage of neuromuscular blockers
required in patients who have imbibed significant amounts of alcohol.

DOI: 10.1111/j.1476-5381.2010.00904.x 
PMCID: PMC2990162
PMID: 20880403  [PubMed - indexed for MEDLINE]


75. Br J Pharmacol. 2010 Oct;161(3):643-58. doi: 10.1111/j.1476-5381.2010.00921.x.

The roles and mechanisms of PAR4 and P2Y12/phosphatidylinositol 3-kinase pathway 
in maintaining thrombin-induced platelet aggregation.

Wu CC(1), Wu SY, Liao CY, Teng CM, Wu YC, Kuo SC.

Author information: 
(1)Graduate Institute of Natural Products, Kaohsiung Medical University,
Kaohsiung, Taiwan.

BACKGROUND AND PURPOSE: Activation of human platelets by thrombin is mediated
predominately through two proteinase-activated receptors (PARs), PAR1 and PAR4.
Phosphatidylinositol 3-kinase (PI3K) inhibition leads to reversible PAR1-mediated
platelet aggregation, but has no effect on the stability of platelet aggregation 
induced by thrombin. In the present study, the molecular mechanisms underlying
this difference were investigated.
EXPERIMENTAL APPROACH: The functions of PI3K and PAR4 were assessed using
specific inhibitors and aggregometry. The duration of platelet glycoprotein (GP) 
IIb/IIIa exposure was determined by flow cytometry with the antibody PAC-1.
Western blotting and fluo-3 was used to evaluate the activation of Akt and
protein kinase C (PKC) and intracellular Ca(2+) mobilization respectively.
KEY RESULTS: When PAR4 function was inhibited either by the PAR4 antagonist YD-3 
[1-benzyl-3-(ethoxycarbonylphenyl)-indazole] or by receptor desensitization, the 
PI3K inhibitor wortmannin turned thrombin-elicited platelet aggregation from an
irreversible event to a reversible event. Moreover, wortmannin plus YD-3 markedly
accelerated the inactivation of GPIIb/IIIa in thrombin-stimulated platelets. The 
aggregation-reversing activity mainly resulted from inhibition of both
PI3K-dependent PKC activation and PAR4-mediated sustained intracellular Ca(2+)
rises. Blockade of ADP P2Y(12) receptor with 2-methylthioadenosine
5'-monophosphate triethylammonium salt mimicked the inhibitory effect of
wortmannin on PI3K-dependent PKC activation and its ability to reverse
PAR1-activating peptide-induced platelet aggregation. Co-administration of
2-methylthioadenosine 5'-monophosphate triethylammonium salt with YD-3 also
decreased the stability of thrombin-induced platelet aggregation.
CONCLUSIONS AND IMPLICATIONS: These results suggest that PAR4 acts in parallel
with the P2Y(12)/PI3K pathway to stabilize platelet aggregates, and provide new
insights into the mechanisms of thrombus stabilization and potential applications
for antithrombotic therapy.

DOI: 10.1111/j.1476-5381.2010.00921.x 
PMCID: PMC2990161
PMID: 20880402  [PubMed - indexed for MEDLINE]


76. Br J Pharmacol. 2010 Oct;161(3):629-42. doi: 10.1111/j.1476-5381.2010.00908.x.

A novel peripherally restricted cannabinoid receptor antagonist, AM6545, reduces 
food intake and body weight, but does not cause malaise, in rodents.

Cluny NL(1), Vemuri VK, Chambers AP, Limebeer CL, Bedard H, Wood JT, Lutz B,
Zimmer A, Parker LA, Makriyannis A, Sharkey KA.

Author information: 
(1)Department of Physiology & Pharmacology, Hotchkiss Brain Institute and Snyder 
Institute of Infection, Immunity and Inflammation, University of Calgary, AB,
Canada.

BACKGROUND AND PURPOSE: Cannabinoid CB(1) receptor antagonists reduce food intake
and body weight, but clinical use in humans is limited by effects on the CNS. We 
have evaluated a novel cannabinoid antagonist (AM6545) designed to have limited
CNS penetration, to see if it would inhibit food intake in rodents, without
aversive effects.
EXPERIMENTAL APPROACH: Cannabinoid receptor binding studies, cAMP assays, brain
penetration studies and gastrointestinal motility studies were carried out to
assess the activity profile of AM6545. The potential for AM6545 to induce malaise
in rats and the actions of AM6545 on food intake and body weight were also
investigated.
KEY RESULTS: AM6545 binds to CB(1) receptors with a K(i) of 1.7 nM and CB(2)
receptors with a K(i) of 523 nM. AM6545 is a neutral antagonist, having no effect
on cAMP levels in transfected cells and was less centrally penetrant than AM4113,
a comparable CB(1) receptor antagonist. AM6545 reversed the effects of WIN55212-2
in an assay of colonic motility. In contrast to AM251, AM6545 did not produce
conditioned gaping or conditioned taste avoidance in rats. In rats and mice,
AM6545 dose-dependently reduced food intake and induced a sustained reduction in 
body weight. The effect on food intake was maintained in rats with a complete
subdiaphragmatic vagotomy. AM6545 inhibited food intake in CB(1) receptor
gene-deficient mice, but not in CB(1)/CB(2) receptor double knockout mice.
CONCLUSIONS AND IMPLICATIONS: Peripherally active, cannabinoid receptor
antagonists with limited brain penetration may be useful agents for the treatment
of obesity and its complications.

DOI: 10.1111/j.1476-5381.2010.00908.x 
PMCID: PMC2990160
PMID: 20880401  [PubMed - indexed for MEDLINE]


77. Br J Pharmacol. 2010 Oct;161(3):614-28. doi: 10.1111/j.1476-5381.2010.00897.x.

Differential effects of Kv11.1 activators on Kv11.1a, Kv11.1b and Kv11.1a/Kv11.1b
channels.

Larsen AP(1), Bentzen BH, Grunnet M.

Author information: 
(1)The Danish National Research Foundation Centre for Cardiac Arrhythmia,
Department of Biomedical Sciences, University of Copenhagen, Blegdamsvej 3,
Copenhagen N, Denmark.

BACKGROUND AND PURPOSE: K(v)11.1 channels are involved in regulating cellular
excitability in various tissues including brain, heart and smooth muscle. In
these tissues, at least two isoforms, K(v)11.1a and K(v)11.1b, with different
kinetics, are expressed. K(v)11.1 activators are potential therapeutic agents,
but their effects have only been tested on the K(v)11.1a isoform. In this study, 
the effects of two different K(v)11.1 activators, NS1643 and RPR260243, were
characterized on K(v)11.1a and K(v)11.1b channels.
EXPERIMENTAL APPROACH: K(v)11.1a and K(v)11.1b channels were expressed in Xenopus
laevis oocytes, and currents were measured using two-electrode voltage clamp. I/V
curves and channel kinetics were measured before and after application of 30 µM
NS1643 or 10 µM RPR260243.
KEY RESULTS: NS1643 increased steady-state currents through Kv11.1b several fold 
more than through K(v)11.1a channels, without affecting EC(50) values. NS1643
increased activation rates and decreased rates of inactivation, recovery from
inactivation and deactivation for both channels. Except for activation, where
effect of NS1643 was comparable, relative changes were greater for Kv11.1b than
for K(v)11.1a. RPR260243 increased steady-state currents only through Kv11.1a
channels, but slowed the process of deactivation for both channels primarily by
decreasing time constant of slow deactivation. This effect was greater on
K(v)11.1b than on K(v)11.1a. Effects of both compounds on heteromeric
K(v)11.1a/K(v)11.1b channels were similar to those on K(v)11.1a.
CONCLUSIONS AND IMPLICATIONS: Both NS1643 and RPR260243 displayed differential
effects on K(v)11.1a and K(v)11.1b channels, the effects being relatively more
pronounced on K(v)11.1b channels. This affirms the importance of testing the
effect of K(v)11.1 activators on different channel isoforms.

DOI: 10.1111/j.1476-5381.2010.00897.x 
PMCID: PMC2990159
PMID: 20880400  [PubMed - indexed for MEDLINE]


78. Br J Pharmacol. 2010 Oct;161(3):601-13. doi: 10.1111/j.1476-5381.2010.00893.x.

Alarin stimulates food intake and gonadotrophin release in male rats.

Boughton CK(1), Patterson M, Bewick GA, Tadross JA, Gardiner JV, Beale KE,
Chaudery F, Hunter G, Busbridge M, Leavy EM, Ghatei MA, Bloom SR, Murphy KG.

Author information: 
(1)Department of Investigative Medicine, Imperial College London, Commonwealth
Building, Du Cane Road, London, UK.

BACKGROUND AND PURPOSE: Alarin is a recently discovered member of the galanin
peptide family encoded by a splice variant of galanin-like peptide (GALP) mRNA.
Galanin and GALP regulate energy homeostasis and reproduction. We therefore
investigated the effects of alarin on food intake and gonadotrophin release.
EXPERIMENTAL APPROACH: Alarin was administered into the third cerebral ventricle 
(i.c.v.) of rats, and food intake or circulating hormone levels were measured.
The effect of alarin on the hypothalamo-pituitary-gonadal axis was investigated
in vitro using hypothalamic and anterior pituitary explants, and immortalized
cell lines. Receptor binding assays were used to determine whether alarin binds
to galanin receptors.
KEY RESULTS: The i.c.v. administration of alarin (30 nmol) to ad libitum fed male
rats significantly increased acute food intake to 500%, and plasma luteinizing
hormone (LH) levels to 170% of responses to saline. In vitro, 100 nM alarin
stimulated neuropeptide Y (NPY) and gonadotrophin-releasing hormone (GnRH)
release from hypothalamic explants from male rats, and 1000 nM alarin increased
GnRH release from GT1-7 cells. In vivo, pretreatment with the GnRH receptor
antagonist cetrorelix prevented the increase in plasma LH levels observed
following i.c.v. alarin administration. Receptor binding studies confirmed alarin
did not bind to any known galanin receptor, or compete with radiolabelled galanin
for hypothalamic binding sites.
CONCLUSIONS AND IMPLICATIONS: These results suggest alarin is a novel orexigenic 
peptide, and that it increases circulating LH levels via hypothalamic GnRH.
Further work is required to identify the receptor(s) mediating the biological
effects of alarin.

DOI: 10.1111/j.1476-5381.2010.00893.x 
PMCID: PMC2990158
PMID: 20880399  [PubMed - indexed for MEDLINE]


79. Br J Pharmacol. 2010 Oct;161(3):589-600. doi: 10.1111/j.1476-5381.2010.00888.x.

The proton-coupled amino acid transporter, SLC36A1 (hPAT1), transports Gly-Gly,
Gly-Sar and other Gly-Gly mimetics.

Frølund S(1), Holm R, Brodin B, Nielsen CU.

Author information: 
(1)Department of Pharmaceutics and Analytical Chemistry, Faculty of
Pharmaceutical Sciences, University of Copenhagen, Copenhagen, Denmark.

BACKGROUND AND PURPOSE The intestinal proton-coupled amino acid transporter,
SLC36A1, transports zwitterionic α-amino acids and drugs such as vigabatrin,
gaboxadol and δ-aminolevulinic acid. We hypothesize that SLC36A1 might also
transport some dipeptides. The aim of the present study was to investigate
SLC36A1-mediated transport of Gly-Gly and Gly-Gly mimetics, and to investigate
Gly-Sar transport via SLC36A1 and the proton-coupled dipeptide/tripeptide
transporter, SLC15A1 in Caco-2 cells. EXPERIMENTAL APPROACH Transport of a
compound via SLC36A1 was determined by its ability to induce an increase in the
inward current of two-electrode voltage clamped SLC36A1 cRNA-injected Xenopus
laevis oocytes. SLC36A1-mediated L-[³H]Pro uptake in Caco-2 cells was measured in
the absence and presence of Gly-Gly or Gly-Sar. In addition, apical [¹⁴C]Gly-Sar 
uptake was measured in the absence and presence of the SLC36A1 inhibitor
5-hydroxy-L-tryptophan (5-HTP) or the SLC15A1 inhibitor
L-4,4'-biphenylalanyl-L-proline (Bip-Pro). KEY RESULTS In SLC36A1-expressing
oocytes, an inward current was induced by Gly-Sar, Gly-Gly, δ-aminolevulinic
acid, β-aminoethylglycine, δ-aminopentanoic acid, GABA, Gly and Pro, whereas Val,
Leu, mannitol, 5-HTP and the dipeptides Gly-Ala, Gly-Pro and Gly-Phe did not
evoke currents. In Caco-2 cell monolayers, the apical uptake of 30 mM Gly-Sar was
inhibited by 20 and 22% in the presence of 5-HTP or Bip-Pro, respectively, and by
48% in the presence of both. CONCLUSION AND IMPLICATIONS Our results suggest that
whereas Gly-Gly amid bond bioisosteres are widely accepted by the hPAT1 carrier, 
dipeptides in general are not; and therefore, Gly-Sar might structurally define
the size limit of dipeptide transport via SLC36A1.

DOI: 10.1111/j.1476-5381.2010.00888.x 
PMCID: PMC2990157
PMID: 20880398  [PubMed - indexed for MEDLINE]


80. Br J Pharmacol. 2010 Oct;161(3):571-88. doi: 10.1111/j.1476-5381.2010.00898.x.

Effects of nominally selective inhibitors of the kinases PI3K, SGK1 and PKB on
the insulin-dependent control of epithelial Na+ absorption.

Mansley MK(1), Wilson SM.

Author information: 
(1)Centre for Cardiovascular and Lung Biology, Division of Medical Sciences,
College of Medicine, Dentistry and Nursing, University of Dundee, Dundee, UK.

BACKGROUND AND PURPOSE: Insulin-induced Na(+) retention in the distal nephron may
contribute to the development of oedema/hypertension in patients with type 2
diabetes. This response to insulin is usually attributed to
phosphatidylinositol-3-kinase (PI3K)/serum and glucocorticoid-inducible kinase 1 
(SGK1) but a role for protein kinase B (PKB) has been proposed. The present study
therefore aimed to clarify the way in which insulin can evoke Na(+) retention.
EXPERIMENTAL APPROACH: We examined the effects of nominally selective inhibitors 
of PI3K (wortmannin, PI103, GDC-0941), SGK1 (GSK650394A) and PKB (Akti-1/2) on
Na(+) transport in hormone-deprived and insulin-stimulated cortical collecting
duct (mpkCCD) cells, while PI3K, SGK1 and PKB activities were assayed by
monitoring the phosphorylation of endogenous proteins.
KEY RESULTS: Wortmannin substantially inhibited basal Na(+) transport whereas
PI103 and GDC-0941 had only very small effects. However, these PI3K inhibitors
all abolished insulin-induced Na(+) absorption and inactivated PI3K, SGK1 and PKB
fully. GSK650394A and Akti-1/2 also inhibited insulin-evoked Na(+) absorption and
while GSK650394A inhibited SGK1 without affecting PKB, Akti-1/2 inactivated both 
kinases.
CONCLUSION AND IMPLICATIONS: While studies undertaken using PI103 and GDC-0941
show that hormone-deprived cells can absorb Na(+) independently of PI3K, PI3K
seems to be essential for insulin induced Na(+) transport. Akti-1/2 does not act 
as a selective inhibitor of PKB and data obtained using this compound must
therefore be treated with caution. GSK650394A, on the other hand, selectively
inhibits SGK1 and the finding that GSK650394A suppressed insulin-induced Na(+)
absorption suggests that this response is dependent upon signalling via
PI3K/SGK1.

DOI: 10.1111/j.1476-5381.2010.00898.x 
PMCID: PMC2990156
PMID: 20880397  [PubMed - indexed for MEDLINE]


81. Br J Pharmacol. 2010 Oct;161(3):555-70. doi: 10.1111/j.1476-5381.2010.00930.x.

The 5-lipoxygenase inhibitor, zileuton, suppresses prostaglandin biosynthesis by 
inhibition of arachidonic acid release in macrophages.

Rossi A(1), Pergola C, Koeberle A, Hoffmann M, Dehm F, Bramanti P, Cuzzocrea S,
Werz O, Sautebin L.

Author information: 
(1)Department of Experimental Pharmacology, University of Naples Federico II,
Naples, Italy.

BACKGROUND AND PURPOSE: Zileuton is the only 5-lipoxygenase (5-LOX) inhibitor
marketed as a treatment for asthma, and is often utilized as a selective tool to 
evaluate the role of 5-LOX and leukotrienes. The aim of this study was to
investigate the effect of zileuton on prostaglandin (PG) production in vitro and 
in vivo.
EXPERIMENTAL APPROACH: Peritoneal macrophages activated with lipopolysaccharide
(LPS)/interferon γ (LPS/IFNγ), J774 macrophages and human whole blood stimulated 
with LPS were used as in vitro models and rat carrageenan-induced pleurisy as an 
in vivo model.
KEY RESULTS: Zileuton suppressed PG biosynthesis by interference with arachidonic
acid (AA) release in macrophages. We found that zileuton significantly reduced
PGE2 and 6-keto prostaglandin F1α (PGF1α) levels in activated mouse peritoneal
macrophages and in J774 macrophages. This effect was not related to 5-LOX
inhibition, because it was also observed in macrophages from 5-LOX knockout mice.
Notably, zileuton inhibited PGE2 production in LPS-stimulated human whole blood
and suppressed PGE2 and 6-keto PGF1α pleural levels in rat carrageenan-induced
pleurisy. Interestingly, zileuton failed to inhibit the activity of microsomal
PGE2 synthase1 and of cyclooxygenase (COX)-2 and did not affect COX-2 expression.
However, zileuton significantly decreased AA release in macrophages accompanied
by inhibition of phospholipase A2 translocation to cellular membranes.
CONCLUSIONS AND IMPLICATION: Zileuton inhibited PG production by interfering at
the level of AA release. Its mechanism of action, as well as its use as a
pharmacological tool, in experimental models of inflammation should be
reassessed.

DOI: 10.1111/j.1476-5381.2010.00930.x 
PMCID: PMC2990155
PMID: 20880396  [PubMed - indexed for MEDLINE]


82. Br J Pharmacol. 2010 Oct;161(3):541-54. doi: 10.1111/j.1476-5381.2010.00874.x.

Thymoquinone inhibits proliferation, induces apoptosis and chemosensitizes human 
multiple myeloma cells through suppression of signal transducer and activator of 
transcription 3 activation pathway.

Li F(1), Rajendran P, Sethi G.

Author information: 
(1)Department of Pharmacology, Yong Loo Lin School of Medicine, National
University of Singapore, Singapore.

BACKGROUND AND PURPOSE: Constitutive activation of the signal transducer and
activator of transcription 3 (STAT3) pathway is frequently encountered in several
human cancers including multiple myeloma (MM). Thus, agents that suppress STAT3
phosphorylation have a potential for treatment of MM. In the present report, we
investigated whether thymoquinone (TQ), the main component isolated from the
medicinal plant Nigella sativa, modulated the STAT3 signalling pathway in MM
cells.
EXPERIMENTAL APPROACH: The effect of TQ on both constitutive and IL-6-induced
STAT3 activation, associated protein kinases, STAT3-regulated gene products
involved in proliferation, survival and angiogenesis, cellular proliferation and 
apoptosis in MM cells, was investigated.
KEY RESULTS: We found that TQ inhibited both constitutive and IL-6-inducible
STAT3 phosphorylation which correlated with the inhibition of c-Src and JAK2
activation. Vanadate reversed the TQ-induced down-regulation of STAT3 activation,
suggesting the involvement of a protein tyrosine phosphatase. Indeed, we found
that TQ can induce the expression of Src homology-2 phosphatase 2 that correlated
with suppression of STAT3 activation. TQ also down-regulated the expression of
STAT3-regulated gene products, such as cyclin D1, Bcl-2, Bcl-xL, survivin, Mcl-1 
and vascular endothelial growth factor. Finally, TQ induced the accumulation of
cells in sub-G1 phase, inhibited proliferation and induced apoptosis, as
indicated by poly ADP ribose polymerase cleavage. TQ also significantly
potentiated the apoptotic effects of thalidomide and bortezomib in MM cells.
CONCLUSIONS AND IMPLICATIONS: Our study has identified STAT3 signalling as a
target of TQ and has thus raised its potential application in the prevention and 
treatment of MM and other cancers.

DOI: 10.1111/j.1476-5381.2010.00874.x 
PMCID: PMC2990154
PMID: 20880395  [PubMed - indexed for MEDLINE]


83. Br J Pharmacol. 2010 Oct;161(3):530-40. doi: 10.1111/j.1476-5381.2010.00914.x.

Differential effects of uridine adenosine tetraphosphate on purinoceptors in the 
rat isolated perfused kidney.

Tölle M(1), Schuchardt M, Wiedon A, Huang T, Klöckel L, Jankowski J, Jankowski V,
Zidek W, van der Giet M.

Author information: 
(1)Charité- Universitätsmedizin Berlin, Medical. Klinik mit Schwerpunkt
Nephrologie, Hindenburgdamm 30, 12203 Berlin, Germany.

Comment in
    Br J Pharmacol. 2010 Oct;161(3):527-9.

BACKGROUND AND PURPOSE: Purinergic signalling plays an important role in vascular
tone regulation in humans. We have identified uridine adenosine tetraphosphate
(Up(4)A) as a novel and highly potent endothelial-derived contracting factor.
Up(4)A induces strong vasoconstrictive effects in the renal vascular system
mainly by P2X(1) receptor activation. However, other purinoceptors are also
involved and were analysed here.
EXPERIMENTAL APPROACH: The rat isolated perfused kidney was used to characterize 
vasoactive actions of Up(4)A.
KEY RESULTS: After desensitization of the P2X(1) receptor by α,β-methylene ATP
(α,β-meATP), Up(4)A showed dose-dependent P2Y(2)-mediated vasoconstriction.
Continuous perfusion with Up(4)A evoked a biphasic vasoconstrictor effect: there 
was a strong and rapidly desensitizing vasoconstriction, inhibited by P2X(1)
receptor desensitization. In addition, there is a long-lasting P2Y(2)-mediated
vasoconstriction. This vasoconstriction could be blocked by suramin, but not by
PPADS or reactive blue 2. In preparations of the rat isolated perfused kidney
model with an elevated vascular tone, bolus application of Up(4)A showed a
dose-dependent vasoconstriction that was followed by a dose-dependent
vasodilation. The vasoconstriction was in part sensitive to P2X(1) receptor
desensitization by α,β-meATP, and the remaining P2Y(2)-mediated vasoconstriction 
was only inhibited by suramin. The Up(4)A-induced vasodilation depended on
activation of nitric oxide synthases, and was mediated by P2Y(1) and P2Y(2)
receptor activation.
CONCLUSIONS AND IMPLICATIONS: Up(4)A activated P2X(1) and P2Y(2) receptors to act
as a vasoconstrictor, whereas endothelium-dependent vasodilation was induced by
P2Y(1/2) receptor activation. Up(4)A might be of relevance in the physiology and 
pathophysiology of vascular tone regulation.

DOI: 10.1111/j.1476-5381.2010.00914.x 
PMCID: PMC2990153
PMID: 20880394  [PubMed - indexed for MEDLINE]


84. Br J Pharmacol. 2010 Oct;161(3):512-26. doi: 10.1111/j.1476-5381.2010.00922.x.

Monoclonal antibody TGN1412 trial failure explained by species differences in
CD28 expression on CD4+ effector memory T-cells.

Eastwood D(1), Findlay L, Poole S, Bird C, Wadhwa M, Moore M, Burns C, Thorpe R, 
Stebbings R.

Author information: 
(1)Biotherapeutics Group, NIBSC, Potters Bar, Hertfordshire, UK.

Comment in
    Br J Pharmacol. 2010 Oct;161(3):509-11.

BACKGROUND AND PURPOSE: In 2006, a life-threatening 'cytokine storm', not
predicted by pre-clinical safety testing, rapidly occurred in all six healthy
volunteers during the phase I clinical trial of the CD28 superagonist monoclonal 
antibody (mAb) TGN1412. To date, no unequivocal explanation for the failure of
TGN1412 to stimulate profound cytokine release in vitro or in vivo in species
used for pre-clinical safety testing has been established. Here, we have
identified a species difference almost certainly responsible for this disparate
immunopharmacology.
EXPERIMENTAL APPROACH: Polychromatic flow cytometry and intracellular cytokine
staining were employed to dissect the in vitro immunopharmacology of TGN1412 and 
other therapeutic mAbs at the cellular level to identify differences between
humans and species used for pre-clinical safety testing.
KEY RESULTS: In vitro IL-2 and IFN-γ release from CD4+ effector memory T-cells
were key indicators of a TGN1412-type response. This mechanism of cytokine
release differed from that of other therapeutic mAbs, which can cause adverse
reactions, because these other mAbs stimulate cytokine release primarily from
natural killer cells. In contrast to humans, CD28 is not expressed on the CD4+
effector memory T-cells of all species used for pre-clinical safety testing, so
cannot be stimulated by TGN1412.
CONCLUSIONS AND IMPLICATIONS: It is likely that activation of CD4+ effector
memory T-cells by TGN1412 was responsible for the cytokine storm. Lack of CD28
expression on the CD4+ effector memory T-cells of species used for pre-clinical
safety testing of TGN1412 offers an explanation for the failure to predict a
'cytokine storm' in humans.

DOI: 10.1111/j.1476-5381.2010.00922.x 
PMCID: PMC2990151
PMID: 20880392  [PubMed - indexed for MEDLINE]


85. J Physiol. 2010 Nov 15;588(Pt 22):4453-74. doi: 10.1113/jphysiol.2010.196824.
Epub 2010 Sep 27.

Ca2+ imaging of activity in ICC-MY during local mucosal reflexes and the colonic 
migrating motor complex in the murine large intestine.

Bayguinov PO(1), Hennig GW, Smith TK.

Author information: 
(1)Department of Physiology and Cell Biology, University of Nevada School of
Medicine, Reno, NV 89557, USA.

Colonic migrating motor complexes (CMMCs) are neurally mediated, cyclical
contractile and electrical events, which typically propagate along the colon
every 2-3 min in the mouse. We examined the interactions between myenteric
neurons, interstitial cells of Cajal in the myenteric region (ICC-MY) and smooth 
muscle cells during CMMCs using Ca(2+) imaging. CMMCs occurred spontaneously or
were evoked by stimulating the mucosa locally, or by brushing it at either end of
the colon. Between CMMCs, most ICC-MY were often quiescent; their lack of
activity was correlated with ongoing Ca(2+) transients in varicosities on the
axons of presumably inhibitory motor neurons that were on or surrounded ICC-MY.
Ca(2+) transients in other varicosities initiated intracellular Ca(2+) waves in
adjacent ICC-MY, which were blocked by atropine, suggesting they were on the
axons of excitatory motor neurons. Following TTX (1 μM), or blockade of
inhibitory neurotransmission with N(ω)-nitro-L-arginine (L-NA, a NO synthesis
inhibitor, 10 μM) and MRS 2500 (a P2Y(1) antagonist, 1 μM), ongoing spark/puff
like activity and rhythmic intracellular Ca(2+) waves (38.1 ± 2.9 cycles min(-1))
were observed, yet this activity was uncoupled, even between ICC-MY in close
apposition. During spontaneous or evoked CMMCs there was an increase in the
frequency (62.9 ± 1.4 cycles min(-1)) and amplitude of Ca(2+) transients in
ICC-MY and muscle, which often had synchronized activity. At the same time,
activity in varicosites along excitatory and inhibitory motor nerve fibres
increased and decreased respectively, leading to an overall excitation of ICC-MY.
Atropine (1 μM) reduced the evoked responses in ICC-MY, and subsequent addition
of an NK1 antagonist (RP 67580, 500 nM) completely blocked the responses to
stimulation, as did applying these drugs in reverse order. An NKII antagonist
(MEN 10,376, 500 nM) had no effect on the evoked responses in ICC-MY. Following
TTX application, carbachol (1 μM), substance P (1 μM) and an NKI agonist
(GR73632, 100 nM) produced the fast oscillations superimposed on a slow increase 
in Ca(2+) in ICC-MY, whereas SNP (an NO donor, 10 μM) abolished all activity in
ICC-MY. In conclusion, ICC-MY, which are under tonic inhibition, are pacemakers
whose activity can be synchronized by excitatory nerves to couple the
longitudinal and circular muscles during the CMMC. ICC-MY receive excitatory
input from motor neurons that release acetylcholine and tachykinins acting on
muscarinic and NK1 receptors, respectively.

DOI: 10.1113/jphysiol.2010.196824 
PMCID: PMC3008851
PMID: 20876203  [PubMed - indexed for MEDLINE]


86. J Physiol. 2010 Dec 1;588(Pt 23):4837-47. doi: 10.1113/jphysiol.2010.194704. Epub
2010 Sep 27.

High-altitude pulmonary hypertension is associated with a free radical-mediated
reduction in pulmonary nitric oxide bioavailability.

Bailey DM(1), Dehnert C, Luks AM, Menold E, Castell C, Schendler G, Faoro V,
Gutowski M, Evans KA, Taudorf S, James PE, McEneny J, Young IS, Swenson ER,
Mairbäurl H, Bärtsch P, Berger MM.

Author information: 
(1)Neurovascular Research Laboratory, Faculty of Health, Science and Sport,
University of Glamorgan, South Wales, UK. dbailey1@glam.ac.uk

High altitude (HA)-induced pulmonary hypertension may be due to a free
radical-mediated reduction in pulmonary nitric oxide (NO) bioavailability. We
hypothesised that the increase in pulmonary artery systolic pressure (PASP) at HA
would be associated with a net transpulmonary output of free radicals and
corresponding loss of bioactive NO metabolites. Twenty-six mountaineers provided 
central venous and radial arterial samples at low altitude (LA) and following
active ascent to 4559 m (HA). PASP was determined by Doppler echocardiography,
pulmonary blood flow by inert gas re-breathing, and vasoactive exchange via the
Fick principle. Acute mountain sickness (AMS) and high-altitude pulmonary oedema 
(HAPE) were diagnosed using clinical questionnaires and chest radiography.
Electron paramagnetic resonance spectroscopy, ozone-based chemiluminescence and
ELISA were employed for plasma detection of the ascorbate free radical (A(·-)),
NO metabolites and 3-nitrotyrosine (3-NT). Fourteen subjects were diagnosed with 
AMS and three of four HAPE-susceptible subjects developed HAPE. Ascent decreased 
the arterio-central venous concentration difference (a-cv(D)) resulting in a net 
transpulmonary loss of ascorbate, α-tocopherol and bioactive NO metabolites (P < 
0.05 vs. LA). This was accompanied by an increased a-cv(D) and net output of
A(·-) and lipid hydroperoxides (P < 0.05 vs. sea level, SL) that correlated
against the rise in PASP (r = 0.56-0.62, P < 0.05) and arterial 3-NT (r =
0.48-0.63, P < 0.05) that was more pronounced in HAPE. These findings suggest
that increased PASP and vascular resistance observed at HA are associated with a 
free radical-mediated reduction in pulmonary NO bioavailability.

DOI: 10.1113/jphysiol.2010.194704 
PMCID: PMC3010150
PMID: 20876202  [PubMed - indexed for MEDLINE]


87. J Physiol. 2010 Nov 15;588(Pt 22):4507-17. doi: 10.1113/jphysiol.2010.198770.
Epub 2010 Sep 27.

Attenuated exercise induced hyperaemia with age: mechanistic insight from passive
limb movement.

McDaniel J(1), Hayman MA, Ives S, Fjeldstad AS, Trinity JD, Wray DW, Richardson
RS.

Author information: 
(1)George E. Whalen VA Medical Center, Salt Lake City, Utah 84148, USA.
John.McDaniel@utah.edu

The influence of age on the central and peripheral contributors to
exercise-induced hyperaemia is unclear. Utilizing a reductionist approach, we
compared the peripheral and central haemodynamic responses to passive limb
movement (exercise without an increase in metabolism) in 11 old (71 ± 9 years of 
age S.D.) and 11 young (24 ± 2 years of age) healthy subjects. Cardiac output
(CO), heart rate (HR), stroke volume (SV), mean arterial pressure (MAP), and
femoral blood flow of the passively moved and control legs were evaluated
second-by-second during 2 min of passive knee extension at a rate of 1 Hz.
Compared to the young, the old group exhibited a significantly attenuated
increase in HR (7 ± 4% vs. 13 ± 7% S.D.), CO (10 ± 6% vs. 18 ± 8%) and femoral
blood flow in the passively moved (123 ± 55% vs. 194 ± 57%) and control legs (47 
± 43% vs. 77 ± 96%). In addition, the change in vascular conductance in the
passively moving limb was also significantly attenuated in the old (2.4 ± 1.2 ml 
min(-1) mmHg(-1)) compared to the young (4.3 ± 1.7 ml min(-1) mmHg(-1)). In both 
groups all main central and peripheral changes that occurred at the onset of
passive knee extension were transient, lasting only 45 s. In a paradigm where
metabolism does not play a role, these data reveal that both central and
peripheral haemodynamic mechanisms are likely to be responsible for the 30%
reduction in exercise-induced hyperaemia with age.

DOI: 10.1113/jphysiol.2010.198770 
PMCID: PMC3008854
PMID: 20876201  [PubMed - indexed for MEDLINE]


88. J Physiol. 2010 Nov 15;588(Pt 22):4475-88. doi: 10.1113/jphysiol.2010.198366.
Epub 2010 Sep 27.

Spike-timing-dependent plasticity in hippocampal CA3 neurons.

Astori S(1), Pawlak V, Köhr G.

Author information: 
(1)Department of Molecular Neurobiology, Max-Planck-Institute for Medical
Research, 69120 Heidelberg, Germany.

Synaptic plasticity of different inputs converging onto CA3 pyramidal neurons is 
central to theories of hippocampal function. The mossy fibre (MF) input to these 
neurons is thought to exhibit plasticity that is in nearly all aspects
fundamentally different from plasticity in other brain regions: in particular,
when induced by high frequency presynaptic stimulation, plasticity at these
synapses is independent of NMDA receptor (NMDAR) activation and presynaptically
expressed. Here, we show that different stimulation protocols that depend on the 
close timing of MF activity and postsynaptic spikes induce bidirectional
plasticity in CA3 neurons in 3-week-old rats. Long-term potentiation (LTP) is
observed when an excitatory postsynaptic potential (EPSP), evoked by MF
stimulation, precedes a single postsynaptic action potential (AP) or a brief AP
burst by 10 ms. Instead, timing-dependent long-term depression (LTD) requires the
pairing of a single AP to an EPSP with a delay of 30 ms. The pairing of APs to
synaptic activity is required for plasticity induction, since the application of 
unpaired APs or EPSPs did not alter synaptic strength. Furthermore, our results
demonstrate that both timing-dependent LTP and LTD critically depend on the
activation of NMDARs. Specifically blocking postsynaptic NMDARs prevents
plasticity, demonstrating that NMDARs important to spike-timing-dependent
plasticity in CA3 neurons are required at postsynaptic sites. In summary, this
study shows that the close timing of APs to MF excitatory synaptic input can
alter synaptic efficacy in CA3 neurons in a bidirectional manner.

DOI: 10.1113/jphysiol.2010.198366 
PMCID: PMC3008852
PMID: 20876200  [PubMed - indexed for MEDLINE]


89. J Physiol. 2010 Dec 1;588(Pt 23):4785-94. doi: 10.1113/jphysiol.2010.196568. Epub
2010 Sep 27.

Lactate per se improves the excitability of depolarized rat skeletal muscle by
reducing the Cl- conductance.

de Paoli FV(1), Ørtenblad N, Pedersen TH, Jørgensen R, Nielsen OB.

Author information: 
(1)Department of Physiology and Biophysics, University of Aarhus, DK-8000 C,
Denmark. obn@fi.au.dk

Studies on rats have shown that lactic acid can improve excitability and function
of depolarized muscles. The effect has been related to the ensuing reduction in
intracellular pH causing inhibition of muscle fibre Cl(-) channels. However,
since several carboxylic acids with structural similarities to lactate can
inhibit muscle Cl(-) channels it is possible that lactate per se can increase
muscle excitability by exerting a direct effect on these channels. We therefore
examined the effects of lactate on the function of intact muscles and skinned
fibres together with effects on pH and Cl(-) conductance (G(cl)). In muscles
where extracellular compound action potentials (M-waves) and tetanic force
response to excitation were reduced by (mean ± s.e.m.) 82 ± 4% and 83 ± 2%,
respectively, by depolarization with 11 mm extracellular K(+), both M-waves and
force exhibited an up to 4-fold increase when 20 mm lactate was added. This
effect was present already at 5 mm and saturated at 15 mm lactate, and was
associated with a 31% reduction in G(Cl). The effects of lactate were completely 
blocked by Cl(-) channel inhibition or use of Cl(-)-free solutions. Finally, both
experiments where effects of lactate on intracellular pH in intact muscles were
mimicked by increased CO₂ tension and experiments with skinned fibres showed that
the effects of lactate could not be related to reduced intracellular pH. It is
concluded that addition of lactate can inhibit ClC-1 Cl(-) channels and increase 
the excitability and contractile function of depolarized rat muscles via
mechanisms not related to a reduction in intracellular pH.

DOI: 10.1113/jphysiol.2010.196568 
PMCID: PMC3010146
PMID: 20876199  [PubMed - indexed for MEDLINE]


90. J Physiol. 2010 Nov 15;588(Pt 22):4579-91. doi: 10.1113/jphysiol.2010.193243.
Epub 2010 Sep 27.

Angio-adaptation in unloaded skeletal muscle: new insights into an early and
muscle type-specific dynamic process.

Roudier E(1), Gineste C, Wazna A, Dehghan K, Desplanches D, Birot O.

Author information: 
(1)York University, Faculty of Health, Muscle Health Research Center, Toronto,
ON, Canada.

With a remarkable plasticity, skeletal muscle adapts to an altered functional
demand. Muscle angio-adaptation can either involve the growth or the regression
of capillaries as respectively observed in response to endurance training or
muscle unloading. Whereas the molecular mechanisms that regulate exercise-induced
muscle angiogenesis have been extensively studied, understanding how muscle
unloading can in contrast lead to capillary regression has received very little
attention. Here we have investigated the consequences of a 9 day time course
hindlimb unloading on both capillarization and expression of angio-adaptive
molecules in two different rat skeletal muscles. Both soleus and plantaris
muscles were atrophied similarly. In contrast, our results have shown different
angio-adaptive patterns between these two muscles. Capillary regression occurred 
only in the soleus, a slow-twitch and oxidative postural muscle. Conversely, the 
level of capillarization was preserved in the plantaris, a fast-twitch and
glycolytic muscle. We have also measured the time course protein expression of
key pro- and anti-angiogenic signals (VEGF-A, VEGF-B, VEGF-R2, TSP-1). Our
results have revealed that the angio-adaptive response to unloading was
muscle-type specific, and that an integrated balance between pro- and
anti-angiogenic signals plays a determinant role in regulating this process. In
conclusion, we have brought new evidence that measuring the ratio between pro-
and anti-angiogenic signals in order to evaluate muscle angio-adaptation was a
more accurate approach than analysing the expression of molecular factors taken
individually.

DOI: 10.1113/jphysiol.2010.193243 
PMCID: PMC3008859
PMID: 20876198  [PubMed - indexed for MEDLINE]


91. J Physiol. 2010 Nov 15;588(Pt 22):4519-37. doi: 10.1113/jphysiol.2010.196618.
Epub 2010 Sep 27.

Stromatoxin-sensitive, heteromultimeric Kv2.1/Kv9.3 channels contribute to
myogenic control of cerebral arterial diameter.

Zhong XZ(1), Abd-Elrahman KS, Liao CH, El-Yazbi AF, Walsh EJ, Walsh MP, Cole WC.

Author information: 
(1)The Smooth Muscle Research Group, Department of Physiology and Pharmacology,
Faculty of Medicine, University of Calgary, 3330 Hospital Drive N.W., Calgary,
Alberta, Canada T2N 4N1.

Cerebral vascular smooth muscle contractility plays a crucial role in controlling
arterial diameter and, thereby, blood flow regulation in the brain. A number of
K(+) channels have been suggested to contribute to the regulation of diameter by 
controlling smooth muscle membrane potential (E(m)) and Ca(2+) influx. Previous
studies indicate that stromatoxin (ScTx1)-sensitive, Kv2-containing channels
contribute to the control of cerebral arterial diameter at 80 mmHg, but their
precise role and molecular composition were not determined. Here, we tested if
Kv2 subunits associate with 'silent' subunits from the Kv5, Kv6, Kv8 or Kv9
subfamilies to form heterotetrameric channels that contribute to control of
diameter of rat middle cerebral arteries (RMCAs) over a range of intraluminal
pressure from 10 to 100 mmHg. The predominant mRNAs expressed by RMCAs encode
Kv2.1 and Kv9.3 subunits. Co-localization of Kv2.1 and Kv9.3 proteins at the
plasma membrane of dissociated single RMCA myocytes was detected by proximity
ligation assay. ScTx1-sensitive native current of RMCA myocytes and Kv2.1/Kv9.3
currents exhibited functional identity based on the similarity of their
deactivation kinetics and voltage dependence of activation that were distinct
from those of homomultimeric Kv2.1 channels. ScTx1 treatment enhanced the
myogenic response of pressurized RMCAs between 40 and 100 mmHg, but this toxin
also caused constriction between 10 and 40 mmHg that was not previously observed 
following inhibition of large conductance Ca(2+)-activated K(+) (BK(Ca)) and Kv1 
channels. Taken together, this study defines the molecular basis of
Kv2-containing channels and contributes to our understanding of the functional
significance of their expression in cerebral vasculature. Specifically, our
findings provide the first evidence of heteromultimeric Kv2.1/Kv9.3 channel
expression in RMCA myocytes and their distinct contribution to control of
cerebral arterial diameter over a wider range of E(m) and transmural pressure
than Kv1 or BK(Ca) channels owing to their negative range of voltage-dependent
activation.

DOI: 10.1113/jphysiol.2010.196618 
PMCID: PMC3008855
PMID: 20876197  [PubMed - indexed for MEDLINE]


92. J Physiol. 2010 Nov 15;588(Pt 22):4489-505. doi: 10.1113/jphysiol.2010.197012.
Epub 2010 Sep 27.

Monosynaptic excitatory inputs to spinal lamina I anterolateral-tract-projecting 
neurons from neighbouring lamina I neurons.

Luz LL(1), Szucs P, Pinho R, Safronov BV.

Author information: 
(1)Instituto de Biologia Molecular e Celular, Universidade do Porto, Rua do Campo
Alegre 823, 4150-180 Porto, Portugal.

Spinal lamina I receives nociceptive primary afferent input to project through
diverse ascending pathways, including the anterolateral tract (ALT). Large
projection neurons (PNs) form only a few per cent of the cell population in this 
layer, and little is known about their local input from other lamina I neurons.
We combined single-cell imaging in the isolated spinal cord, paired recordings,
3-D reconstructions of biocytin-labelled neurons and computer simulations to
study the monosynaptic input to large ALT-PNs from neighbouring (somata separated
by less than 80 μm) large lamina I neurons. All 11 connections identified were
excitatory. We have found that an axon of a presynaptic neuron forms multiple
synapses on an ALT-PN, and both Ca(2+)-permeable and Ca(2+)-impermeable AMPA
receptors are involved in transmission. The monosynaptic EPSC latencies (1-12 ms)
are determined by both post- and presynaptic factors. The postsynaptic delay,
resulting from the electrotonic EPSC propagation in the dendrites of an ALT-PN,
could be 4 ms at most. The presynaptic delay, caused by the spike propagation in 
a narrow highly branched axon of a local-circuit neuron, can be about 10 ms for
neighbouring ALT-PNs and longer for more distant neurons. In many cases, the
EPSPs evoked by release from a lamina I neuron were sufficient to elicit a spike 
in an ALT-PN. Our data show that ALT-PNs can receive input from both lamina I
local-circuit neurons and other ALT-PNs. We suggest that lamina I is a
functionally interconnected layer. The intralaminar network described here can
amplify the overall output from the principal spinal nociceptive projection area.

DOI: 10.1113/jphysiol.2010.197012 
PMCID: PMC3008853
PMID: 20876196  [PubMed - indexed for MEDLINE]


93. Br J Pharmacol. 2010 Oct;161(4):950-60. doi: 10.1111/j.1476-5381.2010.00918.x.

Reversal of acid-induced and inflammatory pain by the selective ASIC3 inhibitor, 
APETx2.

Karczewski J(1), Spencer RH, Garsky VM, Liang A, Leitl MD, Cato MJ, Cook SP, Kane
S, Urban MO.

Author information: 
(1)Departments of Pain Research and Medicinal Chemistry, Merck Research
Laboratories, West Point, PA 19486, USA. jerzy_karczewski@merck.com

BACKGROUND AND PURPOSE: Inflammatory pain is triggered by activation of pathways 
leading to the release of mediators such as bradykinin, prostaglandins,
interleukins, ATP, growth factors and protons that sensitize peripheral
nociceptors. The activation of acid-sensitive ion channels (ASICs) may have
particular relevance in the development and maintenance of inflammatory pain.
ASIC3 is of particular interest due to its restricted tissue distribution in the 
nociceptive primary afferent fibres and its high sensitivity to protons.
EXPERIMENTAL APPROACH: To examine the contribution of ASIC3 to the development
and maintenance of muscle pain and inflammatory pain, we studied the in vivo
efficacy of a selective ASIC3 inhibitor, APETx2, in rats.
KEY RESULTS: Administration of APETx2 into the gastrocnemius muscle prior to the 
administration of low pH saline prevented the development of mechanical
hypersensitivity, whereas APETx2 administration following low-pH saline was
ineffective in reversing hypersensitivity. The prevention of mechanical
hypersensitivity produced by acid administration was observed whether APETx2 was 
applied via i.m. or i.t. routes. In the complete Freund's adjuvant (CFA)
inflammatory pain model, local administration of APETx2 resulted in a potent and 
complete reversal of established mechanical hypersensitivity, whereas i.t.
application of APETx2 was ineffective.
CONCLUSIONS AND IMPLICATIONS: ASIC3 contributed to the development of mechanical 
hypersensitivity in the acid-induced muscle pain model, whereas ASIC3 contributed
to the maintenance of mechanical hypersensitivity in the CFA inflammatory pain
model. The contribution of ASIC3 to established hypersensitivity associated with 
inflammation suggests that this channel may be an effective analgesic target for 
inflammatory pain states.

© 2010 Merck Sharp & Dohme Corp.. British Journal of Pharmacology © 2010 The
British Pharmacological Society.

DOI: 10.1111/j.1476-5381.2010.00918.x 
PMCID: PMC2992907
PMID: 20860671  [PubMed - indexed for MEDLINE]


94. Br J Pharmacol. 2010 Oct;161(4):936-49. doi: 10.1111/j.1476-5381.2010.00915.x.

5-Lipoxygenase inhibitors induce potent anti-proliferative and cytotoxic effects 
in human tumour cells independently of suppression of 5-lipoxygenase activity.

Fischer AS(1), Metzner J, Steinbrink SD, Ulrich S, Angioni C, Geisslinger G,
Steinhilber D, Maier TJ.

Author information: 
(1)Institute of Pharmaceutical Chemistry/ZAFES, Goethe-University,
Frankfurt/Main, Germany.

BACKGROUND AND PURPOSE: Certain 5-lipoxygenase (5-LO) inhibitors exhibit
anti-carcinogenic activities against 5-LO overexpressing tumour types and
cultured tumour cells. It has been proposed therefore that 5-LO products
significantly contribute to tumour cell proliferation. To date, the relationship 
between the inhibitory mechanisms of 5-LO inhibitors, which vary widely, and
tumour cell viability has not been evaluated. This study addresses the
anti-proliferative and cytotoxic potency of a number of 5-LO inhibitors with
different inhibitory mechanisms in 5-LO-positive and 5-LO-negative tumour cells.
EXPERIMENTAL APPROACH: Cell viability was measured by the WST-1 assay; cell
proliferation was assessed using the bromodeoxyuridine (BrdU) incorporation
assay. Cell death was analysed by annexin V staining, Western blot analysis of
PARP (poly ADP-ribose polymerase) cleavage and a cytotoxicity assay. 5-LO product
formation was quantified by a 5-LO activity assay.
KEY RESULTS: The common 5-LO inhibitors AA-861, Rev-5901 and MK-886 induced
cytotoxic and anti-proliferative effects in 5-LO-positive Capan-2 pancreatic
cancer cells; BWA4C and CJ-13,610 only caused anti-proliferative effects, while
zileuton failed to impair cell viability. Moreover, the concentrations of the
5-LO inhibitors required to induce anti-proliferation and cytotoxicity highly
exceeded those for suppression of 5-LO. Supplementation with mitogenic 5-LO
products failed to protect Capan-2 cells from the effects of 5-LO inhibitors.
Finally, the cytotoxic and anti-proliferative 5-LO inhibitors also potently
reduced the viability of 5-LO-deficient tumour cell lines (HeLa, Panc-1 and
U937).
CONCLUSIONS AND IMPLICATIONS: Certain 5-LO inhibitors cause cytotoxic and
anti-proliferative effects independently of suppression of 5-LO activity. Thus,
the role of 5-LO overexpression in tumour cell viability remains unclear and
requires further elucidation.

© 2010 The Authors. British Journal of Pharmacology © 2010 The British
Pharmacological Society.

DOI: 10.1111/j.1476-5381.2010.00915.x 
PMCID: PMC2992906
PMID: 20860670  [PubMed - indexed for MEDLINE]


95. Br J Pharmacol. 2010 Oct;161(4):925-35. doi: 10.1111/j.1476-5381.2010.00935.x.

N-arachidonyl-glycine modulates synaptic transmission in superficial dorsal horn.

Jeong HJ(1), Vandenberg RJ, Vaughan CW.

Author information: 
(1)Pain Management Research Institute, Kolling Institute of Medical Research,
Northern Clinical School, University of Sydney at Royal North Shore Hospital,
NSW, Australia. jeong@med.usyd.edu.au

BACKGROUND AND PURPOSE: The arachidonyl-amino acid N-arachidonyl-glycine (NAGly) 
is an endogenous lipid, generated within the spinal cord and producing spinally
mediated analgesia via non-cannabinoid mechanisms. In this study we examined the 
actions of NAGly on neurons within the superficial dorsal horn, a key site for
the actions of many analgesic agents.
EXPERIMENTAL APPROACH: Whole cell patch clamp recordings were made from lamina II
neurons in rat spinal cord slices to examine the effect of NAGly on glycinergic
and NMDA-mediated synaptic transmission.
KEY RESULTS: N-arachidonyl-glycine prolonged the decay of glycine, but not
β-alanine induced inward currents and decreased the amplitude of currents induced
by both glycine and β-alanine. NAGly and ALX-1393 (inhibitor of the glycine
transporter, GLYT2), but not the GLYT1 inhibitor, ALX-5407, produced a
strychnine-sensitive inward current. ALX-5407 and ALX-1393, but not NAGly
prolonged the decay phase of glycine receptor-mediated miniature inhibitory
postsynaptic currents (IPSCs). NAGly prolonged the decay phase of evoked IPSCs,
although to a lesser extent than ALX-5407 and ALX-1393. In the presence of
ALX-1393, NAGly shortened the decay phase of evoked IPSCs. ALX-5407 increased and
NAGly decreased the amplitude of evoked NMDA-mediated excitatory postsynaptic
currents.
CONCLUSIONS AND IMPLICATIONS: Our results suggest that NAGly enhanced inhibitory 
glycinergic synaptic transmission within the superficial dorsal horn by blocking 
glycine uptake via GLYT2. In addition, NAGly decreased excitatory NMDA-mediated
synaptic transmission. Together, these findings provide a cellular explanation
for the spinal analgesic actions of NAGly.

© 2010 The Authors. British Journal of Pharmacology © 2010 The British
Pharmacological Society.

DOI: 10.1111/j.1476-5381.2010.00935.x 
PMCID: PMC2992905
PMID: 20860669  [PubMed - indexed for MEDLINE]


96. Br J Pharmacol. 2010 Oct;161(4):911-24. doi: 10.1111/j.1476-5381.2010.00950.x.

Lipoxin A(4) attenuates zymosan-induced arthritis by modulating endothelin-1 and 
its effects.

Conte FP(1), Menezes-de-Lima O Jr, Verri WA Jr, Cunha FQ, Penido C, Henriques MG.

Author information: 
(1)Laboratório de Farmacologia Aplicada, Farmanguinhos, Fundação Oswaldo Cruz,
Rio de Janeiro, Brazil.

BACKGROUND AND PURPOSE: Lipoxin A(4) (LXA(4)) is a lipid mediator involved in the
resolution of inflammation. Increased levels of LXA(4) in synovial fluid and
enhanced expression of the formyl peptide receptor 2/lipoxin A(4) receptor
(FPR2/ALX) in the synovial tissues of rheumatoid arthritis patients have been
reported. Endothelins (ETs) play a pivotal pro-inflammatory role in acute
articular inflammatory responses. Here, we evaluated the anti-inflammatory role
of LXA(4), during the acute phase of zymosan-induced arthritis, focusing on the
modulation of ET-1 expression and its effects.
EXPERIMENTAL APPROACH: The anti-inflammatory effects of LXA(4), BML-111 (agonist 
of FPR2/ALX receptors) and acetylsalicylic acid (ASA) pre- and post-treatments
were investigated in a murine model of zymosan-induced arthritis. Articular
inflammation was assessed by examining knee joint oedema; neutrophil accumulation
in synovial cavities; and levels of prepro-ET-1 mRNA, leukotriene (LT)B(4),
tumour necrosis factor (TNF)-α and the chemokine KC/CXCL1, after stimulation. The
direct effect of LXA(4) on ET-1-induced neutrophil activation and chemotaxis was 
evaluated by shape change and Boyden chamber assays respectively.
KEY RESULTS: LXA(4), BML-111 and ASA administered as pre- or post-treatment
inhibited oedema and neutrophil influx induced by zymosan stimulation.
Zymosan-induced preproET-1 mRNA, KC/CXCL1, LTB(4) and TNF-α levels were also
decreased after LXA(4) pretreatment. In vitro, ET-1-induced neutrophil chemotaxis
was inhibited by LXA(4) pretreatment. LXA(4) treatment also inhibited
ET-1-induced oedema formation and neutrophil influx into mouse knee joints.
CONCLUSION AND IMPLICATION: LXA(4) exerted anti-inflammatory effects on articular
inflammation through a mechanism that involved the inhibition of ET-1 expression 
and its effects.

© 2010 The Authors. British Journal of Pharmacology © 2010 The British
Pharmacological Society.

DOI: 10.1111/j.1476-5381.2010.00950.x 
PMCID: PMC2992904
PMID: 20860668  [PubMed - indexed for MEDLINE]


97. Br J Pharmacol. 2010 Oct;161(4):899-910. doi: 10.1111/j.1476-5381.2010.00924.x.

Effect of plant neutrophil elastase inhibitor on leucocyte migration, adhesion
and cytokine release in inflammatory conditions.

Oliveira C(1), Navarro-Xavier RA, Anjos-Vallota EA, Martins JO, Silveira VL,
Gonçalves LR, Araújo MS, Motta G, Sannomiya P, Oliva ML.

Author information: 
(1)Department of Biochemistry, Universidade Federal de São Paulo, Rua Três de
Maio, São Paulo, Brazil.

BACKGROUND AND PURPOSE: The serine and cysteine peptidase inhibitor, BbCI,
isolated from Bauhinia bauhinioides seeds, is similar to the classical plant
Kunitz inhibitor, STI, but lacks disulphide bridges and methionine residues. BbCI
blocks activity of the serine peptidases, elastase (K(iapp) 5.3 nM) and cathepsin
G (K(iapp) 160.0 nM), and the cysteine peptidase cathepsin L (K(iapp) 0.2 nM).
These three peptidases play important roles in the inflammatory process.
EXPERIMENTAL APPROACH: We measured the effects of BbCI on paw oedema and on
leucocyte accumulation in pleurisy, both induced by carrageenan.
Leucocyte-endothelial cell interactions in scrotal microvasculature in Wistar
rats were investigated using intravital microscopy. Cytokine levels in pleural
exudate and serum were measured by elisa.
KEY RESULTS: Pretreatment of the animals with BbCI (2.5 mg·kg(-1)), 30 min before
carrageenan-induced inflammation, effectively reduced paw oedema and bradykinin
release, neutrophil migration into the pleural cavity. The number of rolling,
adhered and migrated leucocytes at the spermatic fascia microcirculation
following carrageenan injection into the scrotum were reduced by BbCI
pretreatment. Furthermore, levels of the rat chemokine cytokine-induced
neutrophil chemo-attractant-1 were significantly reduced in both pleural exudates
and serum from animals pretreated with BbCI. Levels of interleukin-1β or tumour
necrosis factor-α, however, did not change.
CONCLUSIONS AND IMPLICATIONS: Taken together, our data suggest that the
anti-inflammatory properties of BbCI may be useful in investigations of other
pathological processes in which human neutrophil elastase, cathepsin G and
cathepsin L play important roles.

© 2010 The Authors. British Journal of Pharmacology © 2010 The British
Pharmacological Society.

DOI: 10.1111/j.1476-5381.2010.00924.x 
PMCID: PMC2992903
PMID: 20860667  [PubMed - indexed for MEDLINE]


98. Br J Pharmacol. 2010 Oct;161(4):885-98. doi: 10.1111/j.1476-5381.2010.00920.x.

Comparative pharmacology of chemically distinct NADPH oxidase inhibitors.

Wind S(1), Beuerlein K, Eucker T, Müller H, Scheurer P, Armitage ME, Ho H,
Schmidt HH, Wingler K.

Author information: 
(1)Rudolf-Buchheim-Institute for Pharmacology, Justus-Liebig-University, Giessen,
Germany.

BACKGROUND AND PURPOSE: Oxidative stress [i.e. increased levels of reactive
oxygen species (ROS)] has been suggested as a pathomechanism of different
diseases, although the disease-relevant sources of ROS remain to be identified.
One of these sources may be NADPH oxidases. However, due to increasing concerns
about the specificity of the compounds commonly used as NADPH oxidase inhibitors,
data obtained with these compounds may have to be re-interpreted.
EXPERIMENTAL APPROACH: We compared the pharmacological profiles of the commonly
used NADPH oxidase inhibitors, diphenylene iodonium (DPI), apocynin and
4-(2-amino-ethyl)-benzolsulphonyl-fluoride (AEBSF), as well as the novel triazolo
pyrimidine VAS3947. We used several assays for detecting cellular and tissue ROS,
as none of them is specific and artefact free.
KEY RESULTS: DPI abolished NADPH oxidase-mediated ROS formation, but also
inhibited other flavo-enzymes such as NO synthase (NOS) and xanthine oxidase
(XOD). Apocynin interfered with ROS detection and varied considerably in efficacy
and potency, as did AEBSF. Conversely, the novel NADPH oxidase inhibitor,
VAS3947, consistently inhibited NADPH oxidase activity in low micromolar
concentrations, and interfered neither with ROS detection nor with XOD or eNOS
activities. VAS3947 attenuated ROS formation in aortas of spontaneously
hypertensive rats (SHRs), where NOS or XOD inhibitors were without effect.
CONCLUSIONS AND IMPLICATIONS: Our data suggest that triazolo pyrimidines such as 
VAS3947 are specific NADPH oxidase inhibitors, while DPI and apocynin can no
longer be recommended. Based on the effects of VAS3947, NADPH oxidases appear to 
be a major source of ROS in aortas of SHRs.

© 2010 The Authors. British Journal of Pharmacology © 2010 The British
Pharmacological Society.

DOI: 10.1111/j.1476-5381.2010.00920.x 
PMCID: PMC2970907
PMID: 20860666  [PubMed - indexed for MEDLINE]


99. Br J Pharmacol. 2010 Oct;161(4):872-84. doi: 10.1111/j.1476-5381.2010.00916.x.

The calmodulin inhibitor N-(6-aminohexyl)-5-chloro-1-naphthalene sulphonamide
directly blocks human ether à-go-go-related gene potassium channels stably
expressed in human embryonic kidney 293 cells.

Zhang XH(1), Jin MW, Sun HY, Zhang S, Li GR.

Author information: 
(1)Department of Pharmacology, Tongji Medical College, Huazhong University of
Science and Technology, Wuhan, Hubei, China.

BACKGROUND AND PURPOSE: N-(6-aminohexyl)-5-chloro-1-naphthalene sulphonamide
(W-7) is a well-known calmodulin inhibitor used to study calmodulin regulation of
intracellular Ca(2+) signalling-related process. Here, we have determined whether
W-7 would inhibit human ether gene (hERG or K(v) 11.1) potassium channels, hK(v) 
1.5 channels or hK(IR) 2.1 channels expressed in human embryonic kidney (HEK) 293
cells.
EXPERIMENTAL APPROACH: The hERG channel current, hK(v) 1.5 channel current or
hK(IR) 2.1 channel current was recorded with a whole-cell patch clamp technique.
KEY RESULTS: It was found that the calmodulin inhibitor W-7 blocked hERG, hK(v)
1.5 and hK(IR) 2.1 channels. W-7 decreased the hERG current (I(hERG) ) in a
concentration-dependent manner (IC(50) : 3.5 µM), and the inhibition was more
significant at depolarization potentials between +10 and +60 mV. The hERG
mutations in the S6 region Y652A and F656V, and in the pore helix S631A, had the 
IC(50) s of 5.5, 9.8 and 25.4 µM respectively. In addition, the compound
inhibited hK(v) 1.5 and hK(IR) 2.1 channels with IC(50) s of 6.5 and 13.4 µM
respectively.
CONCLUSION AND IMPLICATIONS: These results indicate that the calmodulin inhibitor
W-7 exerts a direct channel-blocking effect on hERG, hK(v) 1.5 and hK(IR) 2.1
channels stably expressed in HEK 293 cells. Caution should be taken in the
interpretation of calmodulin regulation of ion channels with W-7.

© 2010 The Authors. British Journal of Pharmacology © 2010 The British
Pharmacological Society.

DOI: 10.1111/j.1476-5381.2010.00916.x 
PMCID: PMC2992901
PMID: 20860665  [PubMed - indexed for MEDLINE]


100. Br J Pharmacol. 2010 Oct;161(4):856-71. doi: 10.1111/j.1476-5381.2010.00917.x.

Control of enteric neuromuscular functions by purinergic A(3) receptors in normal
rat distal colon and experimental bowel inflammation.

Antonioli L(1), Fornai M, Colucci R, Ghisu N, Tuccori M, Awwad O, Bin A,
Zoppellaro C, Castagliuolo I, Gaion RM, Giron MC, Blandizzi C.

Author information: 
(1)Division of Pharmacology and Chemotherapy, Department of Internal Medicine,
University of Pisa, Pisa, Italy.

BACKGROUND AND PURPOSE: Adenosine A(3) receptors mediate beneficial effects in
experimental colitis, but their involvement in enteric neuromuscular functions
during bowel inflammation is undetermined. This study investigated the regulatory
role of A(3) receptors on colonic motility in the presence of experimental
colitis.
EXPERIMENTAL APPROACH: Colitis was induced in rats by 2,4-dinitrobenzenesulfonic 
acid. A(3) receptors and adenosine deaminase (ADA, adenosine catabolic enzyme)
mRNA were examined by RT-PCR. Tissue distribution of A(3) receptors was detected 
by confocal immunofluorescence. The effects of
2,3-ethyl-4,5-dipropyl-6-phenylpyridine-3-thiocarboxylate-5-carboxylate (MRS1523)
(MRS, A(3) receptor antagonist), 2-chloro-N(6)
-(3-iodobenzyl)-adenosine-5'-N-methyluronamide (2Cl-IB-MECA) (CIB, A(3) receptor 
agonist), dipyridamole (DIP, adenosine transport inhibitor) and ADA were assayed 
on contractile responses evoked by electrical stimulation (ES) or carbachol in
colonic longitudinal muscle preparations (LMP).
KEY RESULTS: RT-PCR showed A(3) receptors and ADA mRNA in normal colon and their 
increased level in inflamed tissues. Immunofluorescence showed a predominant
distribution of A(3) receptors in normal myenteric ganglia and an increased
density during colitis. MRS enhanced ES-induced cholinergic contractions in
normal LMP, but was less effective in inflamed tissues. After pretreatment with
dipyridamole plus ADA, to reduce extracellular adenosine, CIB decreased
cholinergic motor responses of normal LMP to ES, with enhanced efficacy in
inflamed LMP. A(3) receptor ligands did not affect carbachol-induced contractions
in LMP from normal or inflamed colon.
CONCLUSIONS AND IMPLICATIONS: Normally, adenosine modulated colonic cholinergic
motility via activation of A(3) receptors in the myenteric plexus. A(3)
receptor-mediated tonic inhibitory control by adenosine was impaired in inflamed 
bowel, despite increased density of functioning and pharmacologically recruitable
A(3) receptors.

© 2010 The Authors. British Journal of Pharmacology © 2010 The British
Pharmacological Society.

DOI: 10.1111/j.1476-5381.2010.00917.x 
PMCID: PMC2992900
PMID: 20860664  [PubMed - indexed for MEDLINE]


101. Br J Pharmacol. 2010 Oct;161(4):844-55. doi: 10.1111/j.1476-5381.2010.00911.x.

Dual effect of nitric oxide on uterine prostaglandin synthesis in a murine model 
of preterm labour.

Cella M(1), Farina MG, Dominguez Rubio AP, Di Girolamo G, Ribeiro ML, Franchi AM.

Author information: 
(1)Laboratory of Physiopathology of Pregnancy and Labor, Center for
Pharmacological and Botanical Studies (National Research Council - School of
Medicine, University of Buenos Aires), Buenos Aires, Argentina.
makicella@yahoo.com

BACKGROUND AND PURPOSE: Maternal infections are one of the main causes of adverse
developmental outcomes including embryonic resorption and preterm labour. In this
study a mouse model of inflammation-associated preterm delivery was developed,
and used to study the relationship between nitric oxide (NO) and prostaglandins
(PGs).
EXPERIMENTAL APPROACH: The murine model of preterm labour was achieved by
assaying different doses of bacterial lipopolysaccharides (LPS). Once
established, it was used to analyse uterine levels of prostaglandins E(2) and
F(2α) (by radioimmunoassay), cyclooxygenases (COX) and NOS proteins (by Western
blot) and NO synthase (NOS) activity. Effects of inhibitors of COX and NOS on
LPS-induced preterm labour were also studied. In vitro assays with a nitric oxide
donor (SNAP) were performed to analyse the modulation of prostaglandin production
by NO.
KEY RESULTS: Lipopolysaccharide increased uterine NO and PG synthesis and induced
preterm delivery. Co-administration of meloxicam, a cyclooxygenase-2 inhibitor,
or aminoguanidine, an inducible NOS inhibitor, prevented LPS-induced preterm
delivery and blocked the increase in PGs and NO. Notably, the levels of NO were
found to determine its effect on PG synthesis; low concentrations of NO reduced
PG synthesis whereas high concentrations augmented them.
CONCLUSIONS AND IMPLICATIONS: An infection-associated model of preterm labour
showed that preterm delivery can be prevented by decreasing PG or NO production. 
NO was found to have a dual effect on PG synthesis depending on its
concentration. These data contribute to the understanding of the interaction
between NO and PGs in pregnancy and parturition, and could help to improve
neonatal outcomes.

© 2010 The Authors. British Journal of Pharmacology © 2010 The British
Pharmacological Society.

DOI: 10.1111/j.1476-5381.2010.00911.x 
PMCID: PMC2992899
PMID: 20860663  [PubMed - indexed for MEDLINE]


102. Br J Pharmacol. 2010 Oct;161(4):830-43. doi: 10.1111/j.1476-5381.2010.00940.x.

Strategies to improve efficacy and safety of a novel class of antiviral
hyper-activation-limiting therapeutic agents: the VS411 model in [corrected]
HIV/AIDS.

De Forni D(1), Stevens MR, Lori F.

Author information: 
(1)ViroStatics, Sassari, Italy.

Erratum in
    Br J Pharmacol. 2011 Oct;164(4):1392.

BACKGROUND AND PURPOSE: Antiviral hyper-activation-limiting therapeutic agents
(AV-HALTs) are a novel experimental drug class designed to both decrease viral
replication and down-regulate excessive immune system activation for the
treatment of chronic infections, including human immunodeficiency virus
(HIV)/acquired immunodeficiency syndrome. VS411, a first-in-class AV-HALT, is a
single-dosage form combining didanosine (ddI, 400 mg), an antiviral (AV), and
hydroxyurea (HU, 600 mg), a cytostatic agent, designed to provide a slow release 
of ddI to reduce its maximal plasma concentration (C(max)) to potentially reduce 
toxicity while maintaining total daily exposure (AUC) and the AV activity.
EXPERIMENTAL APPROACH: This was a pilot phase I, open-label, randomized,
single-dose, four-way crossover trial to investigate the fasted and non-fasted
residual variance of AUC, C(max) and the oral bioavailability of ddI and HU,
co-formulated as VS411, and administered as two different fixed-dose combination 
formulations compared to commercially available ddI (Videx EC) and HU (Hydrea)
when given simultaneously.
KEY RESULTS: Formulation VS411-2 had a favourable safety profile, displayed a
clear trend for lower ddI C(max) (P= 0.0603) compared to Videx EC, and the 90%
confidence intervals around the least square means ratio of C(max) did not
include 100%. ddI AUC(∞) was not significantly decreased compared to Videx EC. HU
pharmacokinetic parameters were essentially identical to Hydrea, although there
was a decrease in HU exposure under fed versus fasted conditions.
CONCLUSIONS AND IMPLICATIONS: A phase IIa trial utilizing VS411-2 formulation has
been fielded to identify the optimal doses of HU plus ddI as an AV-HALT for the
treatment of HIV disease.

© 2010 ViroStatics srl. British Journal of Pharmacology © 2010 The British
Pharmacological Society.

DOI: 10.1111/j.1476-5381.2010.00940.x 
PMCID: PMC2992898
PMID: 20860662  [PubMed - indexed for MEDLINE]


103. Br J Pharmacol. 2010 Oct;161(4):815-29. doi: 10.1111/j.1476-5381.2010.00913.x.

Pharmacokinetic interaction between itraconazole and metformin in rats:
competitive inhibition of metabolism of each drug by each other via hepatic and
intestinal CYP3A1/2.

Choi YH(1), Lee U, Lee BK, Lee MG.

Author information: 
(1)College of Pharmacy and Research Institute of Pharmaceutical Sciences, Seoul
National University, Seoul, South Korea.

BACKGROUND AND PURPOSE: Fungal infection is prevalent in patients with diabetes
mellitus. Thus, we investigated whether a pharmacokinetic interaction occurs
between the anti-fungal agent itraconazole and the anti-glycaemic drug metformin,
as both drugs are commonly administered together to diabetic patients and are
metabolized via hepatic CYP3A subfamily in rats.
EXPERIMENTAL APPROACH: Itraconazole (20 mg·kg(-1)) and metformin (100 mg·kg(-1)) 
were simultaneously administered i.v. and p.o. to rats. Concentrations (I) of
each drug in the liver and intestine, maximum velocity (V(max)), Michaelis-Menten
constant (K(m)) and intrinsic clearance (CL(int) ) for the disappearance of each 
drug, apparent inhibition constant (K(i) ) and [I]/K(i) ratios of each drug in
the liver and intestine were determined. Also the metabolism of each drug in rat 
and human CYPs was measured in vitro.
KEY RESULTS: After simultaneous administration of both drugs, either i.v. or
p.o., the total area under the plasma concentration-time curve from time zero to 
infinity (AUC)s of itraconazole and metformin were significantly greater than
that of either drug administered alone. The metabolism of itraconazole and
metformin was significantly inhibited by each other via CYP3A1 and 3A2 in rat and
3A4 in human microsomes.
CONCLUSIONS AND IMPLICATIONS: The significantly greater AUCs of itraconazole and 
metformin after i.v. administration of both drugs are probably due to competitive
inhibition of the metabolism of each drug by each other via hepatic CYP3A1/2.
Whereas after oral administration of both drugs, the significantly greater AUCs
of each drug administered together than that of either drug alone is mainly due
to competitive inhibition of intestinal metabolism of each drug by each other via
intestinal CYP3A1/2.

© 2010 The Authors. British Journal of Pharmacology © 2010 The British
Pharmacological Society.

DOI: 10.1111/j.1476-5381.2010.00913.x 
PMCID: PMC2992897
PMID: 20860661  [PubMed - indexed for MEDLINE]


104. Br J Pharmacol. 2010 Oct;161(4):799-814. doi: 10.1111/j.1476-5381.2010.00910.x.

Quercetin potentiates insulin secretion and protects INS-1 pancreatic β-cells
against oxidative damage via the ERK1/2 pathway.

Youl E(1), Bardy G, Magous R, Cros G, Sejalon F, Virsolvy A, Richard S, Quignard 
JF, Gross R, Petit P, Bataille D, Oiry C.

Author information: 
(1)Université Montpellier I et CNRS UMR 5232, Centre de Pharmacologie et
Innovation dans le Diabète (CPID), Montpellier, France.

BACKGROUND AND PURPOSE: Quercetin lowers plasma glucose, normalizes glucose
tolerance tests and preserves pancreatic β-cell integrity in diabetic rats.
However, its mechanism of action has never been explored in insulin-secreting
β-cells. Using the INS-1 β-cell line, the effects of quercetin were determined on
glucose- or glibenclamide-induced insulin secretion and on β-cell dysfunctions
induced by hydrogen peroxide (H(2)O(2)). These effects were analysed along with
the activation of the extracellular signal-regulated kinase (ERK)1/2 pathway.
N-acetyl-L-cysteine (NAC) and resveratrol, two antioxidants also known to exhibit
some anti-diabetic properties, were used for comparison.
EXPERIMENTAL APPROACH: Insulin release was quantified by the homogeneous time
resolved fluorescence method and ERK1/2 activation tested by Western blot
experiments. Cell viability was estimated by the
[3-(4,5-dimethylthiazol-2-yl)-2,5-diphenyl tetrazolium bromide] (MTT)
colorimetric assay. KEY RESULTS Quercetin (20 µmol·L(-1)) potentiated both
glucose (8.3 mmol·L(-1))- and glibenclamide (0.01 µmol·L(-1))-induced insulin
secretion and ERK1/2 phosphorylation. The ERK1/2 (but not the protein kinase A)
signalling pathway played a crucial role in the potentiation of glucose-induced
insulin secretion by quercetin. In addition, quercetin (20 µmol·L(-1)), protected
β-cell function and viability against oxidative damage induced by 50 µmol·L(-1)
H(2)O(2) and induced a major phosphorylation of ERK1/2. In the same conditions,
resveratrol or NAC were ineffective.
CONCLUSION AND IMPLICATIONS: Quercetin potentiated glucose and
glibenclamide-induced insulin secretion and protected β-cells against oxidative
damage. Our study suggested that ERK1/2 played a major role in those effects. The
potential of quercetin in preventing β-cell dysfunction associated with diabetes 
deserves further investigation.

© 2010 The Authors. British Journal of Pharmacology © 2010 The British
Pharmacological Society.

DOI: 10.1111/j.1476-5381.2010.00910.x 
PMCID: PMC2992896
PMID: 20860660  [PubMed - indexed for MEDLINE]


105. Br J Pharmacol. 2010 Oct;161(4):782-98. doi: 10.1111/j.1476-5381.2010.00952.x.

Over-expression of mitogen-activated protein kinase phosphatase-2 enhances
adhesion molecule expression and protects against apoptosis in human endothelial 
cells.

Al-Mutairi M(1), Al-Harthi S, Cadalbert L, Plevin R.

Author information: 
(1)Division of Physiology and Pharmacology, University of Strathclyde,
Strathclyde Institute for Biomedical Sciences, Glasgow, UK.

BACKGROUND AND PURPOSE: We assessed the effects of over-expressing the
dual-specific phosphatase, mitogen-activated protein (MAP) kinase phosphatase-2
(MKP-2), in human umbilical vein endothelial cells (HUVECs) on inflammatory
protein expression and apoptosis, two key features of endothelial dysfunction in 
disease.
EXPERIMENTAL APPROACHES: We infected HUVECs for 40 h with an adenoviral version
of MKP-2 (Adv.MKP-2). Tumour necrosis factor (TNF)-α-stimulated phosphorylation
of MAP kinase and protein expression was measured by Western blotting. Cellular
apoptosis was assayed by FACS.
KEY RESULTS: Infection with Adv.MKP-2 selectively abolished TNF-α-mediated
c-Jun-N-terminal kinase (JNK) activation and had little effect upon extracellular
signal-regulated kinase or p38 MAP kinase. Adv.MKP-2 abolished COX-2 expression, 
while induction of the endothelial cell adhesion molecules, intercellular
adhesion molecule (ICAM) and vascular cell adhesion molecule (VCAM), two
NFκB-dependent proteins, was not affected. However, when ICAM and VCAM expression
was partly reduced by blockade of the NFκB pathway, Adv.MKP-2 was able to reverse
this inhibition. This correlated with enhanced TNF-α-induced loss of the
inhibitor of κB (IκB)α loss, a marker of NFκB activation. TNF-α in combination
with NFκB blockade also increased HUVEC apoptosis; this was significantly
reversed by Adv.MKP-2. Protein markers of cellular damage and apoptosis, H2AX
phosphorylation and caspase-3 cleavage, were also reversed by MKP-2
over-expression.
CONCLUSIONS AND IMPLICATIONS: Over-expression of MKP-2 had different effects upon
the expression of inflammatory proteins due to a reciprocal effect upon JNK and
NFκB signalling, and also prevented TNF-α-mediated endothelial cell death. These 
properties may make Adv.MKP-2 a potentially useful future therapy in
cardiovascular diseases where endothelial dysfunction is a feature.

© 2010 The Authors. British Journal of Pharmacology © 2010 The British
Pharmacological Society.

DOI: 10.1111/j.1476-5381.2010.00952.x 
PMCID: PMC2992895
PMID: 20860659  [PubMed - indexed for MEDLINE]


106. Br J Pharmacol. 2010 Oct;161(4):771-81. doi: 10.1111/j.1476-5381.2010.00900.x.

Troglitazone induces cytotoxicity in part by promoting the degradation of
peroxisome proliferator-activated receptor γ co-activator-1α protein.

Liao X(1), Wang Y, Wong CW.

Author information: 
(1)Guangzhou Institute of Biomedicine and Health, Chinese Academy of Sciences,
Guangzhou, China.

BACKGROUND AND PURPOSE: Troglitazone (Tro), rosiglitazone (Rosi) and pioglitazone
(Pio) are anti-diabetic thiazolidinediones that function as ligands for
peroxisome proliferator-activated receptor γ (PPARγ); however, Tro has been
withdrawn from the market due to liver toxicity issues. Mitochondrial dysfunction
induced by Tro has been suggested to be an important mechanism behind its
cytotoxicity. Constitutively active nuclear hormone receptors, oestrogen-related 
receptor α and γ are thought to regulate mitochondrial mass and oxidative
phosphorylation together with their co-activators PPARγ co-activator-1α and -1β
(PGC-1α and PGC-1β). Hence, in this study, we investigated whether Tro affects
the expression and activity levels of these regulators.
EXPERIMENTAL APPROACH: Cellular viability was measured by an ATP-based assay.
Mitochondrial mass and reactive oxygen species (ROS) were quantified by two
different fluorogenic probes. Apoptosis was measured by an Annexin-V-based kit.
Gene expression at the levels of mRNA and protein was measured by quantitative
RT-PCR and Western analysis. Over-expression of PGC-1α was mediated by an
adenovirus.
KEY RESULTS: Tro, but not Rosi or Pio, selectively stimulated PGC-1α protein
degradation. As a result, Tro reduced mitochondrial mass, and superoxide
dismutases 1 and 2 expressions, but induced ROS to initiate apoptosis. Using a
ubiquitin-proteasome inhibitor MG132, it was established that blocking PGC-1α
degradation partially suppressed the reduction of mitochondrial mass.
Importantly, over-expressing PGC-1α partially restored the Tro-suppressed
mitochondrial mass and attenuated the cytotoxic effects of Tro.
CONCLUSIONS AND IMPLICATIONS: Collectively, these results suggest that PGC-1α
degradation is an important mechanism behind the cytotoxic effects of Tro in the 
liver.

© 2010 The Authors. British Journal of Pharmacology © 2010 The British
Pharmacological Society.

DOI: 10.1111/j.1476-5381.2010.00900.x 
PMCID: PMC2992894
PMID: 20860658  [PubMed - indexed for MEDLINE]


107. J Physiol. 2010 Nov 15;588(Pt 22):4549-62. doi: 10.1113/jphysiol.2010.191510.
Epub 2010 Sep 20.

Fatigue preconditioning increases fatigue resistance in mouse flexor digitorum
brevis muscles with non-functioning K(ATP) channels.

Boudreault L(1), Cifelli C, Bourassa F, Scott K, Renaud JM.

Author information: 
(1)University of Ottawa, Department of Cellular and Molecular Medicine, 451 Smyth
Road, Ottawa, Ontario, Canada K1H 8M5.

Comment in
    J Physiol. 2010 Nov 15;588(Pt 22):4333.

The objective of this study was to determine how an initial fatigue bout (FAT1 at
37°C) affects free myoplasmic Ca(2+) concentration and force ([Ca(2+)](i)/force) 
during a subsequent fatigue bout (FAT2) in mouse flexor digitorum brevis (FDB).
During FAT1, both tetanic [Ca(2+)](i)/force decreased; however, they decreased to
significantly lower levels when FAT1 was carried out in the presence of
glibenclamide, a sarcolemmal K(ATP) (sK(ATP)) channel blocker. Glibenclamide also
elicited greater increases in unstimulated [Ca(2+)](i)/force, which occurred when
fibres failed to fully relax between contractions during FAT1. Finally,
glibenclamide impaired force recovery after FAT1. The decreases in tetanic
[Ca(2+)](i)/force and increases in unstimulated [Ca(2+)](i)/force were slower
during FAT2 elicited 60 min after FAT1. Under control conditions, the effects
were small with very few significant differences. In the presence of
glibenclamide, on the other hand, the differences between FAT1 and FAT2 were very
large. Unexpectedly, the differences in unstimulated and tetanic
[Ca(2+)](i)/force between control and glibenclamide conditions observed during
FAT1 were no longer observed during FAT2. The lack of differences was not related
to a failure of glibenclamide to block K(ATP) channels during FAT2 because the
effects of FAT1 on FAT2 were also observed using Kir6.2(-/-) mouse FDB, which
lack sK(ATP) channel activity. The differences in [Ca(2+)](i)/force between FAT1 
and FAT2 could be observed with FAT1 duration of just 30 s and a FAT1-FAT2
interval of at least 30 min. A modulation of factors involved in ischaemic
pre-conditioning, i.e. A1-adenosine receptors, sK(ATP) and mitochondrial K(ATP)
(mK(ATP)) channels, PKC and reactive oxygen species, during FAT1 had no effect on
FAT2 fatigue kinetics. It is concluded that a preceding fatigue bout triggers an 
acute physiological process that prevents the contractile dysfunction induced by 
non-functioning K(ATP) channels.

DOI: 10.1113/jphysiol.2010.191510 
PMCID: PMC3008857
PMID: 20855438  [PubMed - indexed for MEDLINE]


108. J Physiol. 2010 Nov 15;588(Pt 22):4441-51. doi: 10.1113/jphysiol.2010.195222.
Epub 2010 Sep 20.

Lack of otolith involvement in balance responses evoked by mastoid electrical
stimulation.

Mian OS(1), Dakin CJ, Blouin JS, Fitzpatrick RC, Day BL.

Author information: 
(1)Sobell Department of Motor Neuroscience and Movement Disorders, University
College London Institute of Neurology, Queen Square, London WC1N 3BG, UK.
o.mian@ion.ucl.ac.uk

Passing current through mastoid electrodes (conventionally termed galvanic
vestibular stimulation; GVS) evokes a balance response containing a short- and a 
medium-latency response. The origins of these two responses are debated. Here we 
test the hypotheses that they originate from net signals evoked by stimulation of
otolith and semi-circular canal afferents, respectively. Based on anatomy and
function, we predicted the directions of the stimulus-evoked net head rotation
vector from the canals and the linear acceleration net vector from the otoliths. 
We tested these predictions in healthy adults by obtaining responses with the
head in strategic postures to alter the relevance of the signals to the balance
system. Cross-covariance between a stochastic waveform of stimulating current and
motor output was used to assess the balance responses. Consistent with the canal 
hypothesis, with the head pitched down the medium-latency EMG response was
abolished while the short-latency EMG response was maintained. The results,
however, did not support the otolith hypothesis. The direction of the linear
acceleration signal from the otoliths was predicted to change substantially when 
using monaural stimuli compared to binaural stimuli. In contrast, short-latency
response direction measured from ground-reaction forces was not altered. It was
always directed along the inter-aural axis irrespective of whether the stimulus
was applied binaurally or monaurally, whether the head was turned in yaw through 
90 deg, whether the head was pitched down through 90 deg, or combinations of
these manipulations. We conclude that a net canal signal evoked by GVS
contributes to the medium-latency response whilst a net otolith signal does not
make a significant contribution to either the short- or medium-latency responses.

DOI: 10.1113/jphysiol.2010.195222 
PMCID: PMC3008850
PMID: 20855437  [PubMed - indexed for MEDLINE]


109. J Physiol. 2010 Nov 15;588(Pt 22):4347-63. doi: 10.1113/jphysiol.2010.192864.
Epub 2010 Sep 20.

Comparison of synaptic transmission and plasticity between sensory and cortical
synapses on relay neurons in the ventrobasal nucleus of the rat thalamus.

Hsu CL(1), Yang HW, Yen CT, Min MY.

Author information: 
(1)Institute of Zoology, National Taiwan University, No.1, Roosevelt Road,
Section 4, Taipei 106, Taiwan.

Relay neurons in the ventrobasal nucleus of the thalamus transmit somatosensory
information to the cerebral cortex and receive sensory and cortical (feedback)
synaptic inputs via, respectively, medial lemniscal (ML) and corticothalamic (CT)
fibres. Here, we report that calcium-permeable AMPA receptors are expressed at CT
synapses, but not ML synapses, and that the NMDA receptor
(NMDAR)-mediated/non-NMDAR-mediated synaptic current ratio is significantly
larger at CT synapses than at ML synapses. Moreover, NMDAR-dependent LTP and
L-type voltage-gated calcium channel-dependent LTD are readily induced at CT
synapses, but not ML synapses. In particular, LTD of CT synaptic transmission is 
induced by spiking of postsynaptic relay neurons in continuous mode, but not
burst mode, in current-clamp recordings. These results show that the strength of 
the cortical input to thalamic relay neurons is selectively subjected to
use-dependent modification, which could be a mechanism for regulation of
thalamocortical-corticothalamic interactions and the underlying sensory
processing.

DOI: 10.1113/jphysiol.2010.192864 
PMCID: PMC3008844
PMID: 20855435  [PubMed - indexed for MEDLINE]


110. J Physiol. 2010 Nov 15;588(Pt 22):4431-9. doi: 10.1113/jphysiol.2010.194209. Epub
2010 Sep 20.

Protein kinase G-dependent mechanisms modulate hypoglossal motoneuronal
excitability and long-term facilitation.

Saywell SA(1), Babiec WE, Neverova NV, Feldman JL.

Author information: 
(1)Department of Neurobiology, David Geffen School of Medicine at UCLA,
University of California, Los Angeles, Box 951763, Los Angeles, CA 90095-1763,
USA.

Since protein kinase-dependent modulation of motoneuronal excitability
contributes to adaptive changes in breathing, we hypothesized that cGMP-dependent
pathways activating protein kinase G (PKG) modulate motoneuronal inspiratory
drive currents and long-term plasticity. In a medullary slice preparation from
neonatal rat (postnatal days 0-4) generating spontaneous respiratory-related
rhythm, hypoglossal (XII) motoneuronal inspiratory drive currents and
respiratory-related XII nerve activity were recorded. Focal application of a PKG 
activator, 8-bromoguanosine-3',5'-cyclomonophosphate (8-Br-cGMP), to
voltage-clamped XII motoneurones decreased inspiratory drive currents. In the
presence of tetrodotoxin (TTX), 8-Br-cGMP decreased the exogenous postsynaptic
inward currents induced by focal application of AMPA. Intracellular dialysis of
XII motoneurones with an inhibitory peptide to PKG (PKGI) increased endogenous
inspiratory-drive currents and exogenous AMPA-induced currents. Application of
8-Br-cGMP with PKGI had no further effect on spontaneous or evoked currents,
confirming that the observed effects were induced by PKG. However, PKG
differentially increased longer-term plasticity. Three 3 min applications
(separated by 5 min) of the α(1)-adrenergic agonist phenylephrine (PE) in
combination with 8-Br-cGMP yielded greater in vitro long-term facilitation than
PE alone. These data indicate the presence of a cGMP/PKG-dependent signalling
pathway in XII motoneurones that modulates inspiratory drive currents and
plasticity of XII motoneurones, possibly contributing to their adaptation during 
physiological challenges, such as sleep and exercise.

DOI: 10.1113/jphysiol.2010.194209 
PMCID: PMC3008849
PMID: 20855434  [PubMed - indexed for MEDLINE]


111. J Physiol. 2010 Nov 15;588(Pt 22):4365-85. doi: 10.1113/jphysiol.2010.198564.
Epub 2010 Sep 20.

Maturation of synaptic partners: functional phenotype and synaptic organization
tuned in synchrony.

Hoffpauir BK(1), Kolson DR, Mathers PH, Spirou GA.

Author information: 
(1)Sensory Neuroscience Research Center, WVU School of Medicine, Morgantown, WV
26506, USA.

Comment in
    J Physiol. 2010 Nov 15;588(Pt 22):4339-40.

Maturation of principal neurons of the medial nucleus of the trapezoid body
(MNTB) was assessed in the context of the developmental organization and activity
of their presynaptic afferents, which grow rapidly to form calyces of Held and to
establish mono-innervation between postnatal days (P)2 and 4. MNTB neurons and
their inputs were studied from embryonic day (E)17, when the nucleus was first
discernable, until P14 after the onset of hearing. Using a novel slice
preparation containing portions of the cochlea, cochlear nucleus and MNTB, we
determined that synaptic inputs form onto MNTB neurons at E17 and stimulation of 
the cochlear nucleus can evoke action potentials (APs) and Ca(2+) signals. We
analysed converging inputs onto individual MNTB neurons and found that
competition among inputs was resolved quickly, as a single large input, typically
larger than 4 nA, emerged from P3-P4. During calyx growth but before hearing
onset, MNTB cells acquired their mature, phasic firing property and quantitative 
real-time PCR confirmed a coincident increase in low threshold K(+) channel mRNA.
These events occurred in concert with an increase in somatic surface area and a
7-fold increase in the current threshold (30 to >200 pA) required to evoke action
potentials, as input resistance (R(in)) settled from embryonic values greater
than 1 GΩ to approximately 200 MΩ. We postulate that the postsynaptic transition 
from hyperexcitability to decreased excitability during calyx growth could
provide a mechanism to establish the mature 1:1 innervation by selecting the
winning calyceal input based on synaptic strength. By comparing biophysical
maturation of the postsynaptic cell to alterations in presynaptic organization,
we propose that maturation of synaptic partners is coordinated by synaptic
activity in a process that is likely to generalize to other neural systems.

DOI: 10.1113/jphysiol.2010.198564 
PMCID: PMC3008845
PMID: 20855433  [PubMed - indexed for MEDLINE]


112. J Physiol. 2010 Sep 15;588(Pt 18):3347-8. doi: 10.1113/jphysiol.2010.197251.

Regulation of neuronal cell volume: from activation to inhibition to
degeneration.

Toney GM(1).

Author information: 
(1)Department of Physiology, University of Texas Health Science Center at San
Antonio, 7703 Floyd Curl Drive, San Antonio, TX 78229-3900, USA.
toney@uthscsa.edu

DOI: 10.1113/jphysiol.2010.197251 
PMCID: PMC2988500
PMID: 20843835  [PubMed - indexed for MEDLINE]


113. J Physiol. 2010 Nov 1;588(Pt 21):4249-60. doi: 10.1113/jphysiol.2010.194688.

Na+ currents are required for efficient excitation-contraction coupling in rabbit
ventricular myocytes: a possible contribution of neuronal Na+ channels.

Torres NS(1), Larbig R, Rock A, Goldhaber JI, Bridge JH.

Author information: 
(1)Nora Eccles Harrison Cardiovascular Research and Training Institute,
University of Utah, Salt Lake City, UT 84112-5000, USA.

Ca2+ transients were activated in rabbit ventricular cells by a sequence of
action potential shaped voltage clamps. After activating a series of control
transients, Na+ currents (INa) were inactivated with a ramp from -80 to -40 mV
(1.5 s) prior to the action potential clamp. The transients were detected with
the calcium indicator Fluo-4 and an epifluorescence system. With zero Na+ in the 
pipette INa inactivation produced a decline in the SR Ca2+ release flux (measured
as the maximum rate of rise of the transient) of 27 ± 4% (n = 9, P < 0.001) and a
peak amplitude reduction of 10 ± 3% (n = 9, P < 0.05). With 5 mm Na+ in the
pipette the reduction in release flux was greater (34 ± 4%, n = 4, P < 0.05). The
ramp effectively inactivates INa without changing ICa, and there was no
significant change in the transmembrane Ca2+ flux after the inactivation of INa. 
We next evoked action potentials under current clamp. TTX at 100 nm, which
selectively blocks neuronal isoforms of Na+ channels, produced a decline in SR
Ca2+ release flux of 35 ± 3% (n = 6, P < 0.001) and transient amplitude of 12 ±
2% (n = 6, P < 0.05). This effect was similar to the effect of INa inactivation
on release flux. We conclude that a TTX-sensitive INa is essential for efficient 
triggering of SR Ca2+ release. We propose that neuronal Na+ channels residing
within couplons activate sufficient reverse Na+-Ca2+ exchanger (NCX) to prime the
junctional cleft with Ca2+. The results can be explained if non-linearities in
excitation-contraction coupling mechanisms modify the coupling fidelity of ICa,
which is known to be low at positive potentials.

DOI: 10.1113/jphysiol.2010.194688 
PMCID: PMC3002454
PMID: 20837647  [PubMed - indexed for MEDLINE]


114. J Physiol. 2010 Nov 15;588(Pt 22):4539-48. doi: 10.1113/jphysiol.2010.194811.
Epub 2010 Sep 13.

Exercise-induced TBC1D1 Ser237 phosphorylation and 14-3-3 protein binding
capacity in human skeletal muscle.

Frøsig C(1), Pehmøller C, Birk JB, Richter EA, Wojtaszewski JF.

Author information: 
(1)Molecular Physiology Group, Department of Exercise and Sport Sciences,
University of Copenhagen, DK-2100 Copenhagen, Denmark. cfrosig@ifi.ku.dk

Comment in
    J Physiol. 2010 Nov 15;588(Pt 22):4331-2.

TBC1D1 is a Rab-GTPase activating protein involved in regulation of GLUT4
translocation in skeletal muscle. We here evaluated exercise-induced regulation
of TBC1D1 Ser237 phosphorylation and 14-3-3 protein binding capacity in human
skeletal muscle. In separate experiments healthy men performed all-out cycle
exercise lasting either 30 s, 2  min or 20  min. After all exercise protocols,
TBC1D1 Ser237 phosphorylation increased (∼70-230%, P < 0.005), with the greatest 
response observed after 20  min of cycling. Interestingly, capacity of TBC1D1 to 
bind 14-3-3 protein showed a similar pattern of regulation, increasing 60-250% (P
< 0.001). Furthermore, recombinant 5AMP-activated protein kinase (AMPK) induced
both Ser237 phosphorylation and 14-3-3 binding properties on human TBC1D1 when
evaluated in vitro. To further characterize the role of AMPK as an upstream
kinase regulating TBC1D1, extensor digitorum longus muscle (EDL) from whole body 
α1 or α2 AMPK knock-out and wild-type mice were stimulated to contract in vitro. 
In wild-type and α1 knock-out mice, contractions resulted in a similar ∼100%
increase (P < 0.001) in Ser237 phosphorylation. Interestingly, muscle of α2
knock-out mice were characterized by reduced protein content of TBC1D1 (∼50%, P <
0.001) as well as in basal and contraction-stimulated (∼60%, P < 0.001) Ser237
phosphorylation, even after correction for the reduced TBC1D1 protein content.
This study shows that TBC1D1 is Ser237 phosphorylated and 14-3-3 protein binding 
capacity is increased in response to exercise in human skeletal muscle.
Furthermore, we show that the catalytic α2 AMPK subunit is the main (but probably
not the only) donor of AMPK activity regulating TBC1D1 Ser237 phosphorylation in 
mouse EDL muscle.

DOI: 10.1113/jphysiol.2010.194811 
PMCID: PMC3008856
PMID: 20837646  [PubMed - indexed for MEDLINE]


115. J Physiol. 2010 Nov 1;588(Pt 21):4289-302. doi: 10.1113/jphysiol.2010.196493.

Training in the fasted state improves glucose tolerance during fat-rich diet.

Van Proeyen K(1), Szlufcik K, Nielens H, Pelgrim K, Deldicque L, Hesselink M, Van
Veldhoven PP, Hespel P.

Author information: 
(1)Research Centre for Exercise and Health, Department of Biomedical Kinesiology,
K.U. Leuven, Leuven, Belgium.

A fat-rich energy-dense diet is an important cause of insulin resistance.
Stimulation of fat turnover in muscle cells during dietary fat challenge may
contribute to maintenance of insulin sensitivity. Exercise in the fasted state
markedly stimulates energy provision via fat oxidation. Therefore, we
investigated whether exercise training in the fasted state is more potent than
exercise in the fed state to rescue whole-body glucose tolerance and insulin
sensitivity during a period of hyper-caloric fat-rich diet. Healthy male
volunteers (18-25 y) received a hyper-caloric (∼+30% kcal day(-1)) fat-rich (50% 
of kcal) diet for 6 weeks. Some of the subjects performed endurance exercise
training (4 days per week) in the fasted state (F; n = 10), whilst the others
ingested carbohydrates before and during the training sessions (CHO; n = 10). The
control group did not train (CON; n = 7). Body weight increased in CON (+3.0 ±
0.8 kg) and CHO (+1.4 ± 0.4 kg) (P < 0.01), but not in F (+0.7 ± 0.4 kg, P =
0.13). Compared with CON, F but not CHO enhanced whole-body glucose tolerance and
the Matsuda insulin sensitivity index (P < 0.05). Muscle GLUT4 protein content
was increased in F (+28%) compared with both CHO (P = 0.05) and CON (P < 0.05).
Furthermore, only training in F elevated AMP-activated protein kinase α
phosphorylation (+25%) as well as up-regulated fatty acid translocase/CD36 and
carnitine palmitoyltransferase 1 mRNA levels compared with CON (∼+30%). High-fat 
diet increased intramyocellular lipid but not diacylglycerol and ceramide
contents, either in the absence or presence of training. This study for the first
time shows that fasted training is more potent than fed training to facilitate
adaptations in muscle and to improve whole-body glucose tolerance and insulin
sensitivity during hyper-caloric fat-rich diet.

DOI: 10.1113/jphysiol.2010.196493 
PMCID: PMC3002457
PMID: 20837645  [PubMed - indexed for MEDLINE]


116. J Physiol. 2010 Nov 1;588(Pt 21):4205-15. doi: 10.1113/jphysiol.2010.197004.

Magnesium attenuates chronic hypersensitivity and spinal cord NMDA receptor
phosphorylation in a rat model of diabetic neuropathic pain.

Rondón LJ(1), Privat AM, Daulhac L, Davin N, Mazur A, Fialip J, Eschalier A,
Courteix C.

Author information: 
(1)Clermont Université, Université d'Auvergne, Pharmacologie Fondamentale et
Clinique de la Douleur, BP 10448, F-63000 Clermont-Ferrand, France.

Neuropathic pain is a common diabetic complication affecting 8-16% of diabetic
patients. It is characterized by aberrant symptoms of spontaneous and
stimulus-evoked pain including hyperalgesia and allodynia. Magnesium (Mg)
deficiency has been proposed as a factor in the pathogenesis of diabetes-related 
complications, including neuropathy. In the central nervous system, Mg is also a 
voltage-dependent blocker of the N-methyl-d-aspartate receptor channels involved 
in abnormal processing of sensory information. We hypothesized that Mg deficiency
might contribute to the development of neuropathic pain and the worsening of
clinical and biological signs of diabetes and consequently, that Mg
administration could prevent or improve its complications. We examined the
effects of oral Mg supplementation (296 mg l(-1) in drinking water for 3 weeks)
on the development of neuropathic pain and on biological and clinical parameters 
of diabetes in streptozocin (STZ)-induced diabetic rats. STZ administration
induced typical symptoms of type 1 diabetes. The diabetic rats also displayed
mechanical hypersensitivity and tactile and thermal allodynia. The level of
phosphorylated NMDA receptor NR1 subunit (pNR1) was higher in the spinal dorsal
horn of diabetic hyperalgesic/allodynic rats. Magnesium supplementation failed to
reduce hyperglycaemia, polyphagia and hypermagnesiuria, or to restore
intracellular Mg levels and body growth, but increased insulinaemia and reduced
polydipsia. Moreover, it abolished thermal and tactile allodynia, delayed the
development of mechanical hypersensitivity, and prevented the increase in spinal 
cord dorsal horn pNR1. Thus, neuropathic pain symptoms can be attenuated by
targeting the Mg-mediated blockade of NMDA receptors, offering new therapeutic
opportunities for the management of chronic neuropathic pain.

DOI: 10.1113/jphysiol.2010.197004 
PMCID: PMC3002451
PMID: 20837644  [PubMed - indexed for MEDLINE]


117. J Physiol. 2010 Nov 1;588(Pt 21):4177-88. doi: 10.1113/jphysiol.2010.196923.

Endogenous descending modulation: spatiotemporal effect of dynamic imbalance
between descending facilitation and inhibition of nociception.

You HJ(1), Lei J, Sui MY, Huang L, Tan YX, Tjølsen A, Arendt-Nielsen L.

Author information: 
(1)Center for Biomedical Research on Pain, College of Medicine, Xi'an Jiaotong
University, Xi'an 710061, P.R. China. yhj@mail.xjtu.edu.cn

In conscious rats, we investigated the change of nociceptive paw withdrawal
reflexes elicited by mechanical and heat stimuli during intramuscular (i.m.) 5.8%
hypertonic (HT) saline elicited muscle nociception. i.m. injection of HT saline
caused rapid onset, long lasting (around 7 days), bilateral mechanical
hyperalgesia, while it induced bilateral, slower onset (1 day after the HT saline
injection), long-term (about 1-2 weeks) heat hypoalgesia. Ipsilateral topical
pre-treatment of the sciatic nerve with 1% capsaicin significantly prevented the 
occurrence of both the bilateral mechanical hyperalgesia and the contralateral
heat hypoalgesia. Intrathecal administration of either 6-hydroxydopamine
hydrobromide (6-OHDA) or 5,7-dihydroxytryptamine (5,7-DHT), and intraperitoneal
injection of naloxone all markedly attenuated the HT saline induced bilateral
heat hypoalgesia, but not the mechanical hyperalgesia. Combined with experiments 
with lesioning of the rostroventral medulla with kainic acid, the present data
indicate that unilateral i.m. injection of HT saline elicits time-dependent
bilateral long-term mechanical hyperalgesia and heat hypoalgesia, which were
modulated by descending facilitatory and inhibitory controls, respectively. We
hypothesize that supraspinal structures may function to discriminate between
afferent noxious inputs mediated by Aδ- and C-fibres, either facilitating
Aδ-fibre mediated responses or inhibiting C-fibre mediated activities. However,
this discriminative function is physiologically silent or inactive, and can be
triggered by stimulation of peripheral C-fibre afferents. Importantly, in
contrast to the rapid onset of descending facilitation, the late occurrence of
descending inhibition suggests a requirement of continuous C-fibre input and
temporal summation. Thus, a reduction of C-fibre input using exogenous analgesic 
agents, i.e. opioids, may counteract the endogenous descending inhibition.

DOI: 10.1113/jphysiol.2010.196923 
PMCID: PMC3002449
PMID: 20837643  [PubMed - indexed for MEDLINE]


118. J Physiol. 2010 Nov 1;588(Pt 21):4189-204. doi: 10.1113/jphysiol.2010.194407.
Epub 2010 Sep 13.

Calcium concentration jumps reveal dynamic ion selectivity of calcium-activated
chloride currents in mouse olfactory sensory neurons and TMEM16b-transfected HEK 
293T cells.

Sagheddu C(1), Boccaccio A, Dibattista M, Montani G, Tirindelli R, Menini A.

Author information: 
(1)International School for Advanced Studies, Scuola Internazionale Superiore di 
Studi Avanzati, SISSA, Trieste, Italy.

Ca(2+)-activated Cl(-) channels play relevant roles in several physiological
processes, including olfactory transduction, but their molecular identity is
still unclear. Recent evidence suggests that members of the transmembrane 16
(TMEM16, also named anoctamin) family form Ca(2+)-activated Cl(-) channels in
several cell types. In vertebrate olfactory transduction, TMEM16b/anoctamin2 has 
been proposed as the major molecular component of Ca(2+)-activated Cl(-)
channels. However, a comparison of the functional properties in the whole-cell
configuration between the native and the candidate channel has not yet been
performed. In this study, we have used the whole-cell voltage-clamp technique to 
measure functional properties of the native channel in mouse isolated olfactory
sensory neurons and compare them with those of mouse TMEM16b/anoctamin2 expressed
in HEK 293T cells. We directly activated channels by rapid and reproducible
intracellular Ca(2+) concentration jumps obtained from photorelease of caged
Ca(2+) and determined extracellular blocking properties and anion selectivity of 
the channels. We found that the Cl(-) channel blockers niflumic acid,
5-nitro-2-(3-phenylpropylamino)benzoic acid (NPPB) and DIDS applied at the
extracellular side of the membrane caused a similar inhibition of the two
currents. Anion selectivity measured exchanging external ions and revealed that, 
in both types of currents, the reversal potential for some anions was time
dependent. Furthermore, we confirmed by immunohistochemistry that
TMEM16b/anoctamin2 largely co-localized with adenylyl cyclase III at the surface 
of the olfactory epithelium. Therefore, we conclude that the measured
electrophysiological properties in the whole-cell configuration are largely
similar, and further indicate that TMEM16b/anoctamin2 is likely to be a major
subunit of the native olfactory Ca(2+)-activated Cl(-) current.

DOI: 10.1113/jphysiol.2010.194407 
PMCID: PMC3002450
PMID: 20837642  [PubMed - indexed for MEDLINE]


119. J Physiol. 2010 Nov 15;588(Pt 22):4387-400. doi: 10.1113/jphysiol.2010.195735.
Epub 2010 Sep 13.

Childhood development of common drive to a human leg muscle during ankle
dorsiflexion and gait.

Petersen TH(1), Kliim-Due M, Farmer SF, Nielsen JB.

Author information: 
(1)Department of Exercise and Sport Sciences, University of Copenhagen, Panum
Institute 18.5, Blegdamsvej 3, 2200 Copenhagen N, Denmark. tue@sund.ku.dk

Comment in
    J Physiol. 2010 Nov 15;588(Pt 22):4341.

Corticospinal drive has been shown to contribute significantly to the control of 
walking in adult human subjects. It is unknown to what extent functional change
in this drive is important for maturation of gait in children. In adults,
populations of motor units within a muscle show synchronized discharges during
walking with pronounced coherence in the 15-50 Hz frequency band. This coherence 
has been shown to depend on cortical drive. Here, we investigated how this
coherence changes with development. Forty-four healthy children aged 4-15 years
participated in the study. Electromyographic activity (EMG) was recorded from
pairs of electrodes placed over the right tibialis anterior (TA) muscle during
static dorsiflexion and during walking on a treadmill (speed from 1.8 to 4.8 km
h(-1)). A significant increase of coherence with increasing age was found in the 
30-45 Hz frequency band (gamma) during walking and during static ankle
dorsiflexion. A significant correlation with age was also found in the 15-25 Hz
frequency band (beta) during static foot dorsiflexion. χ(2) analysis of
differences of coherence between different age groups of children (4-6, 7-9,
10-12 and 13-15 years of age) revealed a significantly lower coherence in the
gamma band for recordings during walking in children aged 4-6 years as compared
to older children. Recordings during static dorsiflexion revealed significant
differences in both the beta and gamma bands for children in the 4-6 and 7-9
years age groups as compared to the older age groups. A significant age-related
decrease in step-to-step variability of toe position during the swing phase of
walking was observed. This reduction in the step-to-step variability of gait was 
correlated with increased gamma band coherence during walking. We argue that this
may reflect an increased ability to precisely control the ankle joint position
with age, which may be contingent on maturation of corticospinal control of the
foot dorsiflexor muscles.

DOI: 10.1113/jphysiol.2010.195735 
PMCID: PMC3008846
PMID: 20837641  [PubMed - indexed for MEDLINE]


120. J Physiol. 2010 Nov 1;588(Pt 21):4217-33. doi: 10.1113/jphysiol.2010.192211. Epub
2010 Sep 13.

Properties of axon terminals contacting intermediate zone excitatory and
inhibitory premotor interneurons with monosynaptic input from group I and II
muscle afferents.

Liu TT(1), Bannatyne BA, Jankowska E, Maxwell DJ.

Author information: 
(1)Spinal Cord Group, Institute of Neuroscience and Psychology, College of
Medicine, Veterinary Medicine and Life Sciences, University of Glasgow, Glasgow
G12 8QQ, UK.

The intermediate zone of the spinal grey matter contains premotor interneurons
mediating reflex actions of group I and II muscle afferents. However, limited
information is available on how activity of inhibitory versus excitatory
interneurons in this population are modulated and how they contribute to motor
networks. There were three aims of this study: (1) to characterize excitatory
axonal contacts on interneurons; (2) to determine if contact patterns on
excitatory and inhibitory interneurons are different; (3) to determine if there
are differences in presynaptic inhibitory control of excitatory and inhibitory
interneurons. We used intracellular labelling of electrophysiologically
identified cells along with immunochemistry to characterise contacts formed by
axons that contain vesicular glutamate transporters (VGLUT1 and VGLUT2) and
contacts formed by VGLUT1 terminals which in turn were contacted by GABAergic
terminals on cells that were characterised according to their transmitter
phenotype. All 17 cells investigated were associated with numerous VGLUT1
contacts originating from primary afferents, and similar contact densities were
found on excitatory and inhibitory cells, but VGLUT2-immunoreactive terminals
originating from intraspinal neurons were less frequent, or were practically
absent, especially on excitatory cells. Similar numbers of VGLUT1 contacts with
associated GABAergic terminals were found on excitatory and inhibitory cells
indicating a similar extent of presynaptic GABAergic control. However, scarce
VGLUT2 terminals on intermediate zone excitatory premotor interneurons with input
from muscle afferents suggest that they are not significantly excited by other
spinal neurons but are under direct excitatory control of supraspinal neurons
and, principally inhibitory, control of spinal neurons.

DOI: 10.1113/jphysiol.2010.192211 
PMCID: PMC3002452
PMID: 20837640  [PubMed - indexed for MEDLINE]


121. J Physiol. 2010 Nov 1;588(Pt 21):4275-88. doi: 10.1113/jphysiol.2010.198598.

Increased fatigue resistance linked to Ca2+-stimulated mitochondrial biogenesis
in muscle fibres of cold-acclimated mice.

Bruton JD(1), Aydin J, Yamada T, Shabalina IG, Ivarsson N, Zhang SJ, Wada M, Tavi
P, Nedergaard J, Katz A, Westerblad H.

Author information: 
(1)Department of Physiology and Pharmacology, Karolinska Institutet, SE-171 77
Stockholm, Sweden.

Mammals exposed to a cold environment initially generate heat by repetitive
muscle activity (shivering). Shivering is successively replaced by the
recruitment of uncoupling protein-1 (UCP1)-dependent heat production in brown
adipose tissue. Interestingly, adaptations observed in skeletal muscles of
cold-exposed animals are similar to those observed with endurance training. We
hypothesized that increased myoplasmic free [Ca2+] ([Ca2+]i) is important for
these adaptations. To test this hypothesis, experiments were performed on flexor 
digitorum brevis (FDB) muscles, which do not participate in the shivering
response, of adult wild-type (WT) and UCP1-ablated (UCP1-KO) mice kept either at 
room temperature (24°C) or cold-acclimated (4°C) for 4-5 weeks. [Ca2+]i (measured
with indo-1) and force were measured under control conditions and during fatigue 
induced by repeated tetanic stimulation in intact single fibres. The results show
no differences between fibres from WT and UCP1-KO mice. However, muscle fibres
from cold-acclimated mice showed significant increases in basal [Ca2+]i (∼50%),
tetanic [Ca2+]i (∼40%), and sarcoplasmic reticulum (SR) Ca2+ leak (∼fourfold) as 
compared to fibres from room-temperature mice. Muscles of cold-acclimated mice
showed increased expression of peroxisome proliferator-activated receptor-γ
coactivator-1α (PGC-1α) and increased citrate synthase activity (reflecting
increased mitochondrial content). Fibres of cold-acclimated mice were more
fatigue resistant with higher tetanic [Ca2+]i and less force loss during
fatiguing stimulation. In conclusion, cold exposure induces changes in FDB
muscles similar to those observed with endurance training and we propose that
increased [Ca2+]i is a key factor underlying these adaptations.

DOI: 10.1113/jphysiol.2010.198598 
PMCID: PMC3002456
PMID: 20837639  [PubMed - indexed for MEDLINE]


122. J Physiol. 2010 Nov 15;588(Pt 22):4415-29. doi: 10.1113/jphysiol.2010.195495.
Epub 2010 Sep 13.

Rapid desensitization of the rat α7 nAChR is facilitated by the presence of a
proline residue in the outer β-sheet.

McCormack TJ(1), Melis C, Colón J, Gay EA, Mike A, Karoly R, Lamb PW, Molteni C, 
Yakel JL.

Author information: 
(1)Laboratory of Neurobiology, National Institute of Environmental Health
Sciences, National Institutes of Health, Department of Health and Human Services,
Research Triangle Park, NC 27709, USA.

The rat α7 nicotinic acetylcholine receptor (nAChR) has a proline residue near
the middle of the β9 strand. The replacement of this proline residue at position 
180 (P180) by either threonine (α7-P180T) or serine (α7-P180S) slowed the onset
of desensitization dramatically, with half-times of ~930 and 700 ms,
respectively, compared to 90 ms for the wild-type receptor. To investigate the
importance of the hydroxyl group on the position 180 side-chains, the mutant
receptors α7-P180Y and α7-P180F were studied and showed half-times of
desensitization of 650 and 160 ms, respectively. While a position 180 side-chain 
OH group may contribute to the slow desensitization rates, α7-P180S and α7-P180V 
resulted in receptors with similar desensitization rates, suggesting that
increased backbone to backbone H bonding expected in the absence of proline at
position 180 would likely exert a great effect on desensitization. Single channel
recordings indicated that for the α7-P180T receptor there was a significantly
reduced closed time without any change in single channel conductance (as compared
to wild-type). Kinetic simulations indicated that all changes observed for the
mutant channel behaviour were reproduced by decreasing the rate of
desensitization, and increasing the microscopic affinity to resting receptors.
Molecular dynamics (MD) simulations on a homology model were used to provide
insight into likely H bond interactions within the outer β-sheet that occur when 
the P180 residue is mutated. All mutations analysed increased about twofold the
predicted number of H bonds between the residue at position 180 and the backbone 
of the β10 strand. Moreover, the α7-P180T and α7-P180S mutations also formed some
intrastrand H bonds along the β9 strand, although H bonding of the OH groups of
the threonine or serine side-chains was predicted to be infrequent. Our results
indicate that rapid desensitization of the wild-type rat α7 nAChR is facilitated 
by the presence of the proline residue within the β9 strand.

DOI: 10.1113/jphysiol.2010.195495 
PMCID: PMC3008848
PMID: 20837638  [PubMed - indexed for MEDLINE]


123. Br J Pharmacol. 2010 Dec;161(8):1899-912. doi: 10.1111/j.1476-5381.2010.01014.x.

Cilostazol prevents amyloid β peptide(25-35)-induced memory impairment and
oxidative stress in mice.

Hiramatsu M(1), Takiguchi O, Nishiyama A, Mori H.

Author information: 
(1)Laboratory of Neuropsychopharmacology, Graduate School of Environmental and
Human Sciences, Meijo University, Nagoya, Japan. mhiramt@meijo-u.ac.jp

BACKGROUND AND PURPOSE: Cilostazol may be effective in dementia associated with a
cerebral ischaemia. In this study, we examined whether it exerts beneficial
effects on learning and/or memory impairment induced by Aβ(25-35) in mice, and
compared its effects with those of aspirin.
EXPERIMENTAL APPROACH: Aβ(25-35) (9 nmol) was administered to mice i.c.v.
Learning and memory behaviour were evaluated by measuring spontaneous alternation
in a Y-maze and a step-down type passive avoidance test, on the 5th and 8th days 
after injection respectively. Levels of lipid peroxidation (malondialdehyde) and 
cytokines in the frontal cortex and hippocampus were measured 2, 3, 5 and 7 days 
after the Aβ(25-35) injection. The effects of repeated administration of
cilostazol and aspirin (both at 30 and 100 mg·kg(-1), p.o.) on any changes
induced by Aβ(25-35) were evaluated.
KEY RESULTS: Repeated administration of cilostazol significantly attenuated the
impairment of spontaneous alternation and the shortened step-down latency induced
by Aβ(25-35) . Aspirin did not show any beneficial effect. A significant increase
in the levels of malondialdehyde (MDA) and IL-1β (only measured in hippocampus)
was observed 2, 3 and 5 days after the Aβ(25-35) injection in the frontal cortex 
and hippocampus. Repeated administration of cilostazol (100 mg·kg(-1)) completely
prevented the increase in MDA levels but failed to antagonize the increase in the
expression of IL-1β induced by Aβ(25-35).
CONCLUSIONS AND IMPLICATIONS: These results suggest that the protective effect of
cilostazol on Aβ(25-35)-induced memory impairment may be related to oxidative
stress in the frontal cortex and the hippocampus.

© 2010 The Authors. British Journal of Pharmacology © 2010 The British
Pharmacological Society.

DOI: 10.1111/j.1476-5381.2010.01014.x 
PMCID: PMC3010591
PMID: 20825411  [PubMed - indexed for MEDLINE]


124. Br J Pharmacol. 2010 Dec;161(8):1835-42. doi: 10.1111/j.1476-5381.2010.01016.x.

Hydrogen sulphide induces mouse paw oedema through activation of phospholipase
A2.

di Villa Bianca Rd(1), Coletta C, Mitidieri E, De Dominicis G, Rossi A, Sautebin 
L, Cirino G, Bucci M, Sorrentino R.

Author information: 
(1)Department of Experimental Pharmacology, University of Naples Federico II,
Naples, Italy.

BACKGROUND AND PURPOSE: Hydrogen sulphide (H(2)S), considered as a novel gas
transmitter, is produced endogenously in mammalian tissue from L-cysteine by two 
enzymes, cystathionine β-synthase and cystathionine γ-lyase. Recently, it has
been reported that H(2)S contributes to the local and systemic inflammation in
several experimental animal models. We conducted this study to investigate on the
signalling involved in H(2)S-induced inflammation.
EXPERIMENTAL APPROACH: L-cysteine or sodium hydrogen sulphide (NaHS) was injected
into the mouse hind paw and oedema formation was evaluated for 60 min. In order
to investigate H(2)S-induced oedema formation, we used 5-HT and histamine
receptor antagonists, and inhibitors of K(ATP) channels or arachidonic acid
cascade. Prostaglandin levels were determined in hind paw exudates by
radioimmunoassay. Paws injected with L-cysteine or NaHS were examined by
histological methods.
KEY RESULTS: Both NaHS and L-cysteine caused oedema characterized by a fast onset
which peaked at 30 min. This oedematogenic action was not associated with
histamine or 5-HT release or K(ATP) channel activation. However, oedema formation
was significantly inhibited by the inhibition of cyclooxygenases and selective
inhibition of phospholipase A(2). Prostaglandin levels were significantly
increased in exudates of hind paw injected with NaHS or L-cysteine. The
histological examination clearly showed an inflammatory state with a loss of
tissue organization following NaHS or L-cysteine injection.
CONCLUSIONS AND IMPLICATIONS: Phospholipase A(2) and prostaglandin production are
involved in pro-inflammatory effects of H(2)S in mouse hind paws. The present
study contributes to the understanding of the role of L-cysteine/H(2)S pathway in
inflammatory disease.

© 2010 The Authors. British Journal of Pharmacology © 2010 The British
Pharmacological Society.

DOI: 10.1111/j.1476-5381.2010.01016.x 
PMCID: PMC3010586
PMID: 20825409  [PubMed - indexed for MEDLINE]


125. Br J Pharmacol. 2010 Dec;161(8):1843-56. doi: 10.1111/j.1476-5381.2010.01017.x.

Methylglyoxal scavengers attenuate endothelial dysfunction induced by
methylglyoxal and high concentrations of glucose.

Dhar A(1), Dhar I, Desai KM, Wu L.

Author information: 
(1)Department of Pharmacology, College of Medicine, University of Saskatchewan,
Saskatoon, SK, Canada.

BACKGROUND AND PURPOSE: Endothelial dysfunction is a feature of hypertension and 
diabetes. Methylglyoxal (MG) is a reactive dicarbonyl metabolite of glucose and
its levels are elevated in spontaneously hypertensive rats and in diabetic
patients. We investigated if MG induces endothelial dysfunction and whether MG
scavengers can prevent endothelial dysfunction induced by MG and high glucose
concentrations.
EXPERIMENTAL APPROACH: Endothelium-dependent relaxation was studied in aortic
rings from Sprague-Dawley rats. We also used cultured rat aortic and human
umbilical vein endothelial cells. The MG was measured by HPLC and Western
blotting and assay kits were used.
KEY RESULTS: Incubation of aortic rings with MG (30 µM) or high glucose (25 mM)
attenuated endothelium-dependent, acetylcholine-induced relaxation, which was
restored by two different MG scavengers, aminoguanidine (100 µM) and N-acetyl
cysteine (NAC) (600 µM). Treatment of cultured endothelial cells with MG or high 
glucose increased cellular MG levels, effects prevented by aminoguanidine and
NAC. In cultured endothelial cells, MG and high glucose reduced basal and
bradykinin-stimulated nitric oxide (NO) production, cGMP levels, and serine-1177 
phosphorylation and activity of endothelial NO synthase (eNOS), without affecting
threonine-495 and Akt phosphorylation or total eNOS protein. These effects of MG 
and high glucose were attenuated by aminoguanidine or NAC.
CONCLUSIONS AND IMPLICATIONS: Our results show for the first time that MG reduced
serine-1177 phosphorylation, activity of eNOS and NO production. MG caused
endothelial dysfunction similar to that induced by high glucose. Specific and
safe MG scavengers have potential to prevent endothelial dysfunction induced by
MG and high glucose concentrations.

© 2010 The Authors. British Journal of Pharmacology © 2010 The British
Pharmacological Society.

DOI: 10.1111/j.1476-5381.2010.01017.x 
PMCID: PMC3010587
PMID: 20825408  [PubMed - indexed for MEDLINE]


126. J Physiol. 2010 Nov 1;588(Pt 21):4089-101. doi: 10.1113/jphysiol.2010.194738.

Cotransport of water by the Na+-K+-2Cl(-) cotransporter NKCC1 in mammalian
epithelial cells.

Hamann S(1), Herrera-Perez JJ, Zeuthen T, Alvarez-Leefmans FJ.

Author information: 
(1)Nordic Centre for Water Imbalance Related Disorders, Institute of Cellular and
Molecular Medicine, The Panum Institute, University of Copenhagen, Copenhagen,
Denmark. shamann1@gmail.com

Comment in
    J Physiol. 2010 Nov 1;588(Pt 21):4063-4.
    J Physiol. 2011 Feb 15;589(Pt 4):781-2.

Water transport by the Na+-K+-2Cl(-) cotransporter (NKCC1) was studied in
confluent cultures of pigmented epithelial (PE) cells from the ciliary body of
the fetal human eye. Interdependence among water, Na+ and Cl(-) fluxes mediated
by NKCC1 was inferred from changes in cell water volume, monitored by
intracellular self-quenching of the fluorescent dye calcein. Isosmotic removal of
external Cl(-) or Na+ caused a rapid efflux of water from the cells, which was
inhibited by bumetanide (10 μm). When returned to the control solution there was 
a rapid water influx that required the simultaneous presence of external Na+ and 
Cl(-). The water influx could proceed uphill, against a transmembrane osmotic
gradient, suggesting that energy contained in the ion fluxes can be transferred
to the water flux. The influx of water induced by changes in external [Cl(-)]
saturated in a sigmoidal fashion with a Km of 60 mm, while that induced by
changes in external [Na+] followed first order kinetics with a Km of about 40 mm.
These parameters are consistent with ion transport mediated by NKCC1. Our
findings support a previous investigation, in which we showed water transport by 
NKCC1 to be a result of a balance between ionic and osmotic gradients. The
coupling between salt and water transport in NKCC1 represents a novel aspect of
cellular water homeostasis where cells can change their volume independently of
the direction of an osmotic gradient across the membrane. This has relevance for 
both epithelial and symmetrical cells.

DOI: 10.1113/jphysiol.2010.194738 
PMCID: PMC3002443
PMID: 20819947  [PubMed - indexed for MEDLINE]


127. J Physiol. 2010 Nov 15;588(Pt 22):4401-14. doi: 10.1113/jphysiol.2010.191858.
Epub 2010 Sep 6.

Differential effects of Na+-K+ ATPase blockade on cortical layer V neurons.

Anderson TR(1), Huguenard JR, Prince DA.

Author information: 
(1)Neurology and Neurological Sciences, Stanford University, CA 94305, USA.

Sodium-potassium ATPase ('Na(+)-K(+) ATPase') contributes to the maintenance of
the resting membrane potential and the transmembrane gradients for Na(+) and K(+)
in neurons. Activation of Na(+)-K(+) ATPase may be important in controlling
increases in intracellular sodium during periods of increased neuronal activity. 
Down-regulation of Na(+)-K(+) ATPase activity is implicated in numerous CNS
disorders, including epilepsy. Although Na(+)-K(+) ATPase is present in all
neurons, little is known about its activity in different subclasses of
neocortical cells. We assessed the physiological properties of Na(+)-K(+) ATPase 
in fast-spiking (FS) interneurons and pyramidal (PYR) cells to test the
hypothesis that Na(+)-K(+) ATPase activity would be relatively greater in neurons
that generated high frequency action potentials (the FS cells). Whole-cell patch 
clamp recordings were made from FS and PYR neurons in layer V of rat sensorimotor
cortical slices maintained in vitro using standard techniques. Bath perfusion of 
Na(+)-K(+) ATPase antagonists (ouabain or dihydro-ouabain) induced either a
membrane depolarization in current clamp, or inward current under voltage clamp
in both cell types. PYR neurons were divided into two subpopulations based on the
amplitude of the voltage or current shift in response to Na(+)-K(+) ATPase
blockade. The two PYR cell groups did not differ significantly in
electrophysiological properties including resting membrane potential, firing
pattern, input resistance and capacitance. Membrane voltage responses of FS cells
to Na(+)-K(+) ATPase blockade were intermediate between the two PYR cell groups
(P < 0.05). The resting Na(+)-K(+) ATPase current density in FS interneurons,
assessed by application of blockers, was 3- to 7-fold larger than in either group
of PYR neurons. Na(+)-K(+) ATPase activity was increased either through direct
Na(+) loading via the patch pipette or by focal application of glutamate (20 mM
puffs). Under these conditions FS interneurons exhibited the largest increase in 
Na(+)-K(+) ATPase activity. We conclude that resting Na(+)-K(+) ATPase activity
and sensitivity to changes in internal Na(+) concentration vary between and
within classes of cortical neurons. These differences may have important
consequences in pathophysiological disorders associated with down-regulation of
Na(+)-K(+) ATPase and hyperexcitability within cortical networks.

DOI: 10.1113/jphysiol.2010.191858 
PMCID: PMC3008847
PMID: 20819946  [PubMed - indexed for MEDLINE]


128. J Physiol. 2010 Nov 15;588(Pt 22):4563-78. doi: 10.1113/jphysiol.2010.195255.
Epub 2010 Sep 6.

Involvement of the cystic fibrosis transmembrane conductance regulator in the
acidosis-induced efflux of ATP from rat skeletal muscle.

Tu J(1), Le G, Ballard HJ.

Author information: 
(1)Department of Physiology, Li Ka Shing Faculty of Medicine and Institute of
Cardiovascular Science and Medicine, University of Hong Kong, Pokfulam, Hong Kong
SAR, China.

The present study was performed to investigate the effect of acidosis on the
efflux of ATP from skeletal muscle. Infusion of lactic acid to the perfused
hindlimb muscles of anaesthetised rats produced dose-dependent decreases in pH
and increases in the interstitial ATP of extensor digitorum longus (EDL) muscle: 
10 mM lactic acid reduced the venous pH from 7.22 ± 0.04 to 6.97 ± 0.02 and
increased interstitial ATP from 38 ± 8 to 67 ± 11 nM. The increase in
interstitial ATP was well-correlated with the decrease in pH (r(2) = 0.93; P <
0.05). Blockade of cellular uptake of lactic acid using α-cyano-hydroxycinnamic
acid abolished the lactic acid-induced ATP release, whilst infusion of sodium
lactate failed to depress pH or increase interstitial ATP, suggesting that
intracellular pH depression, rather than lactate, stimulated the ATP efflux.
Incubation of cultured skeletal myoblasts with 10 mM lactic acid significantly
increased the accumulation of ATP in the bathing medium from 0.46 ± 0.06 to 0.76 
± 0.08 μM, confirming the skeletal muscle cells as the source of the released
ATP. Acidosis-induced ATP efflux from the perfused muscle was abolished by
CFTR(inh)-172, a specific inhibitor of the cystic fibrosis transmembrane
conductance regulator (CFTR), or glibenclamide, an inhibitor of both K(ATP)
channels and CFTR, but it was not affected by atractyloside, an inhibitor of the 
mitochondrial ATP transporter. Silencing of the CFTR gene using an siRNA
abolished the acidosis-induced increase in ATP release from cultured myoblasts.
CFTR expression on skeletal muscle cells was confirmed using immunostaining in
the intact muscle and Western blotting in the cultured cells. These data suggest 
that depression of the intracellular pH of skeletal muscle cells stimulates ATP
efflux, and that CFTR plays an important role in the release mechanism.

DOI: 10.1113/jphysiol.2010.195255 
PMCID: PMC3008858
PMID: 20819945  [PubMed - indexed for MEDLINE]


129. J Physiol. 2010 Nov 1;588(Pt 21):4145-63. doi: 10.1113/jphysiol.2010.193268.

Light increases the gap junctional coupling of retinal ganglion cells.

Hu EH(1), Pan F, Völgyi B, Bloomfield SA.

Author information: 
(1)Department of Physiology & Neuroscience, New York University School of
Medicine, 550 First Avenue, New York, NY 10016, USA.

Comment in
    J Physiol. 2011 May 1;589(Pt 9):2115-6.

We examined the effect of light adaptation on the gap junctional coupling of
α-ganglion cells (α-GCs) in rabbit and mouse retinas. We assayed changes in
coupling by measuring parameters of tracer coupling following injection of α-GCs 
with Neurobiotin and the concerted spike activity of α-GC neighbours under dark- 
and light-adapted conditions. We found that light adaptation using mesopic or
photopic background lights resulted in a dramatic increase in the labelling
intensity, number, and spatial extent of ganglion and amacrine cells coupled to
OFF α-GCs when compared to levels seen under dark adaptation. While this
augmentation of coupling by light did not produce an increase in the concerted
spontaneous activity of OFF α-GC neighbours, it did significantly increase
correlated light-evoked spiking. This was seen as an increase in the number of
correlated spikes for α-GC neighbours and an extension of correlations to
second-tier neighbours that was not seen under dark-adapted conditions.
Pharmacological studies in the rabbit retina indicated that dopamine mediates the
observed changes in coupling by differentially activating D1 and D2 receptors
under different adaptation states. In this scheme, activation of dopamine D1
receptors following light exposure triggers cAMP-mediated intracellular pathways 
resulting in an increase in gap junctional conductance. Overall, our results
indicate that as we move from night to day there is an enhanced electrical
coupling between α-GCs, thereby increasing the concerted activity believed to
strengthen the capacity and efficiency of information flow across the optic
nerve.

DOI: 10.1113/jphysiol.2010.193268 
PMCID: PMC3002447
PMID: 20819943  [PubMed - indexed for MEDLINE]


130. J Physiol. 2010 Nov 1;588(Pt 21):4165-75. doi: 10.1113/jphysiol.2010.194274.

Complementary spatial firing in place cell-interneuron pairs.

Hangya B(1), Li Y, Muller RU, Czurkó A.

Author information: 
(1)Laboratory of Cerebral Cortex Research, Department of Cellular and Network
Neurobiology, Institute of Experimental Medicine, Hungarian Academy of Sciences, 
Budapest, Hungary. hangyab@koki.hu

The hippocampal formation plays a pivotal role in representing the physical
environment. While CA1 pyramidal cells display sharply tuned location-specific
firing, the activity of many interneurons show weaker but significant spatial
modulation. Although hippocampal interneurons were proposed to participate in the
representation of space, their interplay with pyramidal cells in formation of
spatial maps is not well understood. In this study, we investigated the spatial
correlation between CA1 pyramidal cells and putative interneurons recorded
concurrently in awake rats. Positively and negatively correlated pairs were found
to be simultaneously present in the CA1 region. While pyramidal cell-interneuron 
pairs with positive spatial correlation showed similar firing maps, negative
spatial correlation was often accompanied by complementary place maps, which
could occur even in the presence of a monosynaptic excitation between the cells. 
Thus, location-specific firing increase of hippocampal interneurons is not
necessarily a simple product of excitation by a pyramidal cell with a similarly
positioned firing field. Based on our observation of pyramidal cells firing
selectively in the low firing regions of interneurons, we speculate that the
location-specific firing of place cells is partly determined by the
location-specific decrease of interneuron activity that can release place cells
from inhibition.

DOI: 10.1113/jphysiol.2010.194274 
PMCID: PMC3002448
PMID: 20819942  [PubMed - indexed for MEDLINE]


131. J Physiol. 2010 Nov 1;588(Pt 21):4117-29. doi: 10.1113/jphysiol.2010.195099. Epub
2010 Aug 31.

Orexin neurons are indispensable for stress-induced thermogenesis in mice.

Zhang W(1), Sunanaga J, Takahashi Y, Mori T, Sakurai T, Kanmura Y, Kuwaki T.

Author information: 
(1)Department of Molecular and Integrative Physiology, Chiba University Graduate 
School of Medicine, Chiba 260-8670, Japan.

Comment in
    J Physiol. 2010 Nov 1;588(Pt 21):4067-8.

Orexin neurons contribute to cardiovascular, respiratory and analgesic components
of the fight-or-flight response against stressors. Here, we examined whether the 
same is true for stress-induced hyperthermia. We used prepro-orexin knockout mice
(ORX-KO) and orexin neuron-ablated mice (ORX-AB) in which the latter lack not
only orexin, but also other putative neurotransmitter/modulators contained in the
orexin neurons. In response to repetitive insertion of a temperature probe into
their rectum (handling stress), ORX-KO mice showed a normal temperature change as
compared to that of wild-type littermates (WT) while ORX-AB showed an attenuated 
response. Stress-induced expression of uncoupling protein-1, a key molecule in
non-shivering thermogenesis in the brown adipose tissue (BAT), was also blunted
in ORX-AB but not in ORX-KO. When the BAT was directly activated by a β3
adrenergic agonist, there was no difference in the resultant BAT temperature
among the groups, indicating that BAT per se was normal in ORX-AB. In WT and
ORX-KO, handling stress activated orexin neurons (as revealed by increased
expression of c-Fos) and the resultant hyperthermia was largely blunted by
pre-treatment with a β3 antagonist. This observation further supports the notion 
that attenuated stress-induced hyperthermia in ORX-AB mice was caused by a loss
of orexin neurons and abnormal BAT regulation. This study pointed out, for the
first time, the possible importance of co-existent neurotransmitter/modulators in
the orexin neurons for stress-induced hyperthermia and the importance of
integrity of the orexin neurons for full expression of multiple facets of the
fight-or-flight response.

DOI: 10.1113/jphysiol.2010.195099 
PMCID: PMC3002445
PMID: 20807795  [PubMed - indexed for MEDLINE]


132. J Physiol. 2010 Oct 15;588(Pt 20):3943-56. doi: 10.1113/jphysiol.2010.191437.

Fast glutamate uptake via EAAT2 shapes the cone-mediated light offset response in
bipolar cells.

Rowan MJ(1), Ripps H, Shen W.

Author information: 
(1)Depatment of Basic Science, Charles E. Schmidt College of Medicine, Florida
Atlantic University, Boca Raton, FL 33431, USA.

Excitatory amino acid transporters (EAATs) are responsible for extracellular
glutamate uptake within the retina, and are expressed by retinal neurons and
Müller cells. Their role within glutamatergic synapses is not completely
understood. In the salamander retina, five distinct EAAT-encoding genes have been
cloned, making the amphibian retina an excellent system to study EAAT function.
This study focused on sEAAT2, which is expressed in photoreceptor terminals and
Off-bipolar cells in two isoforms, sEAAT2A and sEAAT2B. Using whole-cell
patch-clamp recording, florescence imaging and antibody labelling methods, we
systematically studied the functions of these two isoforms at the synapse between
photoreceptors and bipolar cells, both in dark and with photic stimulation. Both 
sEAAT2A and sEAAT2B were sensitive to dihydrokainic acid (DHKA), a known
EAAT2-specific inhibitor. Each isoform of sEAAT2 was found to play a role in
tonic glutamate uptake at the cone synapse in darkness. Furthermore, presynaptic 
sEAAT2A strongly suppressed the rapid, transient glutamate signal from cones
following light-offset. This was achieved by quickly binding exocytosed
glutamate, which subsequently limited glutamate spillover to adjacent receptors
at postsynaptic sites. Since the intensity and duration of photic stimulation
determine the magnitude of these cone transient signals, we postulate that
presynaptic cone EAATs contribute to the encoding of contrast sensitivity in cone
vision.

DOI: 10.1113/jphysiol.2010.191437 
PMCID: PMC3000584
PMID: 20807794  [PubMed - indexed for MEDLINE]


133. J Physiol. 2010 Oct 15;588(Pt 20):4007-16. doi: 10.1113/jphysiol.2010.192492.

Coronary vasoconstrictor responses are attenuated in young women as compared with
age-matched men.

Momen A(1), Gao Z, Cohen A, Khan T, Leuenberger UA, Sinoway LI.

Author information: 
(1)Penn State Heart & Vascular Institute, Penn State College of Medicine, The
Milton S. Hershey Medical Center, Hershey, PA 17033, USA.

Comment in
    J Physiol. 2010 Nov 15;588(Pt 22):4343-4.
    J Physiol. 2010 Nov 15;588(Pt 22):4345-6.

Recent work in humans suggests coronary vasoconstriction occurs with static
handgrip with a time course that suggests a sympathetic constrictor mechanism.
These findings are consistent with animal studies that suggest this effect helps 
maintain transmural myocardial perfusion. It is known that oestrogen can
attenuate sympathetic responsiveness, however it is not known if sympathetic
constrictor responses vary in men and women. To examine this issue we studied
young men (n = 12; 28 ± 1 years) and women (n = 14; 30 ± 1 years). Coronary blood
flow velocity (CBV; Duplex Ultrasound), heart rate (ECG) and blood pressure (BP; 
Finapres) were measured during static handgrip (20 s) at 10% and 70% of maximum
voluntary contraction. Measurements were also obtained during graded lower body
negative pressure (LBNP; activates baroreflex-mediated sympathetic system) and
the cold pressor test (CPT; a non-specific sympathetic stimulus). A coronary
vascular resistance index (CVR) was calculated as diastolic BP/CBV. Increases in 
CVR with handgrip were greater in men vs. women (1.25 ± 0.49 vs. 0.26 ± 0.38
units; P < 0.04) and CBV tended to fall in men but not in women (−0.9 ± 0.9 vs.
1.7 ± 0.8 cm s−1; P < 0.01). Changes in CBV with handgrip were linked to the
myocardial oxygen consumption in women but not in men. CBV reductions were
greater in men vs. women during graded LBNP (P < 0.04). Men and women had similar
coronary responses to CPT (P = n.s.). We conclude that coronary vasoconstrictor
tone is greater in men than women during static handgrip and LBNP.

DOI: 10.1113/jphysiol.2010.192492 
PMCID: PMC3000588
PMID: 20807793  [PubMed - indexed for MEDLINE]


134. J Physiol. 2010 Nov 1;588(Pt 21):4317-26. doi: 10.1113/jphysiol.2010.195511.

Transient receptor potential vanilloid type-1 (TRPV-1) channels contribute to
cutaneous thermal hyperaemia in humans.

Wong BJ(1), Fieger SM.

Author information: 
(1)Department of Kinesiology, Kansas State University, Manhattan, KS 66506, USA. 
bwong@k-state.edu

Comment in
    J Physiol. 2010 Nov 1;588(Pt 21):4065.

The initial, rapid increase in skin blood flow in response to direct application 
of heat is thought to be mediated by an axon reflex, which is dependent on intact
cutaneous sensory nerves. We tested the hypothesis that inhibition of transient
receptor potential vanilloid type 1 (TRPV-1) channels, which are putative
channels located on sensory nerves, would attenuate the skin blood flow response 
to local heating in humans. Ten subjects were equipped with four microdialysis
fibres which were randomly assigned one of four treatments: (1) vehicle control
(90% propylene glycol + 10% lactated Ringer solution); (2) 20 mm capsazepine to
inhibit TRPV-1 channels; (3) 10 mm l-NAME to inhibit NO synthase; and (4)
combined 20 mm capsazepine + 10 mm l-NAME. Following baseline measurements, the
temperature of skin heaters was increased from 33°C to 42°C at a rate of 1.0°C
every 10 s and local temperature was held at 42°C for 20-30 min until a stable
plateau in skin blood flow was achieved. An index of skin blood flow was measured
directly over each microdialysis site via laser-Doppler flowmetry (LDF).
Beat-by-beat blood pressure was measured via photoplethysmography and verified
via automated brachial auscultation. At the end of the local heating protocol,
temperature of the heaters was increased to 43°C and 28 mm nitroprusside was
infused to achieve maximal vasodilatation. Cutaneous vascular conductance (CVC)
was calculated as LDF/mean arterial pressure and normalized to maximal values
(%CVCmax). Initial peak in capsazepine (44 ± 4%CVCmax), l-NAME (56 ± 4%CVCmax)
and capsazepine + l-NAME (32 ± 6%CVCmax) sites was significantly attenuated
compared to control (87 ± 5%CVCmax; P < 0.001 for all conditions). The plateau
phase of thermal hyperaemia was significantly attenuated in capsazepine (73 ±
6%CVCmax), l-NAME (47 ± 5%CVCmax) and capsazepine + l-NAME (31 ± 7%CVCmax) sites 
compared to control (92 ± 5%CVCmax; P < 0.001 for all conditions). These data
suggest TRPV-1 channels contribute substantially to the initial peak and modestly
to the plateau phases of thermal hyperaemia. These data further suggest a portion
of the NO component of thermal hyperaemia may be due to activation of TRPV-1
channels.

DOI: 10.1113/jphysiol.2010.195511 
PMCID: PMC3002459
PMID: 20807792  [PubMed - indexed for MEDLINE]


135. J Physiol. 2010 Oct 15;588(Pt 20):3971-82. doi: 10.1113/jphysiol.2010.194753.

Arterial stiffening with ageing is associated with transforming growth
factor-β1-related changes in adventitial collagen: reversal by aerobic exercise.

Fleenor BS(1), Marshall KD, Durrant JR, Lesniewski LA, Seals DR.

Author information: 
(1)Department of Integrative Physiology, University of Colorado, Boulder, CO
80309, USA. bradley.fleenor@colorado.edu

We tested the hypothesis that carotid artery stiffening with ageing is associated
with transforming growth factor-β1 (TGF-β1)-related increases in adventitial
collagen and reductions in medial elastin, which would be reversed by voluntary
aerobic exercise. Ex vivo carotid artery incremental stiffness was greater in old
(29–32 months, n = 11) vs. young (4–7 months, n = 8) cage control B6D2F1 mice
(8.84 ± 1.80 vs. 4.54 ± 1.18 AU, P < 0.05), and was associated with selective
increases in collagen I and III and TGF-β1 protein expression in the adventitia
(P < 0.05), related to an increase in smooth muscle α-actin (SMαA) (myofibroblast
phenotype) (P < 0.05). In cultured adventitial fibroblasts, TGF-β1 induced
increases in superoxide and collagen I protein (P < 0.05), which were inhibited
by Tempol, a superoxide dismutase. Medial elastin was reduced with ageing,
accompanied by decreases in the pro-synthetic elastin enzyme, lysyl oxidase, and 
increases in the elastin-degrading enzyme, matrix metalloproteinase 2.
Fibronectin was unchanged with ageing, but there was a small increase in
calcification (P < 0.05). Increased incremental stiffness in old mice was
completely reversed (3.98 ± 0.34 AU, n = 5) by 10–14 weeks of modest voluntary
wheel running (1.13 ± 0.29 km day−1), whereas greater voluntary wheel running
(10.62 ± 0.49 km day−1) had no effect on young mice. The amelioration of carotid 
artery stiffness by wheel running in old mice was associated with reductions in
collagen I and III and TGF-β1, partial reversal of the myofibroblast phenotype
(reduced SMαA) and reduced calcification (all P < 0.05 vs. old controls), whereas
elastin and its modulating enzymes were unaffected. Adventitial TGF-β1-related
oxidative stress may play a key role in collagen deposition and large elastic
artery stiffening with ageing and the efficacious effects of voluntary aerobic
exercise.

DOI: 10.1113/jphysiol.2010.194753 
PMCID: PMC3000586
PMID: 20807791  [PubMed - indexed for MEDLINE]


136. J Physiol. 2010 Oct 15;588(Pt 20):3933-41. doi: 10.1113/jphysiol.2010.195115.
Epub 2010 Aug 31.

Lithium acts as a potentiator of AMPAR currents in hippocampal CA1 cells by
selectively increasing channel open probability.

Gebhardt C(1), Cull-Candy SG.

Author information: 
(1)Institute for Neurophysiology, Charité-Universitätsmedizin Berlin, 10117
Berlin, Germany.

Recent evidence suggests that lithium, which is used in the treatment of bipolar 
disorders, may act by influencing AMPAR properties at central glutamatergic
synapses. While it is clear that lithium potentiates recombinant AMPAR responses 
in a subunit specific way, the origin of this potentiation is not known. We
examined the effects of lithium on native AMPAR channels in CA1 pyramidal cells
in hippocampal slices where AMPARs are expected to be associated with auxiliary
subunits. We found that lithium produced a selective increase in single-channel
open probability (P(open)), with little effect on single-channel conductance or
burst length. From the present and previous finding it is likely that lithium
causes a reduction in the time to recovery from desensitization, resulting in the
observed increase in P(open). This would be consistent with the view that lithium
acts like certain other allosteric AMPAR modulators to reduce the time spent in
the desensitized state, but differs from those that act by slowing dissociation
of glutamate.

DOI: 10.1113/jphysiol.2010.195115 
PMCID: PMC3000583
PMID: 20807790  [PubMed - indexed for MEDLINE]


137. J Physiol. 2010 Oct 15;588(Pt 20):4017-27. doi: 10.1113/jphysiol.2010.197814.

Vasodilatory responsiveness to adenosine triphosphate in ageing humans.

Kirby BS(1), Crecelius AR, Voyles WF, Dinenno FA.

Author information: 
(1)Human Cardiovascular Physiology Laboratory, Department of Health and Exercise 
Science, Colorado State University, Fort Collins, CO 80523-1582, USA.

Endothelium-dependent vasodilatation is reduced with advancing age in humans, as 
evidenced by blunted vasodilator responsiveness to acetylcholine (ACh).
Circulating adenosine triphosphate (ATP) has been implicated in the control of
skeletal muscle vascular tone during mismatches in oxygen delivery and demand
(e.g. exercise) via binding to purinergic receptors (P2Y) on the endothelium
evoking subsequent vasodilatation, and ageing is typically associated with
reductions in muscle blood flow under such conditions. Therefore, we tested the
hypothesis that ATP-mediated vasodilatation is impaired with age in healthy
humans. We measured forearm blood flow (venous occlusion plethysmography) and
calculated vascular conductance (FVC) responses to local intra-arterial infusions
of ACh, ATP, and sodium nitroprusside (SNP) before and during ascorbic acid (AA) 
infusion in 13 young and 13 older adults. The peak increase in FVC to ACh was
significantly impaired in older compared with young adults (262 ± 71% vs. 618 ±
97%; P < 0.05), and this difference was abolished during AA infusion (510 ± 82%
vs. 556 ± 71%; not significant, NS). In contrast, peak FVC responses were not
different between older and young adults to either ATP (675 ± 105% vs. 734 ±
126%) or SNP (1116 ± 111% vs. 1138 ± 148%) and AA infusion did not alter these
responses in either age group (both NS). In another group of six young and six
older adults, we determined whether vasodilator responses to adenosine and ATP
were influenced by P1-receptor blockade via aminophylline. The peak FVC responses
to adenosine were not different in young (350 ± 65%) versus older adults (360 ±
80%), and aminophylline blunted these responses by ∼50% in both groups. The peak 
FVC responses to ATP were again not different in young and older adults, and
aminophylline did not impact the vasodilatation in either group. Thus, in
contrast to the observed impairments in ACh responses, the vasodilatory response 
to exogenous ATP is not reduced with age in healthy humans. Further, our data
also indicate that adenosine mediated vasodilatation is not reduced with age, and
that ATP-mediated vasodilatation is independent of P1-receptor stimulation in
both young and older adults.

DOI: 10.1113/jphysiol.2010.197814 
PMCID: PMC3000589
PMID: 20807789  [PubMed - indexed for MEDLINE]


138. J Physiol. 2010 Nov 1;588(Pt 21):4235-47. doi: 10.1113/jphysiol.2010.196402.

Redox modulation of the fetal cardiovascular defence to hypoxaemia.

Thakor AS(1), Richter HG, Kane AD, Dunster C, Kelly FJ, Poston L, Giussani DA.

Author information: 
(1)Department of Physiology, Development and Neuroscience, University of
Cambridge, Downing Street, Cambridge CB2 3EG, UK.

Episodes of hypoxia in utero present a potentially serious challenge to the
fetus, but are counteracted by defence responses including marked redistribution 
of blood flow from peripheral circulations to the brain. Here, we report the
novel observation that the oxidant tone is an important modulator of this
cardiovascular defence. Using pregnant Welsh Mountain sheep surgically prepared
for long-term recording, we investigated in vivo the effects on the fetal
cardiovascular defence to acute hypoxaemia of fetal treatment with the
antioxidant vitamin C. The mechanisms via which vitamin C may affect the vascular
oxidant tone were investigated by monitoring fetal plasma concentrations of
nitrates and nitrites, by determining changes in the activity of superoxide
dismutase (SOD) in fetal plasma, and by investigating the effect of vitamin C
treatment on the fetal cardiovascular defence to hypoxaemia following nitric
oxide (NO) synthase blockade. Fetal treatment with vitamin C markedly depressed
the normal femoral constrictor response to acute hypoxaemia in the fetus (5.2 ±
1.0 vs. 1.1 ± 0.3 mmHg (ml min(-1))(-1), mean ± s.e.m.; P < 0.05) an effect which
was completely restored following NO synthase blockade (6.2 ± 1.3 mmHg (ml
min(-1))(-1)). Compared to saline infusion, fetal treatment with vitamin C during
acute hypoxaemia also significantly increased fetal plasma SOD activity from
normoxic baseline (-8.9 ± 6.5 vs. 15.0 ± 6.6% inhibition, P < 0.05) and decreased
the plasma concentration ratio of nitrate:nitrite from normoxic baseline
(ΔNO3(-):NO2(-); 0.15 ± 0.30 vs. -0.29 ± 0.11, P < 0.05). The data provide in
vivo evidence of redox modulation of redistribution of blood flow in the fetus,
part of the fetal brain sparing during acute hypoxaemic stress.

DOI: 10.1113/jphysiol.2010.196402 
PMCID: PMC3002453
PMID: 20807788  [PubMed - indexed for MEDLINE]


139. J Physiol. 2010 Nov 1;588(Pt 21):4131-43. doi: 10.1113/jphysiol.2010.196386. Epub
2010 Aug 31.

Immunostaining for the α3 isoform of the Na+/K+-ATPase is selective for
functionally identified muscle spindle afferents in vivo.

Parekh A(1), Campbell AJ, Djouhri L, Fang X, McMullan S, Berry C, Acosta C,
Lawson SN.

Author information: 
(1)Department of Physiology and Pharmacology, Medical School, University of
Bristol, Bristol BS8 1TD, UK.

Comment in
    J Physiol. 2010 Nov 1;588(Pt 21):4061.

Muscle spindle afferent (MSA) neurons can show rapid and sustained firing.
Immunostaining for the α3 isoform of the Na(+)/K(+)-ATPase (α3) in some large
dorsal root ganglion (DRG) neurons and large intrafusal fibres suggested α3
expression in MSAs (Dobretsov et al. 2003), but not whether α3-immunoreactive DRG
neuronal somata were exclusively MSAs. We found that neuronal somata with high α3
immunointensity were neurofilament-rich, suggesting they have A-fibres; we
therefore focussed on A-fibre neurons to determine the sensory properties of
α3-immunoreactive neurons. We examined α3 immunointensity in 78 dye-injected DRG 
neurons whose conduction velocities and hindlimb sensory receptive fields were
determined in vivo. A dense perimeter or ring of staining in a subpopulation of
neurons was clearly overlying the soma membrane and not within satellite cells.
Neurons with clear α3 rings (n = 23) were all MSAs (types I and II); all MSAs had
darkly stained α3 rings, that tended to be darker in MSA1 than MSA2 units. Of 52 
non-MSA A-fibre neurons including nociceptive and cutaneous low-threshold
mechanoreceptive (LTM) neurons, 50 had no discernable ring, while 2 (Aα/β
cutaneous LTMs) had weakly stained rings. Three of three C-nociceptors had no
rings. MSAs with strong ring immunostaining also showed the strongest cytoplasmic
staining. These findings suggest that α3 ring staining is a selective marker for 
MSAs. The α3 isoform of the Na(+)/K(+)-ATPase has previously been shown to be
activated by higher Na(+) levels and to have greater affinity for ATP than the α1
isoform (in all DRG neurons). The high α3 levels in MSAs may enable the greater
dynamic firing range in MSAs.

DOI: 10.1113/jphysiol.2010.196386 
PMCID: PMC3002446
PMID: 20807787  [PubMed - indexed for MEDLINE]


140. J Physiol. 2010 Nov 1;588(Pt 21):4261-74. doi: 10.1113/jphysiol.2010.194993.

Regional heterogeneity of α-adrenoreceptor subtypes in arteriolar networks of
mouse skeletal muscle.

Moore AW(1), Jackson WF, Segal SS.

Author information: 
(1)Department of Biomedical Sciences, University of Missouri, Columbia, MO 65211,
USA.

Activation of vascular adrenoreceptors (ARs) governs the magnitude and
distribution of muscle blood flow in accord with the distribution of AR subtypes.
Functional studies in the rat cremaster muscle indicate that α1ARs predominate in
proximal arterioles (first-order, 1A) while α2ARs predominate in distal
arterioles (third-order, 3A). However, little is known of AR subtype distribution
in arteriolar networks of locomotor skeletal muscles, particularly in the mouse. 
We tested the hypotheses that functional AR subtypes exhibit heterogeneity among 
branches of arteriolar networks in a locomotor muscle and that the nature of this
heterogeneity can vary between muscles having diverse functions. In anaesthetized
male C57BL/6J mice (3 months old), concentration-response curves (10(-9) m to
10(-5) m, 0.5 log increments) were evaluated in the gluteus maximus muscle
superfused with physiological saline solution (35°C, pH 7.4; n ≥ 5 per group).
Noradrenaline (NA, non-selective αAR agonist) constricted 1A, 2A and 3A with
similar potency and efficacy. Phenylephrine (PE; α1AR agonist) evoked greater (P 
< 0.05) constriction in 3A (inhibited by 10(-8) m prazosin; α1AR antagonist)
while UK 14304 (UK; α2AR agonist) evoked greater (P < 0.05) constriction in 1A
(inhibited by 10(-7) m rauwolscine; α2AR antagonist). Isoproterenol
(isoprenaline; βAR agonist) dilated 1A, 2A and 3A near-maximally with similar
potency and efficacy; these dilatations were inhibited by 10(-7) m propranolol
(βAR antagonist) which otherwise had no effect on responses to NA, PE, or UK.
Complementary experiments in the mouse cremaster muscle revealed a pattern of αAR
subtype distribution that, while distinct from the gluteus maximus muscle, was
consistent with that reported for the rat cremaster muscle. We conclude that
functional αAR subtype distribution in arteriolar networks of skeletal muscle
varies with muscle function as well as vessel branch order.

DOI: 10.1113/jphysiol.2010.194993 
PMCID: PMC3002455
PMID: 20807785  [PubMed - indexed for MEDLINE]


141. Br J Pharmacol. 2010 Dec;161(8):1857-67. doi: 10.1111/j.1476-5381.2010.01007.x.

Pharmacokinetic analysis of pralidoxime after its intramuscular injection alone
or in combination with atropine-avizafone in healthy volunteers.

Abbara C(1), Rousseau JM, Lelièvre B, Turcant A, Lallement G, Ferec S, Bardot I, 
Diquet B.

Author information: 
(1)Université d'Angers, UFR médecine, Angers cedex, F-49045, France.
chadi.abbara@gmail.com

BACKGROUND AND PURPOSE: Treatment of organophosphate poisoning with pralidoxime
needs to be improved. Here we have studied the pharmacokinetics of pralidoxime
after its intramuscular injection alone or in combination with avizafone and
atropine using an auto-injector device.
EXPERIMENTAL APPROACH: The study was conducted in an open, randomized,
single-dose, two-way, cross-over design. At each period, each subject received
either intramuscular injections of pralidoxime (700 mg), or two injections of the
combination: pralidoxime (350 mg), atropine (2 mg), avizafone (20 mg).
Pralidoxime concentrations were quantified using a validated LC/MS-MS method. Two
approaches were used to analyse these data: (i) a non-compartmental approach; and
(ii) a compartmental modelling approach.
KEY RESULTS: The injection of pralidoxime combination with atropine and avizafone
provided a higher pralidoxime maximal concentration than that obtained after the 
injection of pralidoxime alone (out of bioequivalence range), while pralidoxime
AUC values were equivalent. Pralidoxime concentrations reached their maximal
value earlier after the injection of the combination. According to Akaike and to 
goodness of fit criteria, the best model describing the pharmacokinetics of
pralidoxime was a two-compartment with a zero-order absorption model. When
avizafone and atropine were injected with pralidoxime, the best model describing 
pralidoxime pharmacokinetics becomes a two-compartment with a first-order
absorption model.
CONCLUSIONS AND IMPLICATIONS: The two approaches, non-compartmental and
compartmental, showed that the administration of avizafone and atropine with
pralidoxime results in a faster absorption into the general circulation and
higher maximal concentrations, compared with the administration of pralidoxime
alone.

© 2010 The Authors. British Journal of Pharmacology © 2010 The British
Pharmacological Society.

DOI: 10.1111/j.1476-5381.2010.01007.x 
PMCID: PMC3010588
PMID: 20804498  [PubMed - indexed for MEDLINE]


142. Br J Pharmacol. 2010 Dec;161(8):1868-84. doi: 10.1111/j.1476-5381.2010.01008.x.

Blockade of tachykinin NK3 receptor reverses hypertension through a dopaminergic 
mechanism in the ventral tegmental area of spontaneously hypertensive rats.

De Brito Gariepy H(1), Couture R.

Author information: 
(1)Département de Physiologie, Faculté de médecine, Université de Montréal,
Montréal, Quebec, Canada.

BACKGROUND AND PURPOSE: Intracerebroventricularly injected tachykinin NK(3)
receptor (R) antagonists normalize mean arterial blood pressure (MAP) in
spontaneously hypertensive rats (SHR). This study was pursued to define the role 
played by NK(3)R located on dopamine neurones of the ventral tegmental area (VTA)
in the regulation of MAP in SHR.
EXPERIMENTAL APPROACH: SHR (16 weeks) were implanted permanently with i.c.v.
and/or VTA guide cannulae. Experiments were conducted 24 h after catheterization 
of the abdominal aorta to measure MAP and heart rate (HR) in freely behaving
rats. Cardiovascular responses to i.c.v. or VTA-injected NK(3)R agonist
(senktide) and antagonists (SB222200 and R-820) were measured before and after
systemic administration of selective antagonists for D(1)R (SCH23390), D(2)R
(raclopride) or non-selective D(2)R (haloperidol), and after destruction of the
VTA with ibotenic acid.
KEY RESULTS: I.c.v. or VTA-injected SB222200 and R-820 (500 pmol) evoked
anti-hypertension, which was blocked by raclopride. Senktide (10, 25, 65 and
100 pmol) elicited greater increases of MAP and HR when injected in the VTA, and 
the cardiovascular response was blocked by R-820, SCH23390 and haloperidol.
VTA-injected SB222200 prevented the pressor response to i.c.v. senktide, and vice
versa, i.c.v. senktide prevented the anti-hypertension to VTA SB222200.
Destruction of the VTA prevented the pressor response to i.c.v. senktide and the 
anti-hypertension to i.c.v. R-820.
CONCLUSIONS AND IMPLICATIONS: The NK(3)R in the VTA is implicated in the
maintenance of hypertension by increasing midbrain dopaminergic transmission in
SHR. Hence, this receptor may represent a therapeutic target in the treatment of 
hypertension.

© 2010 The Authors. British Journal of Pharmacology © 2010 The British
Pharmacological Society.

DOI: 10.1111/j.1476-5381.2010.01008.x 
PMCID: PMC3010589
PMID: 20804497  [PubMed - indexed for MEDLINE]


143. Br J Pharmacol. 2010 Nov;161(6):1343-50. doi: 10.1111/j.1476-5381.2010.01010.x.

Analysis of the actions of the novel dopamine receptor-directed compounds
(S)-OSU6162 and ACR16 at the D2 dopamine receptor.

Kara E(1), Lin H, Svensson K, Johansson AM, Strange PG.

Author information: 
(1)School of Pharmacy, University of Reading, Reading, UK.

BACKGROUND AND PURPOSE; The two phenylpiperidines, OSU6162 and ACR16, have been
proposed as novel drugs for the treatment of brain disorders, including
schizophrenia and Huntington's disease, because of their putative dopamine
stabilizing effects. Here we evaluated the activities of these compounds in a
range of assays for the D(2) dopamine receptor in vitro.EXPERIMENTAL APPROACH:
The affinities of these compounds for the D(2) dopamine receptor were evaluated
in competition with [(3) H]spiperone and [(3) H]NPA. Agonist activity of these
compounds was evaluated in terms of their ability to stimulate [(35) S]GTPγS
binding.
KEY RESULTS: Both compounds had low affinities for inhibition of [(3) H]spiperone
binding (pK(i) vs. [(3) H]spiperone, ACR16: <5, OSU6162: 5.36). Neither compound 
was able to stimulate [(35) S]GTPγS binding when assayed in the presence of Na(+)
ions, but if the Na(+) ions were removed, both compounds were low-affinity,
partial agonists (E(max) relative to dopamine: ACR16: 10.2%, OSU6162:54.3%).
Schild analysis of the effects of OSU6162 to inhibit dopamine-stimulated [(35)
S]GTPγS binding indicated Schild slopes of ∼0.9, suggesting little deviation from
competitive inhibition. OSU6162 was, however, able to accelerate [(3) H]NPA
dissociation from D(2) dopamine receptors, indicating some allosteric effects of 
this compound.
CONCLUSIONS AND IMPLICATIONS: The two phenylpiperidines were low-affinity,
low-efficacy partial agonists at the D(2) dopamine receptor in vitro, possibly
exhibiting some allosteric effects. Comparing their in vitro and in vivo effects,
the in vitro affinities were a reasonable guide to potencies in vivo. However,
the lack of in vitro-in vivo correlation for agonist efficacy needs to be further
addressed.
LINKED ARTICLES: This article is part of a themed section on Analytical Receptor 
Pharmacology in Drug Discovery. To view the other articles in this section visit 
http://dx.doi.org/10.1111/bph.2010.161.issue-6.

© 2010 The Authors. British Journal of Pharmacology © 2010 The British
Pharmacological Society.

DOI: 10.1111/j.1476-5381.2010.01010.x 
PMCID: PMC3000658
PMID: 20804495  [PubMed - indexed for MEDLINE]


144. Br J Pharmacol. 2010 Dec;161(8):1885-98. doi: 10.1111/j.1476-5381.2010.01012.x.

Evidence for CGRP re-uptake in rat dura mater encephali.

Gupta S(1), Amrutkar DV, Mataji A, Salmasi H, Hay-Schmidt A, Sheykhzade M,
Messlinger K, Olesen J, Jansen-Olesen I.

Author information: 
(1)Department of Neurology, Glostrup Research Institute, Glostrup Hospital,
Faculty of Health Science, University of Copenhagen, Glostrup, Copenhagen,
Denmark.

BACKGROUND AND PURPOSE: Calcitonin gene-related peptide (CGRP) is widely
distributed in the trigeminovascular system and released from sensory fibres of
the cranial dura mater upon noxious stimulation. Such release may be a mechanism 
underlying migraine headache. Based on data from guinea pig basilar artery
preparations, we have here studied CGRP release and uptake in an organ
preparation of the hemisected rat skull.
EXPERIMENTAL APPROACH: CGRP release from the cranial dura was quantified by a
commercial enzyme-linked immunoassay. CGRP was depleted using repetitive
challenges of capsaicin. After incubating the tissue with CGRP for 20 min and
extensive washing, another capsaicin challenge was performed.
Immunohistochemistry was used to visualize CGRP immunofluorescence in dural nerve
fibres.
KEY RESULTS: Capsaicin-induced CGRP release was attenuated by the transient
receptor potential vanilloid receptor type I antagonist capsazepine or by
Ca(2+)-free solutions. After the CGRP-depleted preparation had been exposed to
exogenous CGRP, capsaicin-induced CGRP release was increased compared to the
challenge just prior to incubation. CGRP uptake was not influenced by Ca(2+)-free
solutions. Olcegepant and CGRP(8-37) (CGRP receptor antagonists) did not affect
uptake of CGRP. However, a monoclonal CGRP-binding antibody decreased CGRP uptake
significantly. Release of CGRP after incubation was attenuated by Ca(2+)-free
solutions and by capsazepine. Immunohistochemical assays indicated a weak trend
towards CGRP uptake in rat dura mater.
CONCLUSION AND IMPLICATIONS: We have presented evidence for CGRP uptake in nerves
and its re-release in rat dura mater. This may have implications for the
pathophysiology and treatment of migraine.

© 2010 The Authors. British Journal of Pharmacology © 2010 The British
Pharmacological Society.

DOI: 10.1111/j.1476-5381.2010.01012.x 
PMCID: PMC3010590
PMID: 20804493  [PubMed - indexed for MEDLINE]


145. J Physiol. 2010 Oct 15;588(Pt 20):3901-20. doi: 10.1113/jphysiol.2010.192088.
Epub 2010 Aug 24.

Connexin hemichannel-mediated CO2-dependent release of ATP in the medulla
oblongata contributes to central respiratory chemosensitivity.

Huckstepp RT(1), id Bihi R, Eason R, Spyer KM, Dicke N, Willecke K, Marina N,
Gourine AV, Dale N.

Author information: 
(1)Department of Biological Sciences, University of Warwick, Coventry CV4 7AL,
UK.

Comment in
    J Physiol. 2010 Nov 15;588(Pt 22):4335-7.

Arterial PCO2, a major determinant of breathing, is detected by chemosensors
located in the brainstem. These are important for maintaining physiological
levels of PCO2 in the blood and brain, yet the mechanisms by which the brain
senses CO(2) remain controversial. As ATP release at the ventral surface of the
brainstem has been causally linked to the adaptive changes in ventilation in
response to hypercapnia, we have studied the mechanisms of CO(2)-dependent ATP
release in slices containing the ventral surface of the medulla oblongata. We
found that CO(2)-dependent ATP release occurs in the absence of extracellular
acidification and correlates directly with the level of PCO2. ATP release is
independent of extracellular Ca(2+) and may occur via the opening of a gap
junction hemichannel. As agents that act on connexin channels block this release,
but compounds selective for pannexin-1 have no effect, we conclude that a
connexin hemichannel is involved in CO(2)-dependent ATP release. We have used
molecular, genetic and immunocytochemical techniques to demonstrate that in the
medulla oblongata connexin 26 (Cx26) is preferentially expressed near the ventral
surface. The leptomeninges, subpial astrocytes and astrocytes ensheathing
penetrating blood vessels at the ventral surface of the medulla can be loaded
with dye in a CO(2)-dependent manner, suggesting that gating of a hemichannel is 
involved in ATP release. This distribution of CO(2)-dependent dye loading closely
mirrors that of Cx26 expression and colocalizes to glial fibrillary acidic
protein (GFAP)-positive cells. In vivo, blockers with selectivity for Cx26 reduce
hypercapnia-evoked ATP release and the consequent adaptive enhancement of
breathing. We therefore propose that Cx26-mediated release of ATP in response to 
changes in PCO2 is an important mechanism contributing to central respiratory
chemosensitivity.

DOI: 10.1113/jphysiol.2010.192088 
PMCID: PMC3000581
PMID: 20736421  [PubMed - indexed for MEDLINE]


146. J Physiol. 2010 Nov 1;588(Pt 21):4303-15. doi: 10.1113/jphysiol.2010.192971. Epub
2010 Aug 24.

Transgene expression and effective gene silencing in vagal afferent neurons in
vivo using recombinant adeno-associated virus vectors.

Kollarik M(1), Carr MJ, Ru F, Ring CJ, Hart VJ, Murdock P, Myers AC, Muroi Y,
Undem BJ.

Author information: 
(1)The Johns Hopkins School of Medicine, Baltimore, MD 21224, USA.

Comment in
    J Physiol. 2010 Nov 1;588(Pt 21):4069-70.

Vagal afferent fibres innervating thoracic structures such as the respiratory
tract and oesophagus are diverse, comprising several subtypes of functionally
distinct C-fibres and A-fibres. Both morphological and functional studies of
these nerve subtypes would be advanced by selective, effective and long-term
transduction of vagal afferent neurons with viral vectors. Here we addressed the 
hypothesis that vagal sensory neurons can be transduced with adeno-associated
virus (AAV) vectors in vivo, in a manner that would be useful for morphological
assessment of nerve terminals, using enhanced green fluorescent protein (eGFP),
as well as for the selective knock-down of specific genes of interest in a
tissue-selective manner. We found that a direct microinjection of AAV vectors
into the vagal nodose ganglia in vivo leads to selective, effective and
long-lasting transduction of the vast majority of primary sensory vagal neurons
without transduction of parasympathetic efferent neurons. The transduction of
vagal neurons by pseudoserotype AAV2/8 vectors in vivo is sufficiently efficient 
such that it can be used to functionally silence TRPV1 gene expression using
short hairpin RNA (shRNA). The eGFP encoded by AAV vectors is robustly
transported to both the central and peripheral terminals of transduced vagal
afferent neurons allowing for bright imaging of the nerve endings in living
tissues and suitable for structure-function studies of vagal afferent nerve
endings. Finally, the AAV2/8 vectors are efficiently taken up by the vagal nerve 
terminals in the visceral tissue and retrogradely transported to the cell body,
allowing for tissue-specific transduction.

DOI: 10.1113/jphysiol.2010.192971 
PMCID: PMC3002458
PMID: 20736420  [PubMed - indexed for MEDLINE]


147. J Physiol. 2010 Oct 15;588(Pt 20):3921-31. doi: 10.1113/jphysiol.2010.192096.
Epub 2010 Aug 24.

CO2-dependent opening of connexin 26 and related β connexins.

Huckstepp RT(1), Eason R, Sachdev A, Dale N.

Author information: 
(1)Department of Biological Sciences, University of Warwick, Coventry CV4 7AL,
UK. n.e.dale@warwick.ac.uk.

Comment in
    J Physiol. 2010 Nov 15;588(Pt 22):4335-7.

We have previously shown connexin mediated CO(2)-dependent ATP release from the
surface of the medulla oblongata. Given the localization of connexin 26 (Cx26) to
the chemosensing areas of the medulla, we have tested in a heterologous
expression system (HeLa cells) whether Cx26 may be sensitive to changes in PCO2. 
Cx26 responded to an increase in PCO2 at constant extracellular pH by opening and
to a decrease in PCO2 by closing. Furthermore, Cx26 was partially activated at a 
physiological PCO2 of around 40 mmHg. Cx26 in isolated patches responded to
changes in PCO2, suggesting direct CO(2) sensitivity of the hemichannel to CO(2).
Heterologous expression of Cx26 in HeLa cells was sufficient to endow them with
the capacity to release ATP in a CO(2)-sensitive manner. We have examined other
heterologously expressed connexins for their ability to respond to changes in
PCO2. The closely related β connexins Cx30 and Cx32 also displayed sensitivity to
changes in PCO2, but with slightly different characteristics from Cx26. The more 
distant Cx43 exhibited CO(2)-dependent closing (possibly mediated through
intracellular acidification), while Cx36 displayed no CO(2) sensitivity. These
surprising findings suggest that connexins may play a hitherto unappreciated
variety of signalling roles, and that Cx26 and related β connexins may impart
direct sensitivity to CO(2) throughout the brain.

DOI: 10.1113/jphysiol.2010.192096 
PMCID: PMC3000582
PMID: 20736419  [PubMed - indexed for MEDLINE]


148. J Physiol. 2010 Oct 15;588(Pt 20):3983-4005. doi: 10.1113/jphysiol.2010.193300.
Epub 2010 Aug 24.

Intravascular pressure augments cerebral arterial constriction by inducing
voltage-insensitive Ca2+ waves.

Mufti RE(1), Brett SE, Tran CH, Abd El-Rahman R, Anfinogenova Y, El-Yazbi A, Cole
WC, Jones PP, Chen SR, Welsh DG.

Author information: 
(1)Hotchkiss Brain Institute, Libin Cardiovascular Institute, Department of
Physiology & Pharmacology, University of Calgary, Alberta, Canada.

This study examined whether elevated intravascular pressure stimulates
asynchronous Ca(2+) waves in cerebral arterial smooth muscle cells and if their
generation contributes to myogenic tone development. The endothelium was removed 
from rat cerebral arteries, which were then mounted in an arteriograph,
pressurized (20-100 mmHg) and examined under a variety of experimental
conditions. Diameter and membrane potential (V(M)) were monitored using
conventional techniques; Ca(2+) wave generation and myosin light chain
(MLC(20))/MYPT1 (myosin phosphatase targeting subunit) phosphorylation were
assessed by confocal microscopy and Western blot analysis, respectively.
Elevating intravascular pressure increased the proportion of smooth muscle cells 
firing asynchronous Ca(2+) waves as well as event frequency. Ca(2+) wave
augmentation occurred primarily at lower intravascular pressures (<60 mmHg) and
ryanodine, a plant alkaloid that depletes the sarcoplasmic reticulum (SR) of
Ca(2+), eliminated these events. Ca(2+) wave generation was voltage insensitive
as Ca(2+) channel blockade and perturbations in extracellular [K(+)] had little
effect on measured parameters. Ryanodine-induced inhibition of Ca(2+) waves
attenuated myogenic tone and MLC(20) phosphorylation without altering arterial
V(M). Thapsigargin, an SR Ca(2+)-ATPase inhibitor also attenuated Ca(2+) waves,
pressure-induced constriction and MLC(20) phosphorylation. The SR-driven
component of the myogenic response was proportionally greater at lower
intravascular pressures and subsequent MYPT1 phosphorylation measures revealed
that SR Ca(2+) waves facilitated pressure-induced MLC(20) phosphorylation through
mechanisms that include myosin light chain phosphatase inhibition. Cumulatively, 
our findings show that mechanical stimuli augment Ca(2+) wave generation in
arterial smooth muscle and that these transient events facilitate tone
development particularly at lower intravascular pressures by providing a
proportion of the Ca(2+) required to directly control MLC(20) phosphorylation.

DOI: 10.1113/jphysiol.2010.193300 
PMCID: PMC3000587
PMID: 20736418  [PubMed - indexed for MEDLINE]


149. Br J Pharmacol. 2010 Sep;161(2):467-80. doi: 10.1111/j.1476-5381.2010.00887.x.

Protective effect of hydrogen sulphide against 6-OHDA-induced cell injury in
SH-SY5Y cells involves PKC/PI3K/Akt pathway.

Tiong CX(1), Lu M, Bian JS.

Author information: 
(1)Department of Pharmacology, Yong Loo Lin School of Medicine, National
University of Singapore, Singapore.

Erratum in
    Br J Pharmacol. 2013 Apr;168(8):2011-2.

BACKGROUND AND PURPOSE: Hydrogen sulphide (H(2)S) is a novel neuromodulator. The 
present study aimed to investigate the protective effect of H(2)S against cell
injury induced by 6-hydroxydopamine (6-OHDA), a selective dopaminergic neurotoxin
often used to establish a model of Parkinson's disease for studying the
underlying mechanisms of this condition.
EXPERIMENTAL APPROACH: Cell viability in SH-SY5Y cells was measured using MTT
assay. Western blot analysis and pharmacological manipulation were employed to
study the signalling mechanisms.
KEY RESULTS: Treatment of SH-SY5Y cells with 6-OHDA (50-200 microM) for 12 h
decreased cell viability. Exogenous application of NaHS (an H(2)S donor, 100-1000
microM) or overexpression of cystathionine beta-synthase (a predominant enzyme to
produce endogenous H(2)S in SH-SY5Y cells) protected cells against 6-OHDA-induced
cell apoptosis and death. Furthermore, NaHS reversed 6-OHDA-induced loss of
tyrosine hydroxylase. Western blot analysis showed that NaHS reversed the
down-regulation of PKCalpha, epsilon and Akt and the up-regulation of PKCdelta in
6-OHDA-treated cells. Blockade of PKCalpha with Gö6976 (2 microM), PKCepsilon
with EAVSLKPT (200 microM) or PI3K with LY294002 (20 microM) reduced the
protective effects of H(2)S. However, inhibition of PKCdelta with rottlerin (5
microM) failed to affect 6-OHDA-induced cell injury. These data suggest that the 
protective effects of NaHS mainly resulted from activation of PKCalpha, epsilon
and PI3K/Akt pathway. In addition, NaHS-induced Akt phosphorylation was
significantly attenuated by Gö6976 and EAVSLKPT, suggesting that the activation
of Akt by NaHS is PKCalpha, epsilon-dependent.
CONCLUSIONS AND IMPLICATIONS: H(2)S protects SH-SY5Y cells against 6-OHDA-induced
cell injury by activating the PKCalpha, epsilon/PI3K/Akt pathway.

DOI: 10.1111/j.1476-5381.2010.00887.x 
PMCID: PMC2989596
PMID: 20735429  [PubMed - indexed for MEDLINE]


150. Br J Pharmacol. 2010 Sep;161(2):456-66. doi: 10.1111/j.1476-5381.2010.00907.x.

Histamine H1 receptor antagonist cetirizine impairs working memory processing
speed, but not episodic memory.

van Ruitenbeek P(1), Vermeeren A, Riedel WJ.

Author information: 
(1)Department of Neuropsychology and Psychopharmacology, Faculty of Psychology
and Neuroscience, Maastricht University, the Netherlands.
p.vanruitenbeek@maastrichtuniversity.nl

BACKGROUND AND PURPOSE: The histaminergic neurotransmitter system is currently
under investigation as a target for drug treatment of cognitive deficits in
clinical disorders. The therapeutic potential of new drugs may initially be
screened using a model of histaminergic dysfunction, for example, as associated
with the use of centrally active antihistamines. Of the selective second
generation antihistamines, cetirizine has been found to have central nervous
system effects. The aim of the present study was to determine whether cetirizine 
can be used as a tool to model cognitive deficits associated with histaminergic
hypofunction.
EXPERIMENTAL APPROACH: The study was conducted according to a three-way,
double-blind, cross-over design. Treatments were single oral doses of cetirizine 
10 and 20 mg and placebo. Effects on cognition were assessed using tests of word 
learning, memory scanning, vigilance, divided attention, tracking and visual
information processing speed.
KEY RESULTS: Cetirizine 10 mg impaired tracking performance and both doses
impaired memory scanning speed. None of the other measures indicated impaired
performance.
CONCLUSION AND IMPLICATIONS: Cetirizine affects information processing speed, but
these effects were not sufficient to serve as a model for cognitive deficits in
clinical disorders.

DOI: 10.1111/j.1476-5381.2010.00907.x 
PMCID: PMC2989595
PMID: 20735428  [PubMed - indexed for MEDLINE]


151. Br J Pharmacol. 2010 Sep;161(2):442-55. doi: 10.1111/j.1476-5381.2010.00905.x.

Advanced glycation end products (AGEs) activate mast cells.

Sick E(1), Brehin S, André P, Coupin G, Landry Y, Takeda K, Gies JP.

Author information: 
(1)Université de Strasbourg, Faculté de Pharmacie, Illkirch, France.
emilie.sick@pharma.u-strasbg.fr

BACKGROUND AND PURPOSE: Advanced glycation endproducts (AGEs) represent one of
the many types of chemical modifications that occur with age in long-lived
proteins. AGEs also accumulate in pathologies such as diabetes, cardiovascular
diseases, neurodegeneration and cancer. Mast cells are major effectors of acute
inflammatory responses that also contribute to the progression of chronic
diseases. Here we investigated interactions between AGEs and mast cells.
EXPERIMENTAL APPROACHES: Histamine secretion from AGEs-stimulated mast cells was 
measured. Involvement of a receptor for AGEs, RAGE, was assessed by PCR,
immunostaining and use of inhibitors of RAGE. Production of reactive oxygen
species (ROS) and cytokines was measured.
KEY RESULTS: Advanced glycation endproducts dose-dependently induced mast cell
exocytosis with maximal effects being obtained within 20 s. RAGE mRNA was
detected and intact cells were immunostained by a specific anti-RAGE monoclonal
antibody. AGEs-induced exocytosis was inhibited by an anti-RAGE antibody and by
low molecular weight heparin, a known RAGE antagonist. RAGE expression levels
were unaltered after 3 h treatment with AGEs. AGE-RAGE signalling in mast cells
involves Pertussis toxin-sensitive G(i)-proteins and intracellular Ca(2+)
increases as pretreatment with Pertussis toxin, caffeine, 2-APB and BAPTA-AM
inhibited AGE-induced exocytosis. AGEs also rapidly stimulated ROS production.
After 6 h treatment with AGEs, the pattern of cytokine secretion was unaltered
compared with controls.
CONCLUSIONS AND IMPLICATIONS: Advanced glycation endproducts activated mast cells
and may contribute to a vicious cycle involving generation of ROS, increased
formation of AGEs, activation of RAGE and to the increased low-grade inflammation
typical of chronic diseases.

DOI: 10.1111/j.1476-5381.2010.00905.x 
PMCID: PMC2989594
PMID: 20735427  [PubMed - indexed for MEDLINE]


152. Br J Pharmacol. 2010 Sep;161(2):430-41. doi: 10.1111/j.1476-5381.2010.00892.x.

Cis-isomerism and other chemical requirements of steroidal agonists and partial
agonists acting at TRPM3 channels.

Majeed Y(1), Agarwal AK, Naylor J, Seymour VA, Jiang S, Muraki K, Fishwick CW,
Beech DJ.

Author information: 
(1)Multidisciplinary Cardiovascular Research Centre and Institute of Membrane &
Systems Biology, Faculties of Biological Sciences, University of Leeds, Leeds,
UK.

BACKGROUND AND PURPOSE: The transient receptor potential melastatin-3 (TRPM3)
channel forms calcium-permeable, non-selective, cationic channels that are
stimulated by pregnenolone sulphate (PregS). Here, we aimed to define chemical
requirements of this acute steroid action and potentially reveal novel
stimulators with physiological relevance.
EXPERIMENTAL APPROACH: We used TRPM3 channels over-expressed in HEK 293 cells,
with intracellular calcium measurement and whole-cell patch-clamp recording
techniques.
KEY RESULTS: The stimulation of TRPM3 channels was confined to PregS and closely 
related steroids and not mimicked by other major classes of steroids, including
progesterone. Relatively potent stimulation of TRPM3-dependent calcium entry was 
observed. A sulphate group positioned at ring A was important for strong
stimulation but more striking was the requirement for a cis (beta) configuration 
of the side group, revealing previously unrecognized stereo-selectivity and
supporting existence of a specific binding site. A cis-oriented side group on
ring A was not the only feature necessary for high activity because loss of the
double bond in ring B reduced potency and loss of the acetyl group at ring D
reduced efficacy and potency. Weak steroid stimulators of TRPM3 channels
inhibited effects of PregS, suggesting partial agonism. In silico screening of
chemical libraries for non-steroid modulators of TRPM3 channels revealed the
importance of the steroid backbone for stimulatory effects.
CONCLUSIONS AND IMPLICATIONS: Our data defined some of the chemical requirements 
for acute stimulation of TRPM3 channels by steroids, supporting the existence of 
a specific and unique steroid binding site. Epipregnanolone sulphate was
identified as a novel TRPM3 channel stimulator.

DOI: 10.1111/j.1476-5381.2010.00892.x 
PMCID: PMC2989593
PMID: 20735426  [PubMed - indexed for MEDLINE]


153. Br J Pharmacol. 2010 Sep;161(2):416-29. doi: 10.1111/j.1476-5381.2010.00901.x.

Induction of a novel cation current in cardiac ventricular myocytes by flufenamic
acid and related drugs.

Macianskiene R(1), Gwanyanya A, Sipido KR, Vereecke J, Mubagwa K.

Author information: 
(1)Division of Experimental Cardiac Surgery, Department of Cardiovascular
Diseases, University of Leuven, Leuven, Belgium.

BACKGROUND AND PURPOSE: Interest in non-selective cation channels has increased
recently following the discovery of transient receptor potential (TRP) proteins, 
which constitute many of these channels.
EXPERIMENTAL APPROACH: We used the whole-cell patch-clamp technique on isolated
ventricular myocytes to investigate the effect of flufenamic acid (FFA) and
related drugs on membrane ion currents.
KEY RESULTS: With voltage-dependent and other ion channels inhibited, cells that 
were exposed to FFA, N-(p-amylcinnamoyl)anthranilic acid (ACA), ONO-RS-082 or
niflumic acid (NFA) responded with an increase in currents. The induced current
reversed at +38 mV, was unaffected by lowering extracellular Cl(-) concentration 
or by the removal of extracellular Ca(2+) and Mg(2+), and its inward but not
outward component was suppressed in Na(+)-free extracellular conditions. The
current was suppressed by Gd(3+) but was resistant to 2-aminoethoxydiphenyl
borate (2-APB) and to amiloride. It could not be induced by the structurally
related non-fenamate anti-inflammatory drug diclofenac, nor by the
phospholipase-A(2) inhibitors bromoenol lactone and bromophenacyl bromide.
Muscarinic or alpha-adrenoceptor activation or application of diacylglycerol
failed to induce or modulate the current.
CONCLUSIONS AND IMPLICATIONS: Flufenamic acid and related drugs activate a novel 
channel conductance, where Na(+) is likely to be the major charge carrier. The
identity of the channel remains unclear, but it is unlikely to be due to
Ca(2+)-activated (e.g. TRPM4/5), Mg(2+)-sensitive (e.g. TRPM7) or divalent
cation-selective TRPs.

DOI: 10.1111/j.1476-5381.2010.00901.x 
PMCID: PMC2989592
PMID: 20735425  [PubMed - indexed for MEDLINE]


154. Br J Pharmacol. 2010 Sep;161(2):405-15. doi: 10.1111/j.1476-5381.2010.00912.x.

F 15845, a new blocker of the persistent sodium current prevents consequences of 
hypoxia in rat femoral artery.

Bocquet A(1), Sablayrolles S, Vacher B, Le Grand B.

Author information: 
(1)Centre de Recherche Pierre Fabre, Castres cedex, France.

BACKGROUND AND PURPOSE: The persistent sodium current is involved in myocardial
ischaemia and is selectively inhibited by the newly described
3-(R)-[3-(2-methoxyphenylthio-2-(S)-methylpropyl]amino-3,4-dihydro-2H-1,5-benzoxa
thiepine bromhydrate (F 15845). Here, we describe the pharmacological profile of 
F 15845 against the effects of hypoxia in femoral arteries in vitro.
EXPERIMENTAL APPROACH: Isometric tension measurement of rat isolated femoral
arteries was used to characterize the protective effect of F 15845 against
contraction of the vessels induced by veratrine (100 microg.mL(-1)) or hypoxia.
KEY RESULTS: Rat femoral artery expressed the Na(v)1.5 channel isoform. When
exposed to veratrine (100 microg.mL(-1)), vessels developed a rapid and strong
contraction that was abolished by both absence of sodium and blockade of the
Na(+)/Ca(++) exchanger by KB-R7943 (10 and 32 micromol.L(-1)) or treatment with F
15845. When used before veratrine exposure, the potency of F 15845 depended on
the extracellular K(+) concentration (IC(50)= 11 and 0.77 micromol.L(-1) for 5
and 20 mmol.L(-1) KCl, respectively), whereas its potency was unaffected by
extracellular K(+) concentration when given after veratrine. F 15845 did not
affect either KCl (80 mmol.L(-1)) or phenylephrine-induced femoral artery
contraction. Moreover, endothelium disruption did not affect the protective
effect of F 15845 against veratrine-induced femoral artery contraction,
suggesting a mechanism of action dependent on smooth muscle cells. Finally, F
15845 prevented in a concentration-dependent manner rat femoral artery
contraction induced by hypoxia.
CONCLUSION AND IMPLICATIONS: F 15845, a selective blocker of the persistent
sodium current prevented vascular contraction induced by hypoxic conditions.

DOI: 10.1111/j.1476-5381.2010.00912.x 
PMCID: PMC2989591
PMID: 20735424  [PubMed - indexed for MEDLINE]


155. Br J Pharmacol. 2010 Sep;161(2):393-404. doi: 10.1111/j.1476-5381.2010.00881.x.

Effects of drug interactions on biotransformation and antiplatelet effect of
clopidogrel in vitro.

Zahno A(1), Brecht K, Bodmer M, Bur D, Tsakiris DA, Krähenbühl S.

Author information: 
(1)Division of Clinical Pharmacology & Toxicology, Department of Biomedicine and 
Swiss Center of Applied Human Toxicology (SCAHT), University and University
Hospital of Basel, Switzerland.

BACKGROUND AND PURPOSE: The conversion of clopidogrel to its active metabolite,
R-130964, is a two-step cytochrome P450 (CYP)-dependent process. The current
investigations were performed to characterize in vitro the effects of different
CYP inhibitors on the biotransformation and on the antiplatelet effect of
clopidogrel.
EXPERIMENTAL APPROACH: Clopidogrel biotransformation was studied using human
liver microsomes (HLM) or specific CYPs and platelet aggregation using human
platelets activated with ADP.
KEY RESULTS: Experiments using HLM or specific CYPs (3A4, 2C19) revealed that at 
clopidogrel concentrations >10 microM, CYP3A4 was primarily responsible for
clopidogrel biotransformation. At a clopidogrel concentration of 40 microM,
ketoconazole showed the strongest inhibitory effect on clopidogrel
biotransformation and clopidogrel-associated inhibition of platelet aggregation
with IC(50) values of 0.03 +/- 0.07 microM and 0.55 +/- 0.06 microM respectively.
Clarithromycin, another CYP3A4 inhibitor, impaired clopidogrel biotransformation 
and antiplatelet activity almost as effectively as ketoconazole. The CYP3A4
substrates atorvastatin and simvastatin both inhibited clopidogrel
biotransformation and antiplatelet activity, less potently than ketoconazole. In 
contrast, pravastatin showed no inhibitory effect. As clopidogrel itself
inhibited CYP2C19 at concentrations >10 microM, the CYP2C19 inhibitor
lansozprazole affected clopidogrel biotransformation only at clopidogrel
concentrations < or =10 microM. The carboxylate metabolite of clopidogrel was not
a CYP substrate and did not affect platelet aggregation.
CONCLUSIONS AND IMPLICATIONS: At clopidogrel concentrations >10 microM, CYP3A4 is
mainly responsible for clopidogrel biotransformation, whereas CYP2C19 contributes
only at clopidogrel concentrations < or =10 microM. CYP2C19 inhibition by
clopidogrel at concentrations >10 microM may explain the conflicting results
between in vitro and in vivo investigations regarding drug interactions with
clopidogrel.

DOI: 10.1111/j.1476-5381.2010.00881.x 
PMCID: PMC2989590
PMID: 20735423  [PubMed - indexed for MEDLINE]


156. Br J Pharmacol. 2010 Sep;161(2):384-92. doi: 10.1111/j.1476-5381.2010.00877.x.

The antihyperalgesic effect of levetiracetam in an inflammatory model of pain in 
rats: mechanism of action.

Micov A(1), Tomić M, Popović B, Stepanović-Petrović R.

Author information: 
(1)Department of Pharmacology, Faculty of Pharmacy, University of Belgrade,
Belgrade, Serbia.

BACKGROUND AND PURPOSE: Levetiracetam, a novel antiepileptic drug, has recently
been shown to have antinociceptive effects in various animal models of pain. The 
purpose of this study was to investigate the antihyperalgesic effect of
levetiracetam and its mechanism of action, by examining the involvement of
GABAergic, opioidergic, 5-hydroxytryptaminergic (5-HTergic) and adrenergic
systems in its effect, in a rat model of inflammatory pain.
EXPERIMENTAL APPROACH: Rats were intraplantarly injected with the
pro-inflammatory compound carrageenan. A paw pressure test was used to determine:
(i) the effect of levetiracetam on carrageenan-induced hyperalgesia; and (ii) the
effects of bicuculline (selective GABA(A) receptor antagonist), naloxone
(non-selective opioid receptor antagonist), methysergide (non-selective 5-HT
receptor antagonist) and yohimbine (selective alpha(2)-adrenoceptor antagonist)
on the antihyperalgesic action of levetiracetam.
RESULTS: Levetiracetam (10-200 mg.kg(-1); p.o.) significantly reduced, in a
dose-dependent manner, the inflammatory hyperalgesia induced by carrageenan. The 
antihyperalgesic effect of levetiracetam was significantly decreased after
administration of bicuculline (0.5-2 mg.kg(-1); i.p.), naloxone (1-3 mg.kg(-1);
i.p.), methysergide (0.25-1 mg.kg(-1); i.p.) and yohimbine (1-3 mg.kg(-1); i.p.).
CONCLUSIONS AND IMPLICATIONS: These results show that levetiracetam produced
antihyperalgesia which is at least in part mediated by GABA(A), opioid, 5-HT and 
alpha(2)-adrenergic receptors, in an inflammatory model of pain. The efficacy of 
levetiracetam in this animal model of inflammatory pain suggests that it could be
a potentially important agent for treating inflammatory pain conditions in
humans.

DOI: 10.1111/j.1476-5381.2010.00877.x 
PMCID: PMC2989589
PMID: 20735422  [PubMed - indexed for MEDLINE]


157. Br J Pharmacol. 2010 Sep;161(2):365-83. doi: 10.1111/j.1476-5381.2010.00886.x.

Pentobarbital inhibition of human recombinant alpha1A P/Q-type voltage-gated
calcium channels involves slow, open channel block.

Schober A(1), Sokolova E, Gingrich KJ.

Author information: 
(1)The Department of Anesthesiology, New York University Langone Medical Center, 
New York, NY 10016, USA.

BACKGROUND AND PURPOSE: Pre-synaptic neurotransmitter release is largely
dependent on Ca(2+) entry through P/Q-type (Ca(V)2.1) voltage-gated Ca(2+)
channels (PQCCs) at most mammalian, central, fast synapses. Barbiturates are
clinical depressants and inhibit pre-synaptic Ca(2+) entry. PQCC barbiturate
pharmacology is generally unclear, specifically in man. The pharmacology of the
barbiturate pentobarbital (PB) in human recombinant alpha(1A) PQCCs has been
characterized.
EXPERIMENTAL APPROACH: PB effects on macroscopic Ca(2+)(I(Ca)) and Ba(2+)(I(Ba)) 
currents were studied using whole-cell patch clamp recording in HEK-293 cells
heterologously expressing (alpha(1A))(human)(beta(2a)alpha(2)delta-1)(rabbit)
PQCCs.
KEY RESULTS: PB reversibly depressed peak current (I(peak)) and enhanced apparent
inactivation (fractional current at 800 ms, r(800)) in a concentration-dependent 
fashion irrespective of charge carrier (50% inhibitory concentration: I(peak),
656 microM; r(800), 104 microM). Rate of mono-exponential I(Ba) decay was
linearly dependent on PB concentration. PB reduced channel availability by
deepening non-steady-state inactivation curves without altering voltage
dependence, slowed recovery from activity-induced unavailable states and produced
use-dependent block. PB (100 microM) induced use-dependent block during
physiological, high frequency pulse trains and overall depressed PQCC activity by
two-fold.
CONCLUSION AND IMPLICATIONS: The results support a PB pharmacological mechanism
involving a modulated receptor with preferential slow, bimolecular, open channel 
block (K(d)= 15 microM). Clinical PB concentrations (<200 microM) inhibit PQCC
during high frequency activation that reduces computed neurotransmitter release
by 16-fold and is comparable to the magnitude of Ca(2+)-dependent facilitation,
G-protein modulation and intrinsic inactivation that play critical roles in PQCC 
modulation underlying synaptic plasticity. The results are consistent with the
hypothesis that PB inhibition of PQCCs contributes to central nervous system
depression underlying anticonvulsant therapy and general anaesthesia.

DOI: 10.1111/j.1476-5381.2010.00886.x 
PMCID: PMC2989588
PMID: 20735421  [PubMed - indexed for MEDLINE]


158. Br J Pharmacol. 2010 Sep;161(2):350-64. doi: 10.1111/j.1476-5381.2010.00825.x.

Insulin resistance in penile arteries from a rat model of metabolic syndrome.

Contreras C(1), Sánchez A, Martínez P, Raposo R, Climent B, García-Sacristán A,
Benedito S, Prieto D.

Author information: 
(1)Departamento de Fisiología, Facultad de Farmacia, Universidad Complutense de
Madrid, Madrid, Spain.

BACKGROUND AND PURPOSE: Metabolic and cardiovascular abnormalities accompanying
metabolic syndrome, such as obesity, insulin resistance and hypertension, are all
associated with endothelial dysfunction and are independent risk factors for
erectile dysfunction. The purpose of the present study was to investigate the
vascular effects of insulin in penile arteries and whether these effects are
impaired in a rat model of insulin resistance and metabolic syndrome.
EXPERIMENTAL APPROACH: Penile arteries from obese Zucker rats (OZR) and their
counterpart, lean Zucker rats (LZR), were mounted on microvascular myographs and 
the effects of insulin were assessed in the absence and presence of endothelium
and of specific inhibitors of nitric oxide (NO) synthesis, phosphatidylinositol
3-kinase (PI3K) and mitogen-activated protein kinase (MAPK). Insulin-induced
changes in intracellular Ca(2+) concentration [Ca(2+)](i) were also examined. KEY
RESULTS OZR exhibited mild hyperglycaemia, hypercholesterolemia,
hypertryglyceridemia and hyperinsulinemia. Insulin induced endothelium- and
NO-dependent relaxations in LZR that were impaired in OZR. Inhibition of PI3K
reduced relaxation induced by insulin and by the beta-adrenoceptor agonist
isoprenaline, mainly in arteries from LZR. Antagonism of endothelin 1 (ET-1)
receptors did not alter insulin-induced relaxation in either LZR or OZR, but MAPK
blockade increased the responses in OZR. Insulin decreased [Ca(2+)](i), a
response impaired in OZR.
CONCLUSIONS AND IMPLICATIONS: Insulin-induced relaxation was impaired in penile
arteries of OZR due to altered NO release through the PI3K pathway and unmasking 
of a MAPK-mediated vasoconstriction. This vascular insulin resistance is likely
to contribute to the endothelial dysfunction and erectile dysfunction associated 
with insulin resistant states.

DOI: 10.1111/j.1476-5381.2010.00825.x 
PMCID: PMC2989587
PMID: 20735420  [PubMed - indexed for MEDLINE]


159. Br J Pharmacol. 2010 Sep;161(2):336-49. doi: 10.1111/j.1476-5381.2010.00885.x.

Inverse agonism of cannabinoid CB1 receptors potentiates LiCl-induced nausea in
the conditioned gaping model in rats.

Limebeer CL(1), Vemuri VK, Bedard H, Lang ST, Ossenkopp KP, Makriyannis A, Parker
LA.

Author information: 
(1)Department of Psychology and Collaborative Neuroscience Program, University of
Guelph, Guelph, ON, Canada.

BACKGROUND AND PURPOSE: Cannabinoid CB(1) receptor antagonists/inverse agonists, 
potentiate toxin-induced nausea and vomiting in animal models. Here, we sought to
determine if this potentiated nausea was mediated by inverse agonism or neutral
antagonism of the CB(1) receptor, and if the potentiated nausea would be produced
by intracerebroventricular (icv) administration of an inverse agonist.
EXPERIMENTAL APPROACH: The conditioned gaping model of nausea in rats was used to
compare the CB(1) receptor antagonist/inverse agonist, AM251, and the CB(1)
receptor neutral antagonists, AM6527 (centrally and peripherally active) and
AM6545 (peripherally active), in potentiating conditioned gaping produced by
lithium chloride (LiCl) solution. The effect of icv (lateral ventricle and 4th
ventricle) administration of AM251 on LiCl-induced gaping in this model was also 
evaluated.
KEY RESULTS: At a dose that did not produce conditioned gaping on its own,
systemically administered AM251 (1.25 mg.kg(-1)) potentiated LiCl-induced
conditioned gaping and reduced sucrose palatability; however, even doses as high 
as 8 mg.kg(-1) of AM6545 and AM6527 neither potentiated LiCl-induced conditioned 
gaping nor reduced sucrose palatability. Infusions of AM251 into the lateral
ventricles (1.25, 12.5 and 125 microg) or the 4th ventricle (2.5, 12.5 and 125
microg) did not potentiate LiCl-induced conditioned gaping reactions, but all
doses attenuated saccharin palatability during the subsequent test.
CONCLUSIONS AND IMPLICATIONS: Inverse agonism, but not neutral antagonism, of
CB(1) receptors potentiated toxin-induced nausea. This effect may be peripherally
mediated or may be mediated centrally by action on CB(1) receptors, located
distal to the cerebral ventricles.

DOI: 10.1111/j.1476-5381.2010.00885.x 
PMCID: PMC2989586
PMID: 20735419  [PubMed - indexed for MEDLINE]


160. Br J Pharmacol. 2010 Sep;161(2):321-35. doi: 10.1111/j.1476-5381.2010.00823.x.

2-Methoxystypandrone represses RANKL-mediated osteoclastogenesis by
down-regulating formation of TRAF6-TAK1 signalling complexes.

Chiou WF(1), Liao JF, Huang CY, Chen CC.

Author information: 
(1)National Research Institute of Chinese Medicine, Taipei, Taiwan.
ccchen@sunrise.hk.edu.tw

BACKGROUND AND PURPOSE: 2-Methoxystypandrone (2-MS) is a naphthoquinone isolated 
from Polygonum cuspidatum, a Chinese herb used to treat bone diseases. Here we
have determined whether 2-MS antagonised osteoclast development and bone
resorption.
EXPERIMENTAL APPROACH: RAW264.7 cells were treated with receptor activator of
nuclear factor kappaB (NF-kappaB) ligand (RANKL) to induce differentiation into
osteoclasts. RT-PCR and Western blot were used to analyse osteoclast-associated
gene expression and signalling pathways.
KEY RESULTS: The number of multinuclear osteoclasts, actin rings and resorption
pit formation were markedly inhibited by 2-MS, targeting osteoclast
differentiation at an early stage and without significant cytotoxicity. The
anti-resorption effect of 2-MS was accompanied by decreasing dendritic
cell-specific transmembrane protein and matrix metalloproteinase-9 (MMP-9) mRNA
expression. RANKL-increased MMP-9 gelatinolytic activity was also attenuated by
concurrent, but not by subsequent addition of 2-MS. 2-MS markedly inhibited not
only the RANKL-triggered nuclear translocations of NF-kappaB, c-Fos and nuclear
factor of activated T cells c1 (NFATc1), but also the subsequent NFATc1
induction. Degradation of IkappaB and phosphorylation of mitogen-activated
protein kinases were also suppressed. RANKL facilitated the formation of
signaling complexes of tumour necrosis factor receptor-associated factor 6 and
transforming growth factor beta-activated kinase 1 (TRAF6-TAK1), important for
osteoclastogenesis and formation of such signalling complexes was prevented by
2-MS.
CONCLUSIONS AND IMPLICATIONS: The anti-osteoclastogenic effects of 2-MS could
reflect the block of RANKL-induced association of TRAF6-TAK1 complexes with
consequent decrease of IkappaB-mediated NF-kappaB and mitogen-activated protein
kinases-mediated c-Fos activation pathways and suppression of NFATc1 and other
gene expression, essential for bone resorption.

DOI: 10.1111/j.1476-5381.2010.00823.x 
PMCID: PMC2989585
PMID: 20735418  [PubMed - indexed for MEDLINE]


161. Br J Pharmacol. 2010 Sep;161(2):308-20. doi: 10.1111/j.1476-5381.2010.00744.x.

GPR55-dependent and -independent ion signalling in response to
lysophosphatidylinositol in endothelial cells.

Bondarenko A(1), Waldeck-Weiermair M, Naghdi S, Poteser M, Malli R, Graier WF.

Author information: 
(1)Institute of Molecular Biology and Biochemistry, Center of Molecular Medicine,
Medical University of Graz, Graz, Austria.

BACKGROUND AND PURPOSE: The glycerol-based lysophospholipid
lysophosphatidylinositol (LPI) is an endogenous agonist of the G-protein-coupled 
receptor 55 (GPR55) exhibiting cannabinoid receptor-like properties in
endothelial cells. To estimate the contribution of GPR55 to the physiological
effects of LPI, the GPR55-dependent and -independent electrical responses in this
cell type were investigated.
EXPERIMENTAL APPROACH: Applying small interference RNA-mediated knock-down and
transient overexpression, GPR55-dependent and -independent effects of LPI on
cytosolic free Ca(2+) concentration, membrane potential and transmembrane ion
currents were studied in EA.hy296 cells.
KEY RESULTS: In a GPR55-dependent, GDPbetaS and U73122-sensitive manner, LPI
induced rapid and transient intracellular Ca(2+) release that was associated with
activation of charybdotoxin-sensitive, large conductance, Ca(2+)-activated, K(+) 
channels (BK(Ca)) and temporary membrane hyperpolarization. Following these
initial electrical reactions, LPI elicited GPR55-independent long-lasting Na(+)
loading and a non-selective inward current causing sustained membrane
depolarization that depended on extracellular Ca(2+) and Na(+) and was partially 
inhibited by Ni(2+) and La(3+). This inward current was due to the activation of 
a voltage-independent non-selective cation current. The Ni(2+) and
La(3+)-insensitive depolarization with LPI was prevented by inhibition of the
Na/K-ATPase by ouabain.
CONCLUSIONS AND IMPLICATIONS: LPI elicited a biphasic response in endothelial
cells of which the immediate Ca(2+) signalling depends on GPR55 while the
subsequent depolarization is due to Na(+) loading via non-selective cation
channels and an inhibition of the Na/K-ATPase. Thus, LPI is a potent signalling
molecule that affects endothelial functions by modulating several cellular
electrical responses that are only partially linked to GPR55.

DOI: 10.1111/j.1476-5381.2010.00744.x 
PMCID: PMC2931756
PMID: 20735417  [PubMed - indexed for MEDLINE]


162. Br J Pharmacol. 2010 Dec;161(8):1692-707. doi: 10.1111/j.1476-5381.2010.01001.x.

Role of connexin 43 in the maintenance of spontaneous activity in the guinea pig 
prostate gland.

Dey A(1), Kusljic S, Lang RJ, Exintaris B.

Author information: 
(1)Medicinal Chemistry & Drug Action, Monash Institute of Pharmaceutical
Sciences, Parkville, Victoria, Australia.

BACKGROUND AND PURPOSE: To investigate the role of connexin 43 in the maintenance
of spontaneous activity in prostate tissue from young and old guinea pigs.
EXPERIMENTAL APPROACH: Conventional intracellular microelectrode and tension
recording techniques, coupled with Western blot analysis and immunohistochemistry
for connexin 43 (CX43) were used. The effects of three gap junction uncouplers,
18β glycyrrhetinic acid (10 µM, 40 µM), carbenoxolone (10 µM, 50 µM) and octanol 
(0.5 mM, 1 mM), were studied in cells displaying slow wave activity and on
spontaneously contracting tissue from prostate glands of young (2-5 months) and
old (9-16 months) guinea pigs.
KEY RESULTS: 18β Glycyrrhetinic acid (40 µM), carbenoxolone (50 µM) or octanol
(0.5 mM) abolished slow wave activity in prostate tissue from young and old
guinea pigs and depolarized membrane potential by approximately 5 mV. These
treatments also abolished all contractions in both sets of prostate tissue. These
effects were reversed upon washout. Western blot analysis and CX43
immunohistochemistry showed that there was no age-related difference in the
expression and distribution of CX43 in prostate tissues.
CONCLUSION AND IMPLICATIONS: When gap junctional communication via CX43 was
disrupted, spontaneous activity was abolished at a cellular and whole tissue
level; CX43 is therefore essential for the maintenance of spontaneous slow wave
activity and subsequent contractile activity in the guinea pig prostate gland.

© 2010 Monash University. British Journal of Pharmacology © 2010 The British
Pharmacological Society.

DOI: 10.1111/j.1476-5381.2010.01001.x 
PMCID: PMC3010576
PMID: 20735413  [PubMed - indexed for MEDLINE]


163. Br J Pharmacol. 2010 Dec;161(8):1806-16. doi: 10.1111/j.1476-5381.2010.01002.x.

Adenosine and inosine release during hypoxia in the isolated spinal cord of
neonatal rats.

Takahashi T(1), Otsuguro K, Ohta T, Ito S.

Author information: 
(1)Laboratory of Pharmacology, Graduate School of Veterinary Medicine, Hokkaido
University, Sapporo, Japan.

BACKGROUND AND PURPOSE: Adenosine and inosine accumulate extracellularly during
hypoxia/ischaemia in the brain and may act as neuroprotectants. In spinal cord,
there is pharmacological evidence for increases in extracellular adenosine during
hypoxia, but no direct measurements of purine release. Furthermore, the efflux
pathways and origin of extracellular purines are not defined. To characterize
hypoxia-evoked purine accumulation, we examined the effect of acute hypoxia on
the extracellular levels of adenosine and inosine in isolated spinal cords from
rats.
EXPERIMENTAL APPROACH: Extracellular adenosine and inosine concentrations were
assayed in an in vitro preparation of the isolated spinal cord of the neonatal
rat by HPLC.
KEY RESULTS: The extracellular level of inosine was about 10-fold higher than
that of adenosine. Acute hypoxia (10 min) caused a temperature-dependent increase
in these two purines, which were inhibited by an increase in external Ca(2+), but
not by several inhibitors of efflux pathways or metabolic enzymes of adenine
nucleotides. Inhibitors of adenosine deaminase or the equilibrative nucleoside
transporter (ENT) abolished the hypoxia-evoked increase in inosine but not
adenosine. The inhibition of glial metabolism abolished the increase of both
purines evoked by hypoxia but not by oxygen-glucose deprivation, hypercapnia or
an adenosine kinase inhibitor.
CONCLUSIONS AND IMPLICATIONS: Our data suggest that hypoxia releases adenosine
itself from intracellular sources. Inosine formed intracellularly may be released
through ENTs. During hypoxia, astrocytes appear to play a key role in purine
release from neonatal rat spinal cord.

© 2010 The Authors. British Journal of Pharmacology © 2010 The British
Pharmacological Society.

DOI: 10.1111/j.1476-5381.2010.01002.x 
PMCID: PMC3010584
PMID: 20735412  [PubMed - indexed for MEDLINE]


164. Br J Pharmacol. 2010 Dec;161(8):1778-92. doi: 10.1111/j.1476-5381.2010.01003.x.

Dysregulation of epithelial Na+ absorption induced by inhibition of the kinases
TORC1 and TORC2.

Mansley MK(1), Wilson SM.

Author information: 
(1)Centre for Cardiovascular and Lung Biology, Division of Medical Sciences,
College of Medicine, Dentistry and Nursing, University of Dundee, Dundee, UK.

BACKGROUND AND PURPOSE: Although the serum and glucocorticoid-inducible protein
kinase 1 (SGK1) appears to be involved in controlling epithelial Na(+)
absorption, its role in this physiologically important ion transport process is
undefined. As SGK1 activity is dependent upon target of rapamycin complex 2
(TORC2)-catalysed phosphorylation of SGK1-Ser(422) , we have explored the effects
of inhibiting TORC2 and/or TORC1 upon the hormonal control of Na(+) absorption.
EXPERIMENTAL APPROACH: Na(+) absorption was quantified electrometrically in mouse
cortical collecting duct cells (mpkCCD) grown to confluence on permeable
membranes. Kinase activities were assessed by monitoring endogenous protein
phosphorylation, with or without TORC1/2 inhibitors (TORIN1 and PP242) and the
TORC1 inhibitor: rapamycin.
KEY RESULTS: Inhibition of TORC1/2 (TORIN1, PP242) suppressed basal SGK1
activity, prevented insulin- and dexamethasone-induced SGK1 activation, and
caused modest (10-20%) inhibition of basal Na(+) absorption and substantial
(∼80%) inhibition of insulin/dexamethasone-induced Na(+) transport. Inhibition of
TORC1 did not impair SGK1 activation or insulin-induced Na(+) transport, but did 
inhibit (∼80%) dexamethasone-induced Na(+) absorption. Arginine vasopressin
stimulated Na(+) absorption via a TORC1/2-independent mechanism.
CONCLUSION AND IMPLICATIONS: Target of rapamycin complex 2, but not TORC1, is
important to SGK1 activation. Signalling via phosphoinositide-3-kinase/TORC2/SGK1
can explain insulin-induced Na(+) absorption. TORC2, but not TORC1, is also
involved in glucocorticoid-induced SGK1 activation but its role is permissive.
Glucocorticoid-induced Na(+) transport displayed a requirement for TORC1
activity. Therefore, TORC1 and TORC2 contribute to the regulation of Na(+)
absorption. Pharmacological manipulation of TORC1/2 signalling may provide novel 
therapies for Na(+)-sensitive hypertension.

© 2010 The Authors. British Journal of Pharmacology © 2010 The British
Pharmacological Society.

DOI: 10.1111/j.1476-5381.2010.01003.x 
PMCID: PMC3010582
PMID: 20735411  [PubMed - indexed for MEDLINE]


165. Br J Pharmacol. 2010 Dec;161(8):1817-34. doi: 10.1111/j.1476-5381.2010.01006.x.

Structural determinants in the second intracellular loop of the human cannabinoid
CB1 receptor mediate selective coupling to G(s) and G(i).

Chen XP(1), Yang W, Fan Y, Luo JS, Hong K, Wang Z, Yan JF, Chen X, Lu JX, Benovic
JL, Zhou NM.

Author information: 
(1)Institute of Biochemistry, College of Life Sciences, Zhejiang University,
Hangzhou, Zhejiang, China.

BACKGROUND AND PURPOSE: The cannabinoid CB(1) receptor is primarily thought to be
functionally coupled to the G(i) form of G proteins, through which it negatively 
regulates cAMP accumulation. Here, we investigated the dual coupling properties
of CB(1) receptors and characterized the structural determinants that mediate
selective coupling to G(s) and G(i).
EXPERIMENTAL APPROACH: A cAMP-response element reporter gene system was employed 
to quantitatively analyze cAMP change. CB(1)/CB(2) receptor chimeras and
site-directed mutagenesis combined with functional assays and computer modelling 
were used to determine the structural determinants mediating selective coupling
to G(s) and G(i).
KEY RESULTS: CB(1) receptors could couple to both G(s)-mediated cAMP accumulation
and G(i)-induced activation of ERK1/2 and Ca(2+) mobilization, whereas CB(2)
receptors selectively coupled to G(i) and inhibited cAMP production. Using
CB(1)/CB(2) chimeric receptors, the second intracellular loop (ICL2) of the CB(1)
receptor was identified as primarily responsible for mediating G(s) and G(i)
coupling specificity. Furthermore, mutation of Leu-222 in ICL2 to either Ala or
Pro switched G protein coupling from G(s) to G(i), while to Ile or Val led to
balanced coupling of the mutant receptor with G(s) and G(i) .
CONCLUSIONS AND IMPLICATIONS: The ICL2 of CB(1) receptors and in particular
Leu-222, which resides within a highly conserved DRY(X)(5) PL motif, played a
critical role in G(s) and G(i) protein coupling and specificity. Our studies
provide new insight into the mechanisms governing the coupling of CB(1) receptors
to G proteins and cannabinoid-induced tolerance.

© 2010 The Authors. British Journal of Pharmacology © 2010 The British
Pharmacological Society.

DOI: 10.1111/j.1476-5381.2010.01006.x 
PMCID: PMC3010585
PMID: 20735408  [PubMed - indexed for MEDLINE]


166. Br J Pharmacol. 2010 Dec;161(7):1496-511. doi: 10.1111/j.1476-5381.2010.00972.x.

Shikonin inhibits maturation of bone marrow-derived dendritic cells and
suppresses allergic airway inflammation in a murine model of asthma.

Lee CC(1), Wang CN, Lai YT, Kang JJ, Liao JW, Chiang BL, Chen HC, Cheng YW.

Author information: 
(1)Department of Microbiology and Immunology, School of Medicine, China Medical
University, Taichung, Taiwan.

BACKGROUND AND PURPOSE: Shikonin exhibits a wide range of anti-inflammatory
actions. Here, we assessed its effects on maturation of murine bone
marrow-derived dendritic cells (BM-DCs) and on allergic reactions in a murine
model of asthma.
EXPERIMENTAL APPROACH: Cultured murine BM-DCs were used to investigate the
effects of shikonin on expression of cell surface markers and their stimulation
of T-cell proliferation and cytokine production. The therapeutic potential of
shikonin was evaluated in a model of allergic airway disease.
KEY RESULTS: Shikonin dose-dependently inhibited expression of major
histocompatibility complex class II, CD80, CD86, CCR7 and OX40L on BM-DCs,
induced by a mixture of ovalbumin (OVA; 100µg·mL(-1) ) and thymic stromal
lymphopoietin (TSLP; 20ng·mL(-1) ). Shikonin-treated BM-DCs were poor stimulators
of CD4(+) T lymphocyte and induced lower levels of interleukin (IL)-4, IL-5,
IL-13 and tumour necrosis factor (TNF)-α release by responding T-cells. After
intratracheal instillation of shikonin in OVA-immunized mice, OVA challenge
induced lower IL-4, IL-5, IL-13, TNF-α and eotaxin release in bronchial alveolar 
lavage fluid, lower IL-4 and IL-5 production in lung cells and mediastinal lymph 
node cells and attenuated OVA-induced lung eosinophilia and airway
hyperresponsiveness.
CONCLUSION AND IMPLICATIONS: Shikonin effectively suppressed OVA + TSLP-induced
BM-DC maturation in vitro and inhibited allergic inflammation and airway
hyperresponsiveness in a murine model of asthma, showing good potential as a
treatment for allergic asthma. Also, our model provides a novel platform for
screening drugs for allergic diseases.

DOI: 10.1111/j.1476-5381.2010.00972.x 
PMCID: PMC3010563
PMID: 20735407  [PubMed - indexed for MEDLINE]


167. Br J Pharmacol. 2010 Nov;161(6):1391-402. doi: 10.1111/j.1476-5381.2010.00973.x.

The inhibitor of 20-HETE synthesis, TS-011, improves cerebral microcirculatory
autoregulation impaired by middle cerebral artery occlusion in mice.

Marumo T(1), Eto K, Wake H, Omura T, Nabekura J.

Author information: 
(1)Pharmacology Laboratory, Molecular Function and Pharmacology Laboratories,
Taisho Pharmaceutical Co., Ltd, Saitama, Japan.
toshiyuki.marumo@po.rd.taisho.co.jp

BACKGROUND AND PURPOSE: 20-Hydroxyeicosatetraenoic acid is a potent
vasoconstrictor that contributes to cerebral ischaemia. An inhibitor of
20-Hydroxyeicosatetraenoic acid synthesis, TS-011, reduces infarct volume and
improves neurological deficits in animal stroke models. However, little is known 
about how TS-011 affects the microvessels in ischaemic brain. Here, we
investigated the effect of TS-011 on microvessels after cerebral ischaemia.
EXPERIMENTAL APPROACH: TS-011 (0.3 mg·kg(-1) ) or a vehicle was infused
intravenously for 1 h every 6 h in a mouse model of stroke, induced by transient 
occlusion of the middle cerebral artery occlusion following photothrombosis. The 
cerebral blood flow velocity and the vascular perfusion area of the peri-infarct 
microvessels were measured using in vivo two-photon imaging.
KEY RESULTS: The cerebral blood flow velocities in the peri-infarct microvessels 
decreased at 1 and 7 h after reperfusion, followed by an increase at 24 h after
reperfusion in the vehicle-treated mice. We found that TS-011 significantly
inhibited both the decrease and the increase in the blood flow velocities in the 
peri-infarct microvessels seen in the vehicle-treated mice after reperfusion. In 
addition, TS-011 significantly inhibited the reduction in the microvascular
perfusion area after reperfusion, compared with the vehicle-treated group.
Moreover, TS-011 significantly reduced the infarct volume by 40% at 72 h after
middle cerebral artery occlusion.
CONCLUSIONS AND IMPLICATIONS: These findings demonstrated that infusion of TS-011
improved defects in the autoregulation of peri-infarct microcirculation and
reduced the infarct volume. Our results could be relevant to the treatment of
cerebral ischaemia.

© 2010 The Authors. British Journal of Pharmacology © 2010 The British
Pharmacological Society.

DOI: 10.1111/j.1476-5381.2010.00973.x 
PMCID: PMC3000662
PMID: 20735406  [PubMed - indexed for MEDLINE]


168. Br J Pharmacol. 2010 Dec;161(7):1512-26. doi: 10.1111/j.1476-5381.2010.00974.x.

Inhibition of monoacylglycerol lipase by troglitazone, N-arachidonoyl dopamine
and the irreversible inhibitor JZL184: comparison of two different assays.

Björklund E(1), Norén E, Nilsson J, Fowler CJ.

Author information: 
(1)Department of Pharmacology and Clinical Neuroscience, Umeå University, Umeå,
Sweden.

BACKGROUND AND PURPOSE: Drugs used clinically usually have a primary mechanism of
action, but additional effects on other biological targets can contribute to
their effects. A potentially useful additional target is the endocannabinoid
metabolizing enzyme monoacylglycerol lipase (MGL). We have screened a range of
drugs for inhibition of MGL and compared the observed potencies using different
MGL enzyme assays.
EXPERIMENTAL APPROACH: MGL activity was screened using recombinant human MGL
(cell lysates and purified enzyme) with 4-nitrophenyl acetate (NPA) as substrate.
2-Oleolyglycerol metabolism by rat cerebellar cytosolic MGL and by recombinant
MGL was also investigated.
KEY RESULTS: Among the 96 compounds screened in the NPA assay, troglitazone,
CP55,940, N-arachidonoyl dopamine and AM404 inhibited NPA hydrolysis by the
lysates with IC(50) values of 1.1, 4.9, 0.78 and 3.1µM, respectively. The potency
for troglitazone is in the same range as its primary pharmacological activity,
activation of peroxisome proliferator-activated receptor (PPAR) γ. Among PPARγ
ligands, the potency order towards human MGL was troglitazone > ciglitazone >
rosiglitazone > 15-deoxy-Δ(12,14) -prostaglandin J(2) ≈ CAY 10415 > CAY 10514. In
contrast to the time-dependent inhibitor JZL184, the potency of troglitazone was 
dependent upon the enzyme assay system used. Thus, troglitazone inhibited rat
cytosolic 2-oleoylglycerol hydrolysis less potently (IC(50) 41µM) than hydrolysis
of NPA by the human MGL lysates.
CONCLUSIONS AND IMPLICATIONS: 'Hits' in screening programmes for MGL inhibitors
should be assessed in different MGL assays. Troglitazone may be a useful lead for
the design of novel, dual action MGL inhibitors/PPARγ activators.

DOI: 10.1111/j.1476-5381.2010.00974.x 
PMCID: PMC3010564
PMID: 20735405  [PubMed - indexed for MEDLINE]


169. Br J Pharmacol. 2010 Nov;161(6):1329-42. doi: 10.1111/j.1476-5381.2010.00975.x.

Dual bronchodilatory and pulmonary anti-inflammatory activity of RO5024118, a
novel agonist at vasoactive intestinal peptide VPAC2 receptors.

Tannu SA(1), Renzetti LM, Tare N, Ventre JD, Lavelle D, Lin TA, Morschauser A,
Paciorek J, Bolin DR, Michel H, Singer L, Hargaden M, Knowles I, Gardiner P,
Cazzola M, Calzetta L, Matera MG, Hicks A.

Author information: 
(1)RNA Therapeutics, Roche, Nutley, New Jersey 07110, USA.

BACKGROUND AND PURPOSE: Vasoactive intestinal peptide is expressed in the
respiratory tract and induces its effects via its receptors, VPAC(1) and VPAC(2).
RO5024118 is a selective VPAC(2) receptor agonist derived via chemical
modification of an earlier VPAC(2) agonist, RO0251553. In the present studies, we
characterized the pharmacological activity of RO5024118.
EXPERIMENTAL APPROACH: Stability of RO5024118 to human neutrophil elastase was
assessed. Bronchodilatory activity of RO5024118 was investigated in guinea pig
and human isolated airway smooth muscle preparations and in a guinea pig
bronchoconstriction model. Pulmonary anti-inflammatory activity of RO5024118 was 
investigated in a lipopolysaccharide mouse model and in a porcine pancreatic
elastase (PPE) rat model.
KEY RESULTS: RO5024118 demonstrated increased stability to neutrophil elastase
compared with RO0251553. In human and guinea pig isolated airway preparations,
RO5024118 induced bronchodilatory effects comparable with RO0251553 and the
long-acting β-agonist salmeterol and was significantly more potent than native
vasoactive intestinal peptide and the short-acting β-agonist salbutamol. In
5-HT-induced bronchoconstriction in guinea pigs, RO5024118 exhibited inhibitory
activity with similar efficacy as, and longer duration than, RO0251553. In a
lipopolysaccharide-mouse model, RO5024118 inhibited neutrophil and CD8(+) cells
and myeloperoxidase levels. In rats, intratracheal instillation of PPE induced
airway neutrophilia that was resistant to dexamethasone. Pretreatment with
RO5024118 significantly inhibited PPE-induced neutrophil accumulation.
CONCLUSIONS AND IMPLICATIONS: These results demonstrate that RO5024118 induces
dual bronchodilatory and pulmonary anti-inflammatory activity and may be
beneficial in treating airway obstructive and inflammatory diseases.
LINKED ARTICLES: This article is part of a themed section on Analytical Receptor 
Pharmacology in Drug Discovery. To view the other articles in this section visit 
http://dx.doi.org/10.1111/bph.2010.161.issue-6.

© 2010 The Authors. British Journal of Pharmacology © 2010 The British
Pharmacological Society.

DOI: 10.1111/j.1476-5381.2010.00975.x 
PMCID: PMC3000657
PMID: 20735404  [PubMed - indexed for MEDLINE]


170. Br J Pharmacol. 2010 Nov;161(6):1414-26. doi: 10.1111/j.1476-5381.2010.00976.x.

Ranolazine selectively blocks persistent current evoked by epilepsy-associated
Naν1.1 mutations.

Kahlig KM(1), Lepist I, Leung K, Rajamani S, George AL.

Author information: 
(1)Department of Pharmacology, Vanderbilt University, Nashville, TN 37232-0275,
USA.

BACKGROUND AND PURPOSE: Mutations of SCN1A, the gene encoding the pore-forming
subunit of the voltage-gated sodium channel Na(V) 1.1, have been associated with 
a spectrum of genetic epilepsies and a familial form of migraine. Several mutant 
Na(V) 1.1 channels exhibit increased persistent current due to incomplete
inactivation and this biophysical defect may contribute to altered neuronal
excitability in these disorders. Here, we investigated the ability of ranolazine 
to preferentially inhibit increased persistent current evoked by mutant Na(V) 1.1
channels.
EXPERIMENTAL APPROACH: Human wild-type (WT) and mutant Na(V) 1.1 channels were
expressed heterologously in human tsA201 cells and whole-cell patch clamp
recording was used to assess tonic and use-dependent ranolazine block.
KEY RESULTS: Ranolazine (30 µM) did not affect WT Na(V) 1.1 channel current
density, activation or steady-state fast inactivation but did produce mild
slowing of recovery from inactivation. Ranolazine blocked persistent current with
16-fold selectivity over tonic block of peak current and 3.6-fold selectivity
over use-dependent block of peak current. Similar selectivity was observed for
ranolazine block of increased persistent current exhibited by Na(V) 1.1 channel
mutations representing three distinct clinical syndromes, generalized epilepsy
with febrile seizures plus (R1648H, T875M), severe myoclonic epilepsy of infancy 
(R1648C, F1661S) and familial hemiplegic migraine type 3 (L263V, Q1489K). In
vitro application of achievable brain concentrations (1, 3 µM) to cells
expressing R1648H channels was sufficient to suppress channel activation during
slow voltage ramps, consistent with inhibition of persistent current.
CONCLUSIONS AND IMPLICATIONS: Our findings support the feasibility of using
selective suppression of increased persistent current as a potential new
therapeutic strategy for familial neurological disorders associated with certain 
sodium channel mutations.

© 2010 The Authors. British Journal of Pharmacology © 2010 The British
Pharmacological Society.

DOI: 10.1111/j.1476-5381.2010.00976.x 
PMCID: PMC3000664
PMID: 20735403  [PubMed - indexed for MEDLINE]


171. Br J Pharmacol. 2010 Dec;161(8):1793-805. doi: 10.1111/j.1476-5381.2010.01000.x.

Ibuprofen is a non-competitive inhibitor of the peptide transporter hPEPT1
(SLC15A1): possible interactions between hPEPT1 substrates and ibuprofen.

Omkvist DH(1), Brodin B, Nielsen CU.

Author information: 
(1)Department of Pharmaceutics and Analytical Chemistry, The Faculty of
Pharmaceutical Sciences, University of Copenhagen, Copenhagen, Denmark.

BACKGROUND AND PURPOSE: Recently, we identified etodolac as a possible ligand for
the human intestinal proton-couple peptide transporter (hPEPT1). This raised the 
possibility that other non-steroidal anti-inflammatory drugs, and especially
ibuprofen, could also interact with hPEPT1. Here, we have assessed the
interactions of ibuprofen with hPEPT1.
EXPERIMENTAL APPROACH: The uptake of [(14)C]Gly-Sar, [(3)H]Ibuprofen and other
radio-labelled compounds were investigated in Madin-Darby canine kidney cells
(MDCK)/hPEPT1, MDCK/Mock, LLC-PK(1) or Caco-2 cells. The transepithelial
transport of ibuprofen and hPEPT1 substrates was investigated in Caco-2 cell
monolayers.
KEY RESULTS: Ibuprofen concentration dependently inhibited hPEPT1-mediated uptake
of Gly-Sar in MDCK/hPEPT1 cells (K(i)(app) = 0.4 mM) but uptake of ibuprofen in
Caco-2 cells and MDCK/hPEPT1 cells was not inhibited by hPEPT1 substrates. The
maximum uptake rate for Gly-Sar uptake was reduced from 522 pmol·min(-1)·cm(-2)
to 181 pmol·min(-1)·cm(-2) and 78 pmol·min(-1)·cm(-2) in the presence of 0.5 mM
and 1 mM ibuprofen, respectively. The interaction between ibuprofen and hPEPT1
was thus non-competitive. In LLC-PK1 cells, ibuprofen (1 mM) did not influence
the transporter-mediated uptake of glycine or α-methyl-D-glycopyranoside. In
Caco-2 cell monolayers the absorptive transport of δ-aminolevulinic acid was
reduced by 23% and 48% by ibuprofen (1 and 10 mM), respectively. Likewise the
transport of Gly-Sar was reduced by 23% in the presence of ibuprofen (1 mM).
CONCLUSIONS AND IMPLICATIONS: Ibuprofen is a non-competitive inhibitor of hPEPT1.
As ibuprofen reduced the transepithelial transport of δ-aminolevulinic acid,
drug-drug interactions between ibuprofen and hPEPT1 drug substrates at their site
of absorption are possible if administered together.

© 2010 The Authors. British Journal of Pharmacology © 2010 The British
Pharmacological Society.

DOI: 10.1111/j.1476-5381.2010.01000.x 
PMCID: PMC3010583
PMID: 20726987  [PubMed - indexed for MEDLINE]


172. Br J Pharmacol. 2010 Dec;161(7):1628-44. doi: 10.1111/j.1476-5381.2010.00993.x.

Emodin suppresses lipopolysaccharide-induced pro-inflammatory responses and NF-κB
activation by disrupting lipid rafts in CD14-negative endothelial cells.

Meng G(1), Liu Y, Lou C, Yang H.

Author information: 
(1)Department of Biophysics, School of Life Science and Technology, University of
Electronic Science and Technology of China, Chengdu, Sichuan, China.

BACKGROUND AND PURPOSE: Emodin [1,3,8-trihydroxy-6-methylanthraquinone] has been 
reported to exhibit vascular anti-inflammatory properties. However, the
corresponding mechanisms are not well understood. The present study was designed 
to explore the molecular target(s) of emodin in modifying lipopolysaccharide
(LPS)-associated signal transduction pathways in endothelial cells.
EXPERIMENTAL APPROACH: Cultured primary human umbilical vein endothelial cells
(HUVECs; passages 3-5) were pre-incubated with emodin (1-50 µg·mL(-1) ).
LPS-induced expression of pro-inflammatory cytokines [interleukin (IL)-1β, IL-6] 
and chemokines (IL-8; CCL2/MCP-1) were determined by reverse transcription-PCR
and elisa. Nuclear factor-κB (NF-κB) activation, inhibitor of κB (IκB)α
degradation and Toll-like receptor-4 (TLR-4) were detected by immunocytochemistry
and Western blotting. Cholesterol depletion [by methyl β-cyclodextrin (MBCD), a
specific cholesterol binding agent] and cholesterol replenishment were further
used to investigate the roles of lipid rafts in activation of HUVECs.
KEY RESULTS: Emodin inhibited, concentration-dependently, the expression of
LPS-induced pro-inflammatory cytokines (IL-1β, IL-6) and chemokines (IL-8, CCL2) 
and, in parallel, inhibited NF-κB activation and IκBα degradation in HUVECs.
However, emodin did not inhibit the NF-κB activation and IκBα degradation induced
by IL-1β. The cholesterol binding agent, MBCD, inhibited LPS-induced NF-κB
activation in passaged HUVECs [which also lack the LPS receptor, membrane CD14
(mCD14)], showing that lipid rafts played a key role in LPS signalling in
mCD14-negative HUVECs. Moreover, emodin disrupted the formation of lipid rafts in
cell membranes by depleting cholesterol.
CONCLUSIONS AND IMPLICATIONS: Lipid rafts were crucial in facilitating
inflammatory responses of mCD14-negative HUVECs to LPS. Emodin disrupted lipid
rafts through depleting cholesterol and, consequently, inhibited inflammatory
responses in endothelial cells.

DOI: 10.1111/j.1476-5381.2010.00993.x 
PMCID: PMC3010572
PMID: 20726986  [PubMed - indexed for MEDLINE]


173. Br J Pharmacol. 2010 Dec;161(8):1708-21. doi: 10.1111/j.1476-5381.2010.00994.x.

Pioglitazone attenuates prostatic enlargement in diet-induced insulin-resistant
rats by altering lipid distribution and hyperinsulinaemia.

Vikram A(1), Jena G, Ramarao P.

Author information: 
(1)Department of Pharmacology and Toxicology, National Institute of
Pharmaceutical Education and Research, S. A. S. Nagar, Mohali, Punjab, India.

Comment in
    J Urol. 2011 Dec;186(6):2496-7.

BACKGROUND AND PURPOSE: Increased incidence of benign prostatic hyperplasia among
insulin-resistant individuals suggests a role for hyperinsulinaemia in prostatic 
enlargement. We have already reported increased cell proliferation and
enlargement of prostate gland in insulin-resistant rats. The present study aimed 
to elucidate the molecular mechanisms underlying the reversal of prostatic
enlargement in insulin-resistant rats by the peroxisome proliferator-activated
receptor γ agonist pioglitazone.
EXPERIMENTAL APPROACH: Sprague-Dawley rats were fed a normal pellet or a high-fat
diet for 12 weeks with or without pioglitazone (20 mg·kg(-1)). Subgroups of
animals fed different diets were castrated. Effects of dietary manipulation and
pioglitazone were measured on insulin sensitivity, lipid distribution, cell
proliferation and apoptosis.
KEY RESULTS: A high-fat diet led to the accumulation of fat in non-adipose
tissues, insulin resistance, compensatory hyperinsulinaemia and prostatic
enlargement in rats. Pioglitazone treatment altered fat distribution, improved
insulin sensitivity and normalized lipid and insulin level in rats on the
high-fat diet. The improved metabolic parameters led to decreased cellular
proliferation and increased apoptosis in the prostate gland. High-fat diet
feeding and pioglitazone treatment did not change plasma testosterone levels.
However, significant prostatic atrophy was observed in castrated rats
irrespective of dietary intervention.
CONCLUSIONS AND IMPLICATIONS: Our results show a previously unexplored
therapeutic potential of pioglitazone for prostatic enlargement under
insulin-resistant condition and further suggest that targeting distribution of
lipid from non-adipose tissue to adipose tissue and insulin signalling could be
new strategies for the treatment of benign prostatic hyperplasia.

© 2010 The Authors. British Journal of Pharmacology © 2010 The British
Pharmacological Society.

DOI: 10.1111/j.1476-5381.2010.00994.x 
PMCID: PMC3010577
PMID: 20726985  [PubMed - indexed for MEDLINE]


174. Br J Pharmacol. 2010 Dec;161(7):1616-27. doi: 10.1111/j.1476-5381.2010.00995.x.

Anti-inflammatory synergy of MEN16132, a kinin B(2) receptor antagonist, and
dexamethasone in carrageenan-induced knee joint arthritis in rats.

Valenti C(1), Giuliani S, Cialdai C, Tramontana M, Maggi CA.

Author information: 
(1)Department of Pharmacology, Menarini Ricerche S.p.A., Florence, Italy.

BACKGROUND AND PURPOSE: Bradykinin, through its B(2) receptor, is involved in
inflammatory processes related to arthropathies. In carrageenan and
lipopolysaccharide (LPS)-induced arthritis in rat, the anti-inflammatory activity
of MEN16132, a potent and selective kinin B(2) receptor antagonist, was compared 
with that of steroidal and nonsteroidal anti-inflammatory drugs. The interaction 
between MEN16132 and dexamethasone was also investigated.
EXPERIMENTAL APPROACH: Drugs, alone or in combination, were injected into the
knee joint 30min before intra-articular administration of carrageenan or LPS, in 
pentobarbital anaesthetized rats. Effects on incapacitation, oedema, neutrophil
recruitment and kallikrein system activation, in the knee joint, were assessed.
KEY RESULTS: MEN16132 and dexamethasone (10-300µg per knee) dose-dependently
reduced carrageenan-induced joint pain, oedema and neutrophil infiltration,
reaching a maximal inhibition of about 50%. Dexketoprofen exerted a similar
analgesic activity, whereas it did not affect the other inflammatory responses.
MEN16132 showed a partial inhibition of LPS-induced joint pain, whereas
dexamethasone produced a full analgesic effect. Combination of MEN16132 and
dexamethasone showed a strong synergistic interaction in inhibiting both
carrageenan and LPS-induced knee joint inflammation. Dexamethasone did not
prevent the contact activation of prekallikrein by carrageenan and the subsequent
release of kallikreins and bradykinin in the synovium.
CONCLUSIONS AND IMPLICATIONS: Steroids and kinin B(2) receptor antagonists appear
to relieve arthritic symptoms induced by carrageenan or LPS and act
synergistically to inhibit joint inflammation. This could have interesting
therapeutic implications, possibly opening the way for combination therapies in
the control of inflammatory arthropathies.

© 2010 The Authors. British Journal of Pharmacology © 2010 The British
Pharmacological Society.

DOI: 10.1111/j.1476-5381.2010.00995.x 
PMCID: PMC3010571
PMID: 20726984  [PubMed - indexed for MEDLINE]


175. Br J Pharmacol. 2010 Dec;161(7):1542-52. doi: 10.1111/j.1476-5381.2010.00998.x.

Caffeine inhibits the viability and osteogenic differentiation of rat bone
marrow-derived mesenchymal stromal cells.

Zhou Y(1), Guan XX, Zhu ZL, Guo J, Huang YC, Hou WW, Yu HY.

Author information: 
(1)State Key Laboratory of Oral Diseases, Sichuan University, Chengdu, China.

BACKGROUND AND PURPOSE: Caffeine is consumed extensively in Europe and North
America. As a risk factor for osteoporosis, epidemiological studies have observed
that caffeine can decrease bone mineral density, adversely affect calcium
absorption and increase the risk of bone fracture. However, the exact mechanisms 
have not been fully investigated. Here, we examined the effects of caffeine on
the viability and osteogenesis of rat bone marrow-derived mesenchymal stromal
cells (rBMSCs).
EXPERIMENTAL APPROACH: Cell viability, apoptosis and necrosis were quantified
using thymidine incorporation and flow cytometry. Sequential gene expressions in 
osteogenic process were measured by real-time PCR. cAMP, alkaline phosphatase and
osteocalcin were assessed by immunoassay, spectrophotometry and radioimmunoassay,
respectively. Mineralization was determined by calcium deposition.
KEY RESULTS: After treating BMSCs with high caffeine concentrations (0.1-1mM),
their viability decreased in a concentration-dependent manner. This cell death
was primarily due to necrosis and, to a small extent, apoptosis. Genes and
protein sequentially expressed in osteogenesis, including Cbfa1/Runx2, collagen
I, alkaline phosphatase and its protein, were significantly downregulated except 
for osteocalcin and its protein. Moreover, caffeine inhibited calcium deposition 
in a concentration- and time-dependent manner, but increased intracellular cAMP
in a concentration-dependent manner.
CONCLUSIONS AND IMPLICATIONS: By suppressing the commitment of BMSCs to the
osteogenic lineage and selectively inhibiting gene expression, caffeine
downregulated some important events in osteogenesis and ultimately affected bone 
mass.

DOI: 10.1111/j.1476-5381.2010.00998.x 
PMCID: PMC3010566
PMID: 20726981  [PubMed - indexed for MEDLINE]


176. Br J Pharmacol. 2010 Dec;161(7):1553-65. doi: 10.1111/j.1476-5381.2010.00999.x.

Inhibitors of catechol-O-methyltransferase sensitize mice to pain.

Kambur O(1), Talka R, Ansah OB, Kontinen VK, Pertovaara A, Kalso E, Männistö PT.

Author information: 
(1)Primary laboratory of origin: Division of Pharmacology and Toxicology, Faculty
of Pharmacy, University of Helsinki, Helsinki, Finland. oleg.kambur@helsinki.fi

BACKGROUND AND PURPOSE: Catechol-O-methyltransferase (COMT) inhibitors are used
in Parkinson's disease in which pain is an important symptom. COMT polymorphisms 
modulate pain and opioid analgesia in humans. In rats, COMT inhibitors have been 
shown to be pro-nociceptive in acute pain models, but also to attenuate allodynia
and hyperalgesia in a model of diabetic neuropathy. Here, we have assessed the
effects of acute and repeated administrations of COMT inhibitors on mechanical,
thermal and carrageenan-induced nociception in male mice.
EXPERIMENTAL APPROACH: We used single and repeated administration of a
peripherally restricted, short-acting (nitecapone) and also a centrally acting
(3,5-dinitrocatechol, OR-486) COMT inhibitor. We also tested CGP 28014, an
indirect inhibitor of COMT enzyme. Effects of OR-486 on thermal nociception were 
also studied in COMT deficient mice. Effects on spinal pathways were assessed in 
rats given intrathecal nitecapone.
KEY RESULTS: After single administration, both nitecapone and OR-486 reduced
mechanical nociceptive thresholds and thermal nociceptive latencies (hot plate
test) at 2 and 3 h, regardless of their brain penetration. These effects were
still present after chronic treatment with COMT inhibitors for 5 days.
Intraplantar injection of carrageenan reduced nociceptive latencies and both COMT
inhibitors potentiated this reduction without modifying inflammation. CGP 28014
shortened paw flick latencies. OR-486 did not modify hot plate times in Comt gene
deficient mice. Intrathecal nitecapone modified neither thermal nor mechanical
nociception.
CONCLUSIONS AND IMPLICATIONS: Pro-nociceptive effects of COMT inhibitors were
confirmed. The pro-nociceptive effects were primarily mediated via mechanisms
acting outside the brain and spinal cord. COMT protein was required for these
actions.

DOI: 10.1111/j.1476-5381.2010.00999.x 
PMCID: PMC3010567
PMID: 20726980  [PubMed - indexed for MEDLINE]


177. J Physiol. 2010 Oct 15;588(Pt 20):3957-69. doi: 10.1113/jphysiol.2010.196204.

Tissue contribution to the mechanical features of diaphragmatic initial
lymphatics.

Moriondo A(1), Boschetti F, Bianchin F, Lattanzio S, Marcozzi C, Negrini D.

Author information: 
(1)Department of Experimental and Clinical Biomedical Sciences, Università degli 
Studi dell’Insubria, 21100 Varese, Italy.

The role of the mechanical properties of the initial lymphatic wall and of the
surrounding tissue in supporting lymph formation and/or progression was studied
in six anaesthetized, neuromuscularly blocked and mechanically ventilated rats.
After mid-sternal thoracotomy, submesothelial initial lymphatics were identified 
on the pleural diaphragmatic surface through stereomicroscopy. An 'in vivo'
lymphatic segment was prepared by securing two surgical threads around the vessel
at a distance of ∼2.5 mm leaving the vessel in place. Two glass micropipettes
were inserted into the lumen, one for intraluminar injections of 4.6 nl saline
boluses and one for hydraulic pressure (Plymph) recording. The compliance of the 
vessel wall (Clymph) was calculated as the slope of the plot describing the
change in segment volume as a function of the post-injection Plymph changes. Two 
superficial lymphatic vessel populations with a significantly different Clymph
(6.7 ± 1.6 and 1.5 ± 0.4 nl mmHg−1 (mean ± S.E.M.), P < 0.001) were identified.
In seven additional rats, the average elastic modulus of diaphragmatic tissue
strips was determined by uniaxial tension tests to be 1.7 ± 0.3 MPa. Clymph
calculated for an initial lymphatic completely surrounded by isotropic tissue was
0.068 nl mmHg−1, i.e. two orders of magnitude lower than in submesothelial
lymphatics. Modelling of stress distribution in the lymphatic wall suggests that 
compliant vessels may act as reservoirs accommodating large absorbed fluid
volumes, while lymphatics with stiffer walls serve to propel fluid through the
lumen of the lymphatic vessel by taking advantage of the more efficient
mechanical transmission of tissue stresses to the lymphatic lumen.

DOI: 10.1113/jphysiol.2010.196204 
PMCID: PMC3000585
PMID: 20724369  [PubMed - indexed for MEDLINE]


178. J Physiol. 2010 Oct 15;588(Pt 20):4029-37. doi: 10.1113/jphysiol.2010.189860.

Muscle specific microRNAs are regulated by endurance exercise in human skeletal
muscle.

Nielsen S(1), Scheele C, Yfanti C, Akerström T, Nielsen AR, Pedersen BK, Laye MJ.

Author information: 
(1)The Centre of Inflammation and Metabolism, Department of Infectious Diseases
and CMRC, Rigshospitalet, Faculty of Health Sciences, University of Copenhagen,
Denmark. soren_nielsen@inflammation-metabolism.dk

Erratum in
    J Physiol. 2011 Mar 1;589(Pt 5):1239. Laye, Matthew [corrected to Laye, Matthew
J].
    J Physiol. 2015 Mar 1;593(5):1323.

Comment in
    J Physiol. 2010 Oct 15;588(Pt 20):3849-50.

Muscle specific miRNAs, myomiRs, have been shown to control muscle development in
vitro and are differentially expressed at rest in diabetic skeletal muscle.
Therefore, we investigated the expression of these myomiRs, including miR-1,
miR-133a, miR-133b and miR-206 in muscle biopsies from vastus lateralis of
healthy young males (n = 10) in relation to a hyperinsulinaemic–euglycaemic clamp
as well as acute endurance exercise before and after 12 weeks of endurance
training. The subjects increased their endurance capacity, VO2max (l min−1) by
17.4% (P < 0.001), and improved insulin sensitivity by 19% (P < 0.01). While
myomiR expression remained stable during a hyperinsulinaemic–euglycaemic clamp,
an acute bout of exercise increased mir-1 (P < 0.05) and mir-133a (P < 0.05)
expression before, but not after, training. In resting biopsies, endurance
training for 12 weeks decreased basal expression of all four myomiRs (P < 0.05). 
Interestingly, all myomiRs reverted to their pre-training expression levels 14
days after ceasing the training programme. Components of major pathways involved 
in endurance adaptation such as MAPK and TGF-β were predicted to be targeted by
the myomiRs examined. Tested predicted target proteins included Cdc42 and ERK
1/2. Although these proteins were downregulated between post-training period and 
2 weeks of cessation, an inverse correlation between myomiR and target proteins
was not found. In conclusion, our data suggest myomiRs respond to physiological
stimuli, but their role in regulating human skeletal muscle adaptation remains
unknown.

DOI: 10.1113/jphysiol.2010.189860 
PMCID: PMC3000590
PMID: 20724368  [PubMed - indexed for MEDLINE]


179. J Physiol. 2010 Oct 15;588(Pt 20):3869-82. doi: 10.1113/jphysiol.2010.193037.
Epub 2010 Aug 19.

Flufenamic acid decreases neuronal excitability through modulation of
voltage-gated sodium channel gating.

Yau HJ(1), Baranauskas G, Martina M.

Author information: 
(1)Department of Physiology, Northwestern University Feinberg School of Medicine,
303 E. Chicago Avenue, Chicago, IL 60611, USA.

The electrophysiological phenotype of individual neurons critically depends on
the biophysical properties of the voltage-gated channels they express.
Differences in sodium channel gating are instrumental in determining the
different firing phenotypes of pyramidal cells and interneurons; moreover, sodium
channel modulation represents an important mechanism of action for many widely
used CNS drugs. Flufenamic acid (FFA) is a non-steroidal anti-inflammatory drug
that has been long used as a blocker of calcium-dependent cationic conductances. 
Here we show that FFA inhibits voltage-gated sodium currents in hippocampal
pyramidal neurons; this effect is dose-dependent with IC(50) = 189 μm. We used
whole-cell and nucleated patch recordings to investigate the mechanisms of FFA
modulation of TTX-sensitive voltage-gated sodium current. Our data show that
flufenamic acid slows down the inactivation process of the sodium current, while 
shifting the inactivation curve ~10 mV toward more hyperpolarized potentials. The
recovery from inactivation is also affected in a voltage-dependent way, resulting
in slower recovery at hyperpolarized potentials. Recordings from acute slices
demonstrate that FFA reduces repetitive- and abolishes burst-firing in CA1
pyramidal neurons. A computational model based on our data was employed to better
understand the mechanisms of FFA action. Simulation data support the idea that
FFA acts via a novel mechanism by reducing the voltage dependence of the sodium
channel fast inactivation rates. These effects of FFA suggest that it may be an
effective anti-epileptic drug.

DOI: 10.1113/jphysiol.2010.193037 
PMCID: PMC3000579
PMID: 20724367  [PubMed - indexed for MEDLINE]


180. J Physiol. 2010 Oct 15;588(Pt 20):3883-900. doi: 10.1113/jphysiol.2010.192922.
Epub 2010 Aug 19.

Developmental change in the electrophysiological and pharmacological properties
of acid-sensing ion channels in CNS neurons.

Li M(1), Kratzer E, Inoue K, Simon RP, Xiong ZG.

Author information: 
(1)Robert S. Dow Neurobiology Laboratories, Legacy Clinical Research Center, 1225
NE 2nd Ave, Portland, OR 97232, USA.

Acid-sensing ion channels (ASICs) are proton-gated cation channels that play
important roles in the CNS including synaptic plasticity and acidosis-mediated
neuronal injury. ASIC1a and ASIC2a subunits are predominant in CNS neurons, where
homomultimeric and heteromultimeric channel configurations co-exist. Since ASIC1a
and ASIC2a have dramatic differences in pH sensitivity, Ca(2+) permeability and
channel kinetics, any change in the level of individual subunits may have
significant effects on the properties and functions of ASICs. Using patch-clamp
recording, fluorescent Ca(2+) imaging and molecular biological techniques, we
show dramatic developmental changes in the properties of ASICs in mouse cortical 
neurons. For example, the amplitude of ASIC currents increases whereas
desensitization decreases with neuronal maturation. Decreased H(+) affinity and
acid-evoked [Ca(2+)](i) but increased Zn(2+) potentiation were also recorded in
mature neurons. RT-PCR revealed significant increases in the ratio of ASIC2/ASIC1
mRNA with neuronal maturation. Thus, contributions of ASIC1a and ASIC2a to
overall ASIC-mediated responses undergo distinct developmental changes. These
findings may help in understanding the precise role of ASICs in physiological and
pathological conditions at different developmental stages.

DOI: 10.1113/jphysiol.2010.192922 
PMCID: PMC3000580
PMID: 20724366  [PubMed - indexed for MEDLINE]


181. J Physiol. 2010 Oct 1;588(Pt 19):3757-83. doi: 10.1113/jphysiol.2010.195180.

Encoding of whisker input by cerebellar Purkinje cells.

Bosman LW(1), Koekkoek SK, Shapiro J, Rijken BF, Zandstra F, van der Ende B,
Owens CB, Potters JW, de Gruijl JR, Ruigrok TJ, De Zeeuw CI.

Author information: 
(1)Department of Neuroscience, Erasmus MC, Rotterdam, The Netherlands.

The cerebellar cortex is crucial for sensorimotor integration. Sensorimotor
inputs converge on cerebellar Purkinje cells via two afferent pathways: the
climbing fibre pathway triggering complex spikes, and the mossy fibre–parallel
fibre pathway, modulating the simple spike activities of Purkinje cells. We used,
for the first time, the mouse whisker system as a model system to study the
encoding of somatosensory input by Purkinje cells.We show that most Purkinje
cells in ipsilateral crus 1 and crus 2 of awake mice respond to whisker
stimulation with complex spike and/or simple spike responses. Single-whisker
stimulation in anaesthetised mice revealed that the receptive fields of complex
spike and simple spike responses were strikingly different. Complex spike
responses, which proved to be sensitive to the amplitude, speed and direction of 
whisker movement, were evoked by only one or a few whiskers. Simple spike
responses, which were not affected by the direction of movement, could be evoked 
by many individual whiskers. The receptive fields of Purkinje cells were largely 
intermingled, and we suggest that this facilitates the rapid integration of
sensory inputs from different sources. Furthermore, we describe that individual
Purkinje cells, at least under anaesthesia, may be bound in two functional
ensembles based on the receptive fields and the synchrony of the complex spike
and simple spike responses. The ‘complex spike ensembles’ were oriented in the
sagittal plane, following the anatomical organization of the climbing fibres,
while the ‘simple spike ensembles’ were oriented in the transversal plane, as are
the beams of parallel fibres.

DOI: 10.1113/jphysiol.2010.195180 
PMCID: PMC2998225
PMID: 20724365  [PubMed - indexed for MEDLINE]


182. J Physiol. 2010 Nov 1;588(Pt 21):4103-16. doi: 10.1113/jphysiol.2010.193904. Epub
2010 Aug 19.

Histamine regulates activities of neurons in the ventrolateral preoptic nucleus.

Liu YW(1), Li J, Ye JH.

Author information: 
(1)Department of Anesthesiology, University of Medicine and Dentistry of New
Jersey, New Jersey Medical School, Newark, New Jersey 07103-2714, USA.

Comment in
    J Physiol. 2010 Nov 1;588(Pt 21):4057.

The neurons responsible for the onset of sleep are thought to be located in the
ventrolateral preoptic nucleus (VLPO), which receives a dense histaminergic
innervation from the tuberomammillary nucleus (TMN). Yet, the role of histamine
in the VLPO remains unclear. Here we report that microinjection of histamine into
the VLPO increases the motor activity of rats. Moreover, a bath application of
histamine to acute brain slices inhibits the majority of VLPO neurons, which are 
also inhibited by noradrenaline. Histamine hyperpolarizes the membrane potential 
and lowers the firing rate. These effects are associated with an increase in the 
frequency but not in the amplitude of spontaneous GABA(A) receptor-mediated
inhibitory postsynaptic currents, and are blocked by gabazine or tetrodotoxin,
indicating an indirect action. Conversely, on the noradrenaline-excited VLPO
neurons, histamine depolarizes the membrane potential and increases the firing
rate via activation of H(1) and H(2) subtype histamine receptors. Moreover,
histamine-induced depolarization persists in the presence of gabazine or
tetrodotoxin, indicating a direct action. Based on these findings, we propose
that in the VLPO, noradrenaline-inhibited neurons may normally be under the
inhibitory control of noradrenaline-excited neurons. By facilitating the
inhibitory control of the noradrenaline-excited neurons, histamine may inhibit
the noradrenaline-inhibited neurons, resulting in excitation of
histamine-releasing neurons in the TMN through disinhibition. This effect of
histamine in the VLPO may contribute to the maintenance of wakefulness.

DOI: 10.1113/jphysiol.2010.193904 
PMCID: PMC3002444
PMID: 20724362  [PubMed - indexed for MEDLINE]


183. J Physiol. 2010 Oct 15;588(Pt 20):4039-53. doi: 10.1113/jphysiol.2010.191957.
Epub 2010 Aug 19.

Chronic heart failure decreases cross-bridge kinetics in single skeletal muscle
fibres from humans.

Miller MS(1), VanBuren P, LeWinter MM, Braddock JM, Ades PA, Maughan DW, Palmer
BM, Toth MJ.

Author information: 
(1)Department of Molecular Physiology, University of Vermont, Burlington, VT
05405, USA.

Skeletal muscle function is impaired in heart failure patients due, in part, to
loss of myofibrillar protein content, in particular myosin. In the present study,
we utilized small-amplitude sinusoidal analysis for the first time in single
human skeletal muscle fibres to measure muscle mechanics, including cross-bridge 
kinetics, to determine if heart failure further impairs contractile performance
by altering myofibrillar protein function. Patients with chronic heart failure (n
= 9) and controls (n = 6) were recruited of similar age and physical activity to 
diminish the potentially confounding effects of ageing and muscle disuse.
Patients showed decreased cross-bridge kinetics in myosin heavy chain (MHC) I and
IIA fibres, partially due to increased myosin attachment time (t(on)). The
increased t(on) compensated for myosin protein loss previously found in heart
failure patients by increasing the fraction of the total cycle time myosin is
bound to actin, resulting in a similar number of strongly bound cross-bridges in 
patients and controls. Accordingly, isometric tension did not differ between
patients and controls in MHC I or IIA fibres. Patients also had decreased calcium
sensitivity in MHC IIA fibres and alterations in the viscoelastic properties of
the lattice structure of MHC I and IIA fibres. Collectively, these results show
that heart failure alters skeletal muscle contraction at the level of the
myosin-actin cross-bridge, leading to changes in muscle mechanics which could
contribute to impaired muscle function. Additionally, we uncovered a unique
kinetic property of MHC I fibres, a potential indication of two distinct
populations of cross-bridges, which may have important physiological
consequences.

DOI: 10.1113/jphysiol.2010.191957 
PMCID: PMC3000591
PMID: 20724360  [PubMed - indexed for MEDLINE]


184. J Physiol. 2010 Oct 15;588(Pt 20):3855-67. doi: 10.1113/jphysiol.2010.196287.
Epub 2010 Aug 19.

Adaptation of the vestibulo-ocular reflex for forward-eyed foveate vision.

Migliaccio AA(1), Minor LB, Della Santina CC.

Author information: 
(1)Dept. of Otolaryngology - Head & Neck Surgery, Johns Hopkins School of
Medicine, Baltimore, MD 21287, USA.

To maintain visual fixation on a distant target during head rotation, the angular
vestibulo-ocular reflex (aVOR) should rotate the eyes at the same speed as the
head and in exactly the opposite direction. However, in primates for which the
3-dimensional (3D) aVOR has been extensively characterised (humans and squirrel
monkeys (Saimiri sciureus)), the aVOR response to roll head rotation about the
naso-occipital axis is lower than that elicited by yaw and pitch, causing errors 
in aVOR magnitude and direction that vary with the axis of head rotation. In
other words, primates keep the central part of the retinal image on the fovea
(where photoreceptor density and visual acuity are greatest) but fail to keep
that image from twisting about the eyes' resting optic axes. We tested the
hypothesis that aVOR direction dependence is an adaptation related to primates'
frontal-eyed, foveate status through comparison with the aVOR of a lateral-eyed, 
afoveate mammal (Chinchilla lanigera). As chinchillas' eyes are afoveate and
never align with each other, we predicted that the chinchilla aVOR would be
relatively low in gain and isotropic (equal in gain for every head rotation
axis). In 11 normal chinchillas, we recorded binocular 3D eye movements in
darkness during static tilts, 20-100 deg s(1) whole-body sinusoidal rotations
(0.5-15 Hz), and 3000 deg s(2) acceleration steps. Although the chinchilla 3D
aVOR gain changed with both frequency and peak velocity over the range we
examined, we consistently found that it was more nearly isotropic than the
primate aVOR. Our results suggest that primates' anisotropic aVOR represents an
adaptation to their forward-eyed, foveate status. In primates, yaw and pitch aVOR
must be compensatory to stabilise images on both foveae, whereas roll aVOR can be
[truncated: 6,620,970 more chars]
