# Supplementary material for: Poor statistical reporting, inadequate data presentation and spin persist despite editorial advice
Source: PLoS One. 2018 Aug 15;13(8):e0202121. doi: 10.1371/journal.pone.0202121 (PMC6093658; doi:10.1371/journal.pone.0202121)
Supplement: S1 File — Python code and PubMed search results used to randomly select papers for the audit. See the included README.txt file for a full description. (ZIP) [file pone.0202121.s001.zip › S1 File/2011-after.txt]

1. J Physiol. 2015 Dec 15;593(24):5283-98. doi: 10.1113/JP271256. Epub 2015 Dec 7.

Gating modes of calcium-activated chloride channels TMEM16A and TMEM16B.

Cruz-Rangel S(1), De Jesús-Pérez JJ(1), Contreras-Vite JA(1), Pérez-Cornejo P(2),
Hartzell HC(3), Arreola J(1).

Author information: 
(1)Physics Institute, Universidad Autónoma de San Luis Potosí, Ave. Dr. Manuel
Nava #6, San Luis Potosí, SLP, 78290, México. (2)Department of Physiology,
Universidad Autónoma de San Luis Potosí School of Medicine, Ave. V. Carranza
2405, San Luis Potosí, SLP, 78290, Mexico. (3)Department of Cell Biology, Emory
University School of Medicine, Atlanta, GA, 30322, USA.

KEY POINTS: Calcium-activated chloride channels TMEM16A and TMEM16B support
important physiological processes such as fast block of polyspermy, fluid
secretion, control of blood pressure and sensory transduction. Given the
physiological importance of TMEM16 channels, it is important to study how
incoming stimuli activate these channels. Here we study how channels open and
close and how the process of gating is regulated. We show that TMEM16A and
TMEM16B display fast and slow gating. These gating modes are regulated by voltage
and external chloride. Dual gating explains the complex time course of the anion 
current. Residues within the first intracellular loop of the channel influence
the slow gating mode. Dual gating is an intrinsic property observed in endogenous
calcium-activated chloride channels and could be relevant to physiological
processes that require sustained chloride ion movement.
ABSTRACT: TMEM16A and TMEM16B are molecular components of the physiologically
relevant calcium-activated chloride channels (CaCCs) present in many tissues.
Their gating is dictated by membrane voltage (Vm ), intracellular calcium
concentrations ([Ca(2+) ]i ) and external permeant anions. As a consequence, the 
chloride current (ICl ) kinetics is complex. For example, TMEM16A ICl activates
slowly with a non-mono-exponential time course while TMEM16B ICl activates
rapidly following a mono-exponential behaviour. To understand the underlying
mechanism responsible for the complex activation kinetics, we recorded ICl from
HEK-293 cells transiently transfected with either TMEM16A or TMEM16B as well as
from mouse parotid acinar cells. Two distinct Vm -dependent gating modes were
uncovered: a fast-mode on the millisecond time scale followed by a slow mode on
the second time scale. Using long (20 s) depolarizing pulses both gating modes
were activated, and a slowly rising ICl was recorded in whole-cell and inside-out
patches. The amplitude of ICl at the end of the long pulse nearly doubled and was
blocked by 100 μm tannic acid. The slow gating mode was strongly reduced by
decreasing the [Cl(-) ]o from 140 to 30 mm and by altering the sequence of the
first intracellular loop. Mutating 480 RSQ482 to AVK in the first intracellular
loop of TMEM16B nearly abolished slow gating, but, mutating 448 AVK451 to RSQ in 
TMEM16A has little effect. Deleting 448 EAVK451 residues in TMEM16A reduced slow 
gating. We conclude that TMEM16 CaCCs have intrinsic Vm - and Cl(-) -sensitive
dual gating that elicits complex ICl kinetics.

© 2015 The Authors. The Journal of Physiology © 2015 The Physiological Society.

DOI: 10.1113/JP271256 
PMCID: PMC4704513 [Available on 2016-12-15]
PMID: 26728431  [PubMed - in process]


2. Br J Pharmacol. 2015 Dec;172(24):6110-202. doi: 10.1111/bph.13355.

The Concise Guide to PHARMACOLOGY 2015/16: Transporters.

Alexander SP(1), Kelly E(2), Marrion N(2), Peters JA(3), Benson HE(4), Faccenda
E(4), Pawson AJ(4), Sharman JL(4), Southan C(4), Davies JA(4); CGTP
Collaborators.

Author information: 
(1)School of Biomedical Sciences, University of Nottingham Medical School,
Nottingham, NG7 2UH, UK. (2)School of Physiology and Pharmacology, University of 
Bristol, Bristol, BS8 1TD, UK. (3)Neuroscience Division, Medical Education
Institute, Ninewells Hospital and Medical School, University of Dundee, Dundee,
DD1 9SY, UK. (4)Centre for Integrative Physiology, University of Edinburgh,
Edinburgh, EH8 9XD, UK.

The Concise Guide to PHARMACOLOGY 2015/16 provides concise overviews of the key
properties of over 1750 human drug targets with their pharmacology, plus links to
an open access knowledgebase of drug targets and their ligands
(www.guidetopharmacology.org), which provides more detailed views of target and
ligand properties. The full contents can be found at
http://onlinelibrary.wiley.com/doi/10.1111/bph.13355/full. G protein-coupled
receptors are one of the eight major pharmacological targets into which the Guide
is divided, with the others being: G protein-coupled receptors, ligand-gated ion 
channels, voltage-gated ion channels, other ion channels, nuclear hormone
receptors, catalytic receptors and transporters. These are presented with
nomenclature guidance and summary information on the best available
pharmacological tools, alongside key references and suggestions for further
reading. The Concise Guide is published in landscape format in order to
facilitate comparison of related targets. It is a condensed version of material
contemporary to late 2015, which is presented in greater detail and constantly
updated on the website www.guidetopharmacology.org, superseding data presented in
the previous Guides to Receptors & Channels and the Concise Guide to PHARMACOLOGY
2013/14. It is produced in conjunction with NC-IUPHAR and provides the official
IUPHAR classification and nomenclature for human drug targets, where appropriate.
It consolidates information previously curated and displayed separately in
IUPHAR-DB and GRAC and provides a permanent, citable, point-in-time record that
will survive database updates.

© 2015 The Authors. British Journal of Pharmacology published by John Wiley &
Sons Ltd on behalf of The British Pharmacological Society.

DOI: 10.1111/bph.13355 
PMCID: PMC4718215 [Available on 2016-12-01]
PMID: 26650446  [PubMed - in process]


3. Br J Pharmacol. 2015 Dec;172(24):6024-109. doi: 10.1111/bph.13354.

The Concise Guide to PHARMACOLOGY 2015/16: Enzymes.

Alexander SP(1), Fabbro D(2), Kelly E(3), Marrion N(3), Peters JA(4), Benson
HE(5), Faccenda E(5), Pawson AJ(5), Sharman JL(5), Southan C(5), Davies JA(5);
CGTP Collaborators.

Author information: 
(1)School of Biomedical Sciences, University of Nottingham Medical School,
Nottingham, NG7 2UH, UK. (2)PIQUR Therapeutics, Basel 4057, Switzerland.
(3)School of Physiology and Pharmacology, University of Bristol, Bristol, BS8
1TD, UK. (4)Neuroscience Division, Medical Education Institute, Ninewells
Hospital and Medical School, University of Dundee, Dundee, DD1 9SY, UK. (5)Centre
for Integrative Physiology, University of Edinburgh, Edinburgh, EH8 9XD, UK.

The Concise Guide to PHARMACOLOGY 2015/16 provides concise overviews of the key
properties of over 1750 human drug targets with their pharmacology, plus links to
an open access knowledgebase of drug targets and their ligands
(www.guidetopharmacology.org), which provides more detailed views of target and
ligand properties. The full contents can be found at
http://onlinelibrary.wiley.com/doi/10.1111/bph.13354/full. G protein-coupled
receptors are one of the eight major pharmacological targets into which the Guide
is divided, with the others being: G protein-coupled receptors, ligand-gated ion 
channels, voltage-gated ion channels, other ion channels, nuclear hormone
receptors, catalytic receptors and transporters. These are presented with
nomenclature guidance and summary information on the best available
pharmacological tools, alongside key references and suggestions for further
reading. The Concise Guide is published in landscape format in order to
facilitate comparison of related targets. It is a condensed version of material
contemporary to late 2015, which is presented in greater detail and constantly
updated on the website www.guidetopharmacology.org, superseding data presented in
the previous Guides to Receptors & Channels and the Concise Guide to PHARMACOLOGY
2013/14. It is produced in conjunction with NC-IUPHAR and provides the official
IUPHAR classification and nomenclature for human drug targets, where appropriate.
It consolidates information previously curated and displayed separately in
IUPHAR-DB and GRAC and provides a permanent, citable, point-in-time record that
will survive database updates.

© 2015 The Authors. British Journal of Pharmacology published by John Wiley &
Sons Ltd on behalf of The British Pharmacological Society.

DOI: 10.1111/bph.13354 
PMCID: PMC4718211 [Available on 2016-12-01]
PMID: 26650445  [PubMed - in process]


4. Br J Pharmacol. 2015 Dec;172(24):5979-6023. doi: 10.1111/bph.13353.

The Concise Guide to PHARMACOLOGY 2015/16: Catalytic receptors.

Alexander SP(1), Fabbro D(2), Kelly E(3), Marrion N(3), Peters JA(4), Benson
HE(5), Faccenda E(5), Pawson AJ(5), Sharman JL(5), Southan C(5), Davies JA(5);
CGTP Collaborators.

Author information: 
(1)School of Biomedical Sciences, University of Nottingham Medical School,
Nottingham, NG7 2UH, UK. (2)PIQUR Therapeutics, Basel 4057, Switzerland.
(3)School of Physiology and Pharmacology, University of Bristol, Bristol, BS8
1TD, UK. (4)Neuroscience Division, Medical Education Institute, Ninewells
Hospital and Medical School, University of Dundee, Dundee, DD1 9SY, UK.
(5)University of Edinburgh, Edinburgh, EH8 9XD, UK.

The Concise Guide to PHARMACOLOGY 2015/16 provides concise overviews of the key
properties of over 1750 human drug targets with their pharmacology, plus links to
an open access knowledgebase of drug targets and their ligands
(www.guidetopharmacology.org), which provides more detailed views of target and
ligand properties. The full contents can be found at
http://onlinelibrary.wiley.com/doi/10.1111/bph.13353/full. G protein-coupled
receptors are one of the eight major pharmacological targets into which the Guide
is divided, with the others being: G protein-coupled receptors, ligand-gated ion 
channels, voltage-gated ion channels, other ion channels, nuclear hormone
receptors, enzymes and transporters. These are presented with nomenclature
guidance and summary information on the best available pharmacological tools,
alongside key references and suggestions for further reading. The Concise Guide
is published in landscape format in order to facilitate comparison of related
targets. It is a condensed version of material contemporary to late 2015, which
is presented in greater detail and constantly updated on the website
www.guidetopharmacology.org, superseding data presented in the previous Guides to
Receptors & Channels and the Concise Guide to PHARMACOLOGY 2013/14. It is
produced in conjunction with NC-IUPHAR and provides the official IUPHAR
classification and nomenclature for human drug targets, where appropriate. It
consolidates information previously curated and displayed separately in IUPHAR-DB
and GRAC and provides a permanent, citable, point-in-time record that will
survive database updates.

© 2015 The Authors. British Journal of Pharmacology published by John Wiley &
Sons Ltd on behalf of The British Pharmacological Society.

DOI: 10.1111/bph.13353 
PMCID: PMC4718208 [Available on 2016-12-01]
PMID: 26650444  [PubMed - in process]


5. Br J Pharmacol. 2015 Dec;172(24):5956-78. doi: 10.1111/bph.13352.

The Concise Guide to PHARMACOLOGY 2015/16: Nuclear hormone receptors.

Alexander SP(1), Cidlowski JA(2), Kelly E(3), Marrion N(3), Peters JA(4), Benson 
HE(5), Faccenda E(5), Pawson AJ(5), Sharman JL(5), Southan C(5), Davies JA(5);
CGTP Collaborators.

Author information: 
(1)School of Biomedical Sciences, University of Nottingham Medical School,
Nottingham, NG7 2UH, UK. (2)National Institute of Environmental Health Sciences, 
National Institutes of Health, Department of Health and Human Services, Research 
Triangle Park, NC 27709, USA. (3)School of Physiology and Pharmacology,
University of Bristol, Bristol, BS8 1TD, UK. (4)Neuroscience Division, Medical
Education Institute, Ninewells Hospital and Medical School, University of Dundee,
Dundee, DD1 9SY, UK. (5)Centre for Integrative Physiology, University of
Edinburgh, Edinburgh, EH8 9XD, UK.

The Concise Guide to PHARMACOLOGY 2015/16 provides concise overviews of the key
properties of over 1750 human drug targets with their pharmacology, plus links to
an open access knowledgebase of drug targets and their ligands
(www.guidetopharmacology.org), which provides more detailed views of target and
ligand properties. The full contents can be found at
http://onlinelibrary.wiley.com/doi/10.1111/bph.13352/full. Nuclear hormone
receptors are one of the eight major pharmacological targets into which the Guide
is divided, with the others being: G protein-coupled receptors, ligand-gated ion 
channels, voltage-gated ion channels, other ion channels, catalytic receptors,
enzymes and transporters. These are presented with nomenclature guidance and
summary information on the best available pharmacological tools, alongside key
references and suggestions for further reading. The Concise Guide is published in
landscape format in order to facilitate comparison of related targets. It is a
condensed version of material contemporary to late 2015, which is presented in
greater detail and constantly updated on the website www.guidetopharmacology.org,
superseding data presented in the previous Guides to Receptors & Channels and the
Concise Guide to PHARMACOLOGY 2013/14. It is produced in conjunction with
NC-IUPHAR and provides the official IUPHAR classification and nomenclature for
human drug targets, where appropriate. It consolidates information previously
curated and displayed separately in IUPHAR-DB and GRAC and provides a permanent, 
citable, point-in-time record that will survive database updates.

© 2015 The Authors. British Journal of Pharmacology published by John Wiley &
Sons Ltd on behalf of The British Pharmacological Society.

DOI: 10.1111/bph.13352 
PMCID: PMC4718213 [Available on 2016-12-01]
PMID: 26650443  [PubMed - in process]


6. Br J Pharmacol. 2015 Dec;172(24):5942-55. doi: 10.1111/bph.13351.

The Concise Guide to PHARMACOLOGY 2015/16: Other ion channels.

Alexander SP(1), Kelly E(2), Marrion N(2), Peters JA(3), Benson HE(4), Faccenda
E(4), Pawson AJ(4), Sharman JL(4), Southan C(4), Davies JA(4); CGTP
Collaborators.

Author information: 
(1)School of Biomedical Sciences, University of Nottingham Medical School,
Nottingham,, NG7 2UH, UK. (2)School of Physiology and Pharmacology, University of
Bristol, Bristol, BS8 1TD, UK. (3)Neuroscience Division, Medical Education
Institute, Ninewells Hospital and Medical School, University of Dundee, Dundee,
DD1 9SY, UK. (4)Centre for Integrative Physiology, University of Edinburgh,
Edinburgh, EH8 9XD, UK.

The Concise Guide to PHARMACOLOGY 2015/16 provides concise overviews of the key
properties of over 1750 human drug targets with their pharmacology, plus links to
an open access knowledgebase of drug targets and their ligands
(www.guidetopharmacology.org), which provides more detailed views of target and
ligand properties. The full contents can be found at
http://onlinelibrary.wiley.com/doi/10.1111/bph.13351/full. Other ion channels are
one of the eight major pharmacological targets into which the Guide is divided,
with the others being: G protein-coupled receptors, ligand-gated ion channels,
voltage-gated ion channels, nuclear hormone receptors, catalytic receptors,
enzymes and transporters. These are presented with nomenclature guidance and
summary information on the best available pharmacological tools, alongside key
references and suggestions for further reading. The Concise Guide is published in
landscape format in order to facilitate comparison of related targets. It is a
condensed version of material contemporary to late 2015, which is presented in
greater detail and constantly updated on the website www.guidetopharmacology.org,
superseding data presented in the previous Guides to Receptors & Channels and the
Concise Guide to PHARMACOLOGY 2013/14. It is produced in conjunction with
NC-IUPHAR and provides the official IUPHAR classification and nomenclature for
human drug targets, where appropriate. It consolidates information previously
curated and displayed separately in IUPHAR-DB and GRAC and provides a permanent, 
citable, point-in-time record that will survive database updates.

© 2015 The Authors. British Journal of Pharmacology published by John Wiley &
Sons Ltd on behalf of The British Pharmacological Society.

DOI: 10.1111/bph.13351 
PMCID: PMC4718214 [Available on 2016-12-01]
PMID: 26650442  [PubMed - in process]


7. Br J Pharmacol. 2015 Dec;172(24):5904-41. doi: 10.1111/bph.13349.

The Concise Guide to PHARMACOLOGY 2015/16: Voltage-gated ion channels.

Alexander SP(1), Catterall WA(2), Kelly E(3), Marrion N(3), Peters JA(4), Benson 
HE(5), Faccenda E(5), Pawson AJ(5), Sharman JL(5), Southan C(5), Davies JA(5);
CGTP Collaborators.

Author information: 
(1)School of Biomedical Sciences, University of Nottingham Medical School,
Nottingham, NG7 2UH, UK. (2)Department of Pharmacology, University of Washington,
Seattle, 98195-7280, WA, USA. (3)School of Physiology and Pharmacology,
University of Bristol, Bristol, BS8 1TD, UK. (4)Neuroscience Division, Medical
Education Institute, Ninewells Hospital and Medical School, University of Dundee,
Dundee, DD1 9SY, UK. (5)Centre for Integrative Physiology, University of
Edinburgh, Edinburgh, EH8 9XD, UK.

The Concise Guide to PHARMACOLOGY 2015/16 provides concise overviews of the key
properties of over 1750 human drug targets with their pharmacology, plus links to
an open access knowledgebase of drug targets and their ligands
(www.guidetopharmacology.org), which provides more detailed views of target and
ligand properties. The full contents can be found at
http://onlinelibrary.wiley.com/doi/10.1111/bph.13350/full. Voltage-gated ion
channels are one of the eight major pharmacological targets into which the Guide 
is divided, with the others being: G protein-coupled receptors, ligand-gated ion 
channels, other ion channels, nuclear hormone receptors, catalytic receptors,
enzymes and transporters. These are presented with nomenclature guidance and
summary information on the best available pharmacological tools, alongside key
references and suggestions for further reading. The Concise Guide is published in
landscape format in order to facilitate comparison of related targets. It is a
condensed version of material contemporary to late 2015, which is presented in
greater detail and constantly updated on the website www.guidetopharmacology.org,
superseding data presented in the previous Guides to Receptors & Channels and the
Concise Guide to PHARMACOLOGY 2013/14. It is produced in conjunction with
NC-IUPHAR and provides the official IUPHAR classification and nomenclature for
human drug targets, where appropriate. It consolidates information previously
curated and displayed separately in IUPHAR-DB and GRAC and provides a permanent, 
citable, point-in-time record that will survive database updates.

© 2015 The Authors. British Journal of Pharmacology published by John Wiley &
Sons Ltd on behalf of The British Pharmacological Society.

DOI: 10.1111/bph.13349 
PMCID: PMC4718209 [Available on 2016-12-01]
PMID: 26650441  [PubMed - in process]


8. Br J Pharmacol. 2015 Dec;172(24):5870-903. doi: 10.1111/bph.13350.

The Concise Guide to PHARMACOLOGY 2015/16: Ligand-gated ion channels.

Alexander SP(1), Peters JA(2), Kelly E(3), Marrion N(3), Benson HE(4), Faccenda
E(4), Pawson AJ(4), Sharman JL(4), Southan C(4), Davies JA(4); CGTP
Collaborators.

Author information: 
(1)School of Biomedical Sciences, University of Nottingham Medical School,
Nottingham, NG7 2UH, UK. (2)Neuroscience Division, Medical Education Institute,
Ninewells Hospital and Medical School, University of Dundee, Dundee, DD1 9SY, UK.
(3)School of Physiology and Pharmacology, University of Bristol, Bristol, BS8
1TD, UK. (4)Centre for Integrative Physiology, University of Edinburgh,
Edinburgh, EH8 9XD, UK.

The Concise Guide to PHARMACOLOGY 2015/16 provides concise overviews of the key
properties of over 1750 human drug targets with their pharmacology, plus links to
an open access knowledgebase of drug targets and their ligands
(www.guidetopharmacology.org), which provides more detailed views of target and
ligand properties. The full contents can be found at
http://onlinelibrary.wiley.com/doi/10.1111/bph.13349/full. Ligand-gated ion
channels are one of the eight major pharmacological targets into which the Guide 
is divided, with the others being: ligand-gated ion channels, voltage-gated ion
channels, other ion channels, nuclear hormone receptors, catalytic receptors,
enzymes and transporters. These are presented with nomenclature guidance and
summary information on the best available pharmacological tools, alongside key
references and suggestions for further reading. The Concise Guide is published in
landscape format in order to facilitate comparison of related targets. It is a
condensed version of material contemporary to late 2015, which is presented in
greater detail and constantly updated on the website www.guidetopharmacology.org,
superseding data presented in the previous Guides to Receptors & Channels and the
Concise Guide to PHARMACOLOGY 2013/14. It is produced in conjunction with
NC-IUPHAR and provides the official IUPHAR classification and nomenclature for
human drug targets, where appropriate. It consolidates information previously
curated and displayed separately in IUPHAR-DB and GRAC and provides a permanent, 
citable, point-in-time record that will survive database updates.

© 2015 The Authors. British Journal of Pharmacology published by John Wiley &
Sons Ltd on behalf of The British Pharmacological Society.

DOI: 10.1111/bph.13350 
PMCID: PMC4718212 [Available on 2016-12-01]
PMID: 26650440  [PubMed - in process]


9. Br J Pharmacol. 2015 Dec;172(24):5744-869. doi: 10.1111/bph.13348.

The Concise Guide to PHARMACOLOGY 2015/16: G protein-coupled receptors.

Alexander SP(1), Davenport AP(2), Kelly E(3), Marrion N(3), Peters JA(4), Benson 
HE(5), Faccenda E(5), Pawson AJ(5), Sharman JL(5), Southan C(5), Davies JA(5);
CGTP Collaborators.

Author information: 
(1)School of Biomedical Sciences, University of Nottingham Medical School,
Nottingham, NG7 2UH, UK. (2)Clinical Pharmacology Unit, University of Cambridge, 
Cambridge, CB2 0QQ, UK. (3)School of Physiology and Pharmacology, University of
Bristol, Bristol, BS8 1TD, UK. (4)Neuroscience Division, Medical Education
Institute, Ninewells Hospital and Medical School, University of Dundee, Dundee,
DD1 9SY, UK. (5)Centre for Integrative Physiology, University of Edinburgh,
Edinburgh, EH8 9XD, UK.

The Concise Guide to PHARMACOLOGY 2015/16 provides concise overviews of the key
properties of over 1750 human drug targets with their pharmacology, plus links to
an open access knowledgebase of drug targets and their ligands
(www.guidetopharmacology.org), which provides more detailed views of target and
ligand properties. The full contents can be found at
http://onlinelibrary.wiley.com/doi/10.1111/bph.13348/full. G protein-coupled
receptors are one of the eight major pharmacological targets into which the Guide
is divided, with the others being: ligand-gated ion channels, voltage-gated ion
channels, other ion channels, nuclear hormone receptors, catalytic receptors,
enzymes and transporters. These are presented with nomenclature guidance and
summary information on the best available pharmacological tools, alongside key
references and suggestions for further reading. The Concise Guide is published in
landscape format in order to facilitate comparison of related targets. It is a
condensed version of material contemporary to late 2015, which is presented in
greater detail and constantly updated on the website www.guidetopharmacology.org,
superseding data presented in the previous Guides to Receptors & Channels and the
Concise Guide to PHARMACOLOGY 2013/14. It is produced in conjunction with
NC-IUPHAR and provides the official IUPHAR classification and nomenclature for
human drug targets, where appropriate. It consolidates information previously
curated and displayed separately in IUPHAR-DB and GRAC and provides a permanent, 
citable, point-in-time record that will survive database updates.

© 2015 The Authors. British Journal of Pharmacology published by John Wiley &
Sons Ltd on behalf of The British Pharmacological Society.

DOI: 10.1111/bph.13348 
PMCID: PMC4718210 [Available on 2016-12-01]
PMID: 26650439  [PubMed - in process]


10. Br J Pharmacol. 2015 Dec;172(24):5729-43. doi: 10.1111/bph.13347.

The Concise Guide to PHARMACOLOGY 2015/16: Overview.

Alexander SP(1), Kelly E(2), Marrion N(2), Peters JA(3), Benson HE(4), Faccenda
E(4), Pawson AJ(4), Sharman JL(4), Southan C(4), Buneman OP(5), Catterall WA(6), 
Cidlowski JA(7), Davenport AP(8), Fabbro D(9), Fan G(10), McGrath JC(11),
Spedding M(12), Davies JA(4); CGTP Collaborators.

Collaborators: Aldrich R, Attali B, Bäck ML, Barnes NM, Bathgate R, Beart PM,
Becirovic E, Biel M, Birdsall NJ, Boison D, Bräuner-Osborne H, Bröer S, Bryant C,
Burnstock G, Burris T, Cain D, Calo G, Chan SL, Chandy KG, Chiang N, Christakos
S, Christopoulos A, Chun JJ, Chung JJ, Clapham DE, Connor MA, Coons L, Cox HM,
Dautzenberg FM, Dent G, Douglas SD, Dubocovich ML, Edwards DP, Farndale R, Fong
TM, Forrest D, Fowler CJ, Fuller P, Gainetdinov RR, Gershengorn MA, Goldin A,
Goldstein SA, Grimm SL, Grissmer S, Gundlach AL, Hagenbuch B, Hammond JR, Hancox 
JC, Hartig S, Hauger RL, Hay DL, Hébert T, Hollenberg AN, Holliday ND, Hoyer D,
Ijzerman AP, Inui KI, Ishii S, Jacobson KA, Jan LY, Jarvis GE, Jensen R, Jetten
A, Jockers R, Kaczmarek LK, Kanai Y, Kang HS, Karnik S, Kerr ID, Korach KS, Lange
CA, Larhammar D, Leeb-Lundberg F, Leurs R, Lolait SJ, Macewan D, Maguire JJ, May 
JM, Mazella J, Mcardle CA, Mcdonnell DP, Michel MC, Miller LJ, Mitolo V, Monie T,
Monk PN, Mouillac B, Murphy PM, Nahon JL, Nerbonne J, Nichols CG, Norel X, Oakley
R, Offermanns S, Palmer LG, Panaro MA, Perez-Reyes E, Pertwee RG, Pike JW, Pin
JP, Pintor S, Plant LD, Poyner DR, Prossnitz ER, Pyne S, Ren D, Richer JK,
Rondard P, Ross RA, Sackin H, Safi R, Sanguinetti MC, Sartorius CA, Segaloff DL, 
Sladek FM, Stewart G, Stoddart LA, Striessnig J, Summers RJ, Takeda Y, Tetel M,
Toll L, Trimmer JS, Tsai MJ, Tsai SY, Tucker S, Usdin TB, Vilargada JP, Vore M,
Ward DT, Waxman SG, Webb P, Wei AD, Weigel N, Willars GB, Winrow C, Wong SS,
Wulff H, Ye RD, Young M, Zajac JM.

The Concise Guide to PHARMACOLOGY 2015/16 provides concise overviews of the key
properties of over 1750 human drug targets with their pharmacology, plus links to
an open access knowledgebase of drug targets and their ligands
(www.guidetopharmacology.org), which provides more detailed views of target and
ligand properties. The full contents can be found at
http://onlinelibrary.wiley.com/doi/10.1111/bph.13347/full. This compilation of
the major pharmacological targets is divided into eight areas of focus: G
protein-coupled receptors, ligand-gated ion channels, voltage-gated ion channels,
other ion channels, nuclear hormone receptors, catalytic receptors, enzymes and
transporters. These are presented with nomenclature guidance and summary
information on the best available pharmacological tools, alongside key references
and suggestions for further reading. The Concise Guide is published in landscape 
format in order to facilitate comparison of related targets. It is a condensed
version of material contemporary to late 2015, which is presented in greater
detail and constantly updated on the website www.guidetopharmacology.org,
superseding data presented in the previous Guides to Receptors & Channels and the
Concise Guide to PHARMACOLOGY 2013/14. It is produced in conjunction with
NC-IUPHAR and provides the official IUPHAR classification and nomenclature for
human drug targets, where appropriate. It consolidates information previously
curated and displayed separately in IUPHAR-DB and GRAC and provides a permanent, 
citable, point-in-time record that will survive database updates.

© 2015 The Authors. British Journal of Pharmacology published by John Wiley &
Sons Ltd on behalf of The British Pharmacological Society.

DOI: 10.1111/bph.13347 
PMCID: PMC4718217 [Available on 2016-12-01]
PMID: 26650438  [PubMed - in process]


11. J Physiol. 2015 Dec 7. doi: 10.1113/JP270654. [Epub ahead of print]

Do antioxidant supplements interfere with skeletal muscle adaptation to exercise 
training?

Merry TL(1), Ristow M(1).

Author information: 
(1)Energy Metabolism Laboratory, Swiss Federal Institute of Technology (ETH),
8603, Zurich, Switzerland.

A popular belief is that reactive oxygen species (ROS) and reactive nitrogen
species (RNS) produced during exercise by the mitochondria and other subcellular 
compartments ubiquitously cause skeletal muscle damage, fatigue and impair
recovery. However, the importance of ROS/RNS as signals in the cellular
adaptation process to stress is now evident. In an effort to combat the perceived
deleterious effects of ROS/RNS it has become common practice for active
individuals to ingest supplements with antioxidant properties, but interfering
with ROS/RNS signalling in skeletal muscle signalling during acute exercise may
blunt favorable adaptation. There is building evidence that antioxidant
supplementation can attenuate endurance training-induced and ROS/RNS-mediated
enhancements in antioxidant capacity, mitochondrial biogenesis, cellular defense 
mechanisms and insulin sensitivity. However, this is not a universal finding,
potentially indicating that there is redundancy in the mechanisms controlling
skeletal muscle adaptation to exercise, meaning that in some circumstances the
negative impact of antioxidants on acute exercise response can be overcome by
training. Antioxidant supplementation has been more consistently reported to have
deleterious effects on the response to overload stress and high intensity
training suggesting that remodelling of skeletal muscle following resistance and 
high intensity exercise is more dependent on ROS/RNS signalling. Importantly
there is no convincing evidence to suggest that antioxidant supplementation
enhances exercise-training adaptions. Overall, ROS/RNS are likely to exhibit a
non-linear (hermetic) pattern on exercise adaptations, where physiological doses 
are beneficial and high exposure (which would seldom be achieved during normal
exercise training) may be detrimental. This article is protected by copyright.
All rights reserved.

This article is protected by copyright. All rights reserved.

DOI: 10.1113/JP270654 
PMID: 26638792  [PubMed - as supplied by publisher]


12. Br J Pharmacol. 2015 Dec 1. doi: 10.1111/bph.13398. [Epub ahead of print]

Integrating the GPCR transactivation-dependent and biased signalling paradigms in
the context of PAR-1 signalling.

Little PJ(1,)(2,)(3), Hollenberg MD(4), Kamato D(2), Thomas W(5), Chen J(3), Wang
T(3,)(6), Zheng W(6,)(7), Osman N(2,)(8,)(9).

Author information: 
(1)School of Pharmacy, The University of Queensland, Pharmacy Australia Centre of
Excellence, Woolloongabba, QLD, Australia. (2)School of Medical Sciences and
Diabetes Complications Group, Health Innovations Research Institute, RMIT
University, Bundoora, VIC, Australia. (3)Xinhua College of Sun Yat-sen
University, Guangzhou, China. (4)Dept. of Physiology & Pharmacology and
Department of Medicine, Cumming School of Medicine, University of Calgary,
Calgary, Alberta, Canada. (5)School of Biomedical Sciences, The University of
Queensland, St. Lucia, QLD, Australia. (6)Department of Physiology, Zhongshan
School of Medicine, Sun Yat-sen University, Guangzhou, China. (7)Faculty of
Health Sciences, University of Macau, Taipa, Macau. (8)China and Key Laboratory
of Ophthalmology, Zhongshan Ophthalmic Centre, Sun Yat-sen University, Guangzhou,
China. (9)Department of Immunology, Monash University, Melbourne, VIC, Australia.

Classically, receptor-mediated signalling was conceived as a linear process
involving one agonist, a variety of potential targets within a receptor family
(e.g. alpha- and beta-adrenoceptors) and a second messenger (e.g. cyclic
AMP)-triggered response. If distinct responses were stimulated by the same
receptor in different tissues (e.g. lipolysis in adipocytes versus increased
beating rate in the heart caused by adrenaline), the differences were attributed 
to different second messenger targets in the different tissues. It is now
realized that an individual receptor can couple to multiple effectors (different 
G-proteins; different beta-arrestins), even in the same cell, to drive very
distinct responses. Further, tailored agonists can mould the receptor
conformation to activate one signal pathway versus another by a process termed
"biased signalling". Complicating issues further, we now know that activating one
receptor can rapidly trigger the local release of agonists for a second receptor 
via a process termed "transactivation". Thus, the end response can represent a
cooperative signalling process involving two or more receptors linked by
transactivation. This overview, with a focus on the G-protein-coupled receptor,
protease-activated receptor-1, integrates both of these processes to envision the
complex array of responses that can arise when biased receptor signalling also
involves the receptor transactivation process. The therapeutic implications of
this signalling matrix are also briefly discussed. This article is protected by
copyright. All rights reserved.

This article is protected by copyright. All rights reserved.

DOI: 10.1111/bph.13398 
PMID: 26624252  [PubMed - as supplied by publisher]


13. J Physiol. 2015 Nov 26. doi: 10.1113/JP270666. [Epub ahead of print]

How environment and self-motion combine in neural representations of space.

Evans T(1,)(2,)(3,)(4), Bicanski A(2,)(3), Bush D(2,)(3), Burgess N(2,)(3).

Author information: 
(1)UCL Centre for Mathematics and Physics in the Life Sciences and Experimental
Biology, Gower Street, London, WC1E 6BT, UK. (2)UCL Institute of Cognitive
Neuroscience, 17 Queen Square, London, WC1N 3AR, UK. (3)UCL Institute of
Neurology, Queen Square, London, WC1N 3BG, UK. (4)UCL Department of Neuroscience,
Physiology and Pharmacology, Gower Street, London, WC1E 6BT, UK.

Estimates of location or orientation can be constructed solely from sensory
information representing environmental cues. In unfamiliar or sensory-poor
environments, these estimates can also be maintained and updated by integrating
self-motion information. However, the accumulation of error dictates that updated
representations of heading direction and location become progressively less
reliable over time, and must be corrected by environmental sensory inputs when
available. Anatomical, electrophysiological and behavioural evidence indicates
that angular and translational path integration contributes to the firing of head
direction cells and grid cells. We discuss how sensory inputs may be combined
with self-motion information in the firing patterns of these cells. For head
direction cells, direct projections from egocentric sensory representations of
distal cues can help to correct cumulative errors. Grid cells may benefit from
sensory inputs via boundary vector cells and place cells. However, the
allocentric code of boundary vector cells and place cells requires consistent
head-direction information in order to translate the sensory signal of egocentric
boundary distance into allocentric boundary vector cell firing, suggesting that
the different spatial representations found in and around the hippocampal
formation are interdependent. We conclude that, rather than representing pure
path integration, the firing of head-direction cells and grid cells reflect the
interface between self-motion and environmental sensory information. Together
with place cells and boundary vector cells they can support a coherent unitary
representation of space based on both environmental sensory inputs and path
integration signals. This article is protected by copyright. All rights reserved.

This article is protected by copyright. All rights reserved.

DOI: 10.1113/JP270666 
PMID: 26607203  [PubMed - as supplied by publisher]


14. J Physiol. 2015 Nov 20. doi: 10.1113/JP270653. [Epub ahead of print]

Redox interventions to increase exercise performance.

Reid MB(1).

Author information: 
(1)College of Health & Human Performance, University of Florida, Gainesville, FL,
32611.

Skeletal muscle continually produces reactive oxygen species (ROS) and nitric
oxide (NO) derivatives. Both oxidant cascades have complex effects on muscle
contraction, metabolic function, and tissue perfusion. Strenuous exercise
increases oxidant production by muscle, limiting performance during endurance
exercise tasks. Conversely, redox interventions that modulate ROS or NO activity 
have the potential to improve performance. Antioxidants have long been known to
buffer ROS activity and lessen oxidative perturbations during exercise. The
capacity to enhance human performance varies among antioxidant categories.
Vitamins, provitamins, and nutriceuticals often blunt oxidative changes at the
biochemical level but do not enhance performance. In contrast, reduced thiol
donors have been shown to delay fatigue or increase endurance under a variety of 
experimental conditions. Dietary nitrate supplementation has recently emerged as 
a second redox strategy for increasing endurance. Purified nitrate salts and
nitrate-rich foods, notably beetroot and beetroot juice, are reported to lessen
the oxygen cost of exercise, increase efficiency, and enhance performance during 
endurance tasks. These findings are exciting but enigmatic since nitrate per se
has little bioactivity and cannot be converted to NO by mammalian cells. Overall,
the available data suggest exercise endurance can be augmented by redox-active
supplements, either reduced thiol donors or dietary nitrates. These findings have
clear implications for athletes seeking a competitive edge. More importantly,
interventions that increase endurance may benefit individuals whose physical
activity is limited by illness, aging, or frailty. This article is protected by
copyright. All rights reserved.

This article is protected by copyright. All rights reserved.

DOI: 10.1113/JP270653 
PMID: 26584644  [PubMed - as supplied by publisher]


15. J Physiol. 2015 Nov 13. doi: 10.1113/JP270624. [Epub ahead of print]

Environmental boundaries as a mechanism for correcting and anchoring spatial
maps.

Giocomo LM(1).

Author information: 
(1)Department of Neurobiology, Stanford University, Stanford, CA, 94305, USA.

Ubiquitous throughout the animal kingdom, path-integration based navigation
allows an animal to take a circuitous route out from a home base and using only
self-motion cues, calculate a direct vector back. Despite variation in an
animal's running speed and direction, medial entorhinal grid cells fire in
repeating place-specific locations, pointing to the medial entorhinal circuit as 
a potential neural substrate for path-integration based spatial navigation.
Supporting this idea, grid cells appear to provide an environment-independent
metric representation of the animal's location in space and preserve their
periodic firing structure even in complete darkness. However, a series of recent 
experiments indicate that spatially-responsive medial entorhinal neurons depend
on environmental cues in a more complex manner than previously proposed. While
multiple types of landmarks may influence entorhinal spatial codes, environmental
boundaries have emerged as salient landmarks that both correct error in
entorhinal grid cells and bind internal spatial representations to the geometry
of the external spatial world. The influence of boundaries on error correction
and grid symmetry points to medial entorhinal border cells, which fire at a high 
rate only near environmental boundaries, as a potential neural substrate for
landmark-driven control of spatial codes. The influence of border cells on other 
entorhinal cell populations, such as grid cells, could depend on plasticity,
raising the possibility that experience plays a critical role in determining how 
external cues influence internal spatial representations. This article is
protected by copyright. All rights reserved.

This article is protected by copyright. All rights reserved.

DOI: 10.1113/JP270624 
PMID: 26563618  [PubMed - as supplied by publisher]


16. J Physiol. 2015 Dec 15;593(24):5341-60. doi: 10.1113/JP271253. Epub 2015 Dec 7.

Respiratory modulated sympathetic activity: a putative mechanism for developing
vascular resistance?

Briant LJ(1,)(2), O'Callaghan EL(1), Champneys AR(2), Paton JF(1).

Author information: 
(1)School of Physiology & Pharmacology, Medical Sciences Building, University
Walk, University of Bristol, Bristol, BS81TD, UK. (2)Department of Engineering
Mathematics, Merchant Venturers Building, Woodland Road, University of Bristol,
Bristol, BS8 1UB, UK.

KEY POINTS: Sympathetic activity exhibits respiratory modulation that is
amplified in hypertensive rats. Respiratory modulated sympathetic activity
produces greater changes in vascular resistance than tonic stimulation of the
same stimulus magnitude in normotensive but not hypertensive rats. Mathematical
modelling demonstrates that respiratory modulated sympathetic activity may fail
to produce greater vascular resistance changes in hypertensive rats because the
system is saturated as a consequence of a dysfunctional noradrenaline reuptake
mechanism. Respiratory modulated sympathetic activity is an efficient mechanism
to raise vascular resistance promptly, corroborating its involvement in the
ontogenesis of hypertension.
ABSTRACT: Sympathetic nerve activity (SNA) exhibits respiratory modulation. This 
component of SNA is important - being recruited under cardiorespiratory reflex
conditions and elevated in the spontaneously hypertensive (SH) rat - and yet the 
exact influence of this modulation on vascular tone is not understood, even in
normotensive conditions. We constructed a mathematical model of the sympathetic
innervation of an arteriole, and used it to test the hypothesis that respiratory 
modulation of SNA preferentially increases vasoconstriction compared to a
frequency-matched tonic pattern. Simulations supported the hypothesis, where
respiratory modulated increases in vasoconstriction were mediated by a
noradrenergic mechanism. These predictions were tested in vivo in adult Wistar
rats. Stimulation of the sympathetic chain (L3) with respiratory modulated
bursting patterns, revealed that bursting increases vascular resistance (VR) more
than tonic stimulation (57.8 ± 3.3% vs. 44.8 ± 4.2%; P < 0.001; n = 8). The onset
of the VR response was also quicker for bursting stimulation (rise time
constant = 1.98 ± 0.09 s vs. 2.35 ± 0.20 s; P < 0.01). In adult SH rats (n = 8), 
the VR response to bursting (44.6 ± 3.9%) was not different to tonic
(37.4 ± 3.5%; P = 0.57). Using both mathematical modelling and in vivo
techniques, we have shown that VR depends critically on respiratory modulation
and revealed that this pattern dependency in Wistar rats is due to a
noradrenergic mechanism. This respiratory component may therefore contribute to
the ontogenesis of hypertension in the pre-hypertensive SH rat - raising VR and
driving vascular remodelling. Why adult SH rats do not exhibit a
pattern-dependent response is not known, but further modelling revealed that this
may be due to dysfunctional noradrenaline reuptake.

© 2015 The Authors. The Journal of Physiology © 2015 The Physiological Society.

DOI: 10.1113/JP271253 
PMCID: PMC4704514 [Available on 2016-12-15]
PMID: 26507780  [PubMed - in process]


17. J Physiol. 2015 Dec 15;593(24):5231-53. doi: 10.1113/JP271157. Epub 2015 Dec 7.

Pressure-dependent regulation of Ca2+ signalling in the vascular endothelium.

Wilson C(1), Saunter CD(2), Girkin JM(2), McCarron JG(1).

Author information: 
(1)Strathclyde Institute of Pharmacy and Biomedical Sciences, University of
Strathclyde, SIPBS Building, 161 Cathedral Street, Glasgow, G4 0RE, UK. (2)Centre
for Advanced Instrumentation, Biophysical Sciences Institute, Department of
Physics, Durham University, South Road, Durham, DH1 3LE, UK.

KEY POINTS: Increased pressure suppresses endothelial control of vascular tone
but it remains uncertain (1) how pressure is sensed by the endothelium and (2)
how the vascular response is inhibited. This study used a novel imaging method to
study large numbers of endothelial cells in arteries that were in a physiological
configuration and held at normal blood pressures. Increased pressure suppressed
endothelial IP3 -mediated Ca(2+) signals. Pressure modulated endothelial cell
shape. The changes in cell shape may alter endothelial Ca(2+) signals by
modulating the diffusive environment for Ca(2+) near IP3 receptors. Endothelial
pressure-dependent mechanosensing may occur without a requirement for a
conventional molecular mechanoreceptor.
ABSTRACT: The endothelium is an interconnected network upon which haemodynamic
mechanical forces act to control vascular tone and remodelling in disease. Ca(2+)
signalling is central to the endothelium's mechanotransduction and networked
activity. However, challenges in imaging Ca(2+) in large numbers of endothelial
cells under conditions that preserve the intact physical configuration of
pressurized arteries have limited progress in understanding how
pressure-dependent mechanical forces alter networked Ca(2+) signalling. We
developed a miniature wide-field, gradient-index (GRIN) optical probe designed to
fit inside an intact pressurized artery that permitted Ca(2+) signals to be
imaged with subcellular resolution in a large number (∼200) of naturally
connected endothelial cells at various pressures. Chemical (acetylcholine)
activation triggered spatiotemporally complex, propagating inositol trisphosphate
(IP3 )-mediated Ca(2+) waves that originated in clusters of cells and progressed 
from there across the endothelium. Mechanical stimulation of the artery, by
increased intraluminal pressure, flattened the endothelial cells and suppressed
IP3 -mediated Ca(2+) signals in all activated cells. By computationally modelling
Ca(2+) release, endothelial shape changes were shown to alter the geometry of the
Ca(2+) diffusive environment near IP3 receptor microdomains to limit IP3
-mediated Ca(2+) signals as pressure increased. Changes in cell shape produce a
geometric microdomain regulation of IP3 -mediated Ca(2+) signalling to explain
macroscopic pressure-dependent, endothelial mechanosensing without the need for a
conventional mechanoreceptor. The suppression of IP3 -mediated Ca(2+) signalling 
may explain the decrease in endothelial activity as pressure increases. GRIN
imaging provides a convenient method that gives access to hundreds of endothelial
cells in intact arteries in physiological configuration.

© 2015 The Authors. The Journal of Physiology published by John Wiley & Sons Ltd 
on behalf of The Physiological Society.

DOI: 10.1113/JP271157 
PMCID: PMC4704526
PMID: 26507455  [PubMed - in process]


18. J Physiol. 2015 Dec 15;593(24):5255-68. doi: 10.1113/JP271299.

Each-step activation of oxidative phosphorylation is necessary to explain muscle 
metabolic kinetic responses to exercise and recovery in humans.

Korzeniewski B(1), Rossiter HB(2,)(3).

Author information: 
(1)Faculty of Biochemistry, Biophysics and Biotechnology, Jagiellonian
University, Kraków, Poland. (2)Rehabilitation Clinical Trials Centre, Division of
Respiratory & Critical Care Physiology & Medicine, Los Angeles Biomedical
Research Institute at Harbor-UCLA Medical Centre, Torrance, CA, USA. (3)School of
Biomedical Sciences, Faculty of Biological Sciences, University of Leeds, Leeds, 
UK.

KEY POINTS: The basic control mechanisms of oxidative phosphorylation (OXPHOS)
and glycolysis during work transitions in human skeletal muscle are still a
matter of debate. We used simulations of skeletal muscle bioenergetics to
identify key system features that contribute to this debate, by comparing kinetic
model outputs with experimental human data, including phosphocreatine, pH,
pulmonary oxygen uptake and fluxes of ATP production by OXPHOS (vOX), anaerobic
glycolysis and creatine kinase in moderate and severe intensity exercise
transitions. We found that each-step activation of particular OXPHOS complexes,
NADH supply and glycolysis, and strong (third-order) glycolytic inhibition by
protons was required to reproduce observed phosphocreatine, pH and vOX kinetics
during exercise. A slow decay of each-step activation during recovery, which was 
slowed further following severe exercise, was necessary to reproduce the
experimental findings. Well-tested computer models offer new insight in the
control of the human skeletal muscle bioenergetic system during physical
exercise.
ABSTRACT: To better understand muscle bioenergetic regulation, a
previously-developed model of the skeletal muscle cell bioenergetic system was
used to simulate the influence of: (1) each-step activation (ESA) of NADH supply 
(including glycolysis) and oxidative phosphorylation (OXPHOS) complexes and (2)
glycolytic inhibition by protons on the kinetics of ATP synthesis from OXPHOS,
anaerobic glycolysis and creatine kinase. Simulations were fitted to previously
published experimental data of ATP production fluxes and metabolite
concentrations during moderate and severe intensity exercise transitions in
bilateral knee extension in humans. Overall, the computer simulations agreed well
with experimental results. Specifically, a large (>5-fold) direct activation of
all OXPHOS complexes was required to simulate measured phosphocreatine and OXPHOS
responses to both moderate and severe intensity exercise. In addition, slow decay
of ESA was required to fit phosphocreatine recovery kinetics, and the time
constant of ESA decay was slower following severe (180 s) than moderate (90 s)
exercise. Additionally, a strong inhibition of (anaerobic) glycolysis by protons 
(glycolytic rate inversely proportional to the cube of proton concentration)
provided the best fit to the experimental pH kinetics, and may contribute to the 
progressive increase in oxidative ATP supply during acidifying contractions.
During severe-intensity exercise, an 'additional' ATP usage (a 27% increase at
8 min, above the initial ATP supply) was necessary to explain the observed V̇O2
slow component. Thus, parallel activation of ATP usage and ATP supply (ESA), and 
a strong inhibition of ATP supply by anaerobic glycolysis, were necessary to
simulate the kinetics of muscle bioenergetics observed in humans.

© 2015 The Authors. The Journal of Physiology © 2015 The Physiological Society.

DOI: 10.1113/JP271299 
PMCID: PMC4704516 [Available on 2016-12-15]
PMID: 26503399  [PubMed - in process]


19. J Physiol. 2015 Dec 15;593(24):5325-40. doi: 10.1113/JP271286. Epub 2015 Dec 7.

Fundamental role for the KCNE4 ancillary subunit in Kv7.4 regulation of arterial 
tone.

Jepps TA(1), Carr G(2), Lundegaard PR(1), Olesen SP(1), Greenwood IA(1,)(2).

Author information: 
(1)Ion Channels Group, Department of Biomedical Sciences, University of
Copenhagen, Denmark. (2)Vascular Biology Research Centre, Institute for
Cardiovascular and Cell Sciences, St George's University of London, London, UK.

KEY POINTS: KCNE4 alters the biophysical properties and cellular localization of 
voltage-gated potassium channel Kv7.4. KCNE4 is expressed in a variety of
arteries and, in mesenteric arteries, co-localizes with Kv7.4, which is important
in the control of vascular contractility. Knockdown of KCNE4 leads to reduced
Kv7.4 membrane abundance, a depolarized membrane potential and an augmented
response to vasoconstrictors. KCNE4 is a key regulator of the function and
expression of Kv7.4 in vascular smooth muscle.
ABSTRACT: The KCNE ancillary subunits (KCNE1-5) significantly alter the
expression and function of voltage-gated potassium channels; however, their role 
in the vasculature has yet to be determined. The present study aimed to
investigate the expression and function of the KCNE4 subunit in rat mesenteric
arteries and to determine whether it has a functional impact on the regulation of
arterial tone by Kv7 channels. In HEK cells expressing Kv7.4, co-expression of
KCNE4 increased the membrane expression of Kv7.4 and significantly altered Kv7.4 
current properties. Quantitative PCR analysis of different rat arteries found
that the KCNE4 isoform predominated and proximity ligation experiments showed
that KCNE4 co-localized with Kv7.4 in mesenteric artery myocytes.
Morpholino-induced knockdown of KCNE4 depolarized mesenteric artery smooth muscle
cells and resulted in their increased sensitivity to methoxamine being attenuated
(mean ± SEM EC50 decreased from 5.7 ± 0.63 μm to 1.6 ± 0.23 μm), which coincided 
with impaired effects of Kv7 modulators. When KCNE4 expression was reduced, less 
Kv7.4 expression was found in the membrane of the mesenteric artery myocytes.
These data show that KCNE4 is consistently expressed in a variety of arteries,
and knockdown of the expression product leads to reduced Kv7.4 membrane
abundance, a depolarized membrane potential and an augmented response to
vasoconstrictors. The present study is the first to demonstrate an integral role 
of KCNE4 in regulating the function and expression of Kv7.4 in vascular smooth
muscle.

© 2015 The Authors. The Journal of Physiology © 2015 The Physiological Society.

DOI: 10.1113/JP271286 
PMCID: PMC4704525 [Available on 2016-12-15]
PMID: 26503181  [PubMed - in process]


20. J Physiol. 2015 Oct 27. doi: 10.1113/JP270659. [Epub ahead of print]

Beneficial effects of exercise on age-related mitochondrial dysfunction and
oxidative stress in skeletal muscle.

Joseph AM(1), Adhihetty PJ(2), Leeuwenburgh C(1).

Author information: 
(1)Department of Aging and Geriatric Research, Division of Biology of Aging,
University of Florida, Gainesville, Florida, 32611, USA. (2)Department of Applied
Physiology and Kinesiology, University of Florida, Gainesville, Florida, 32611,
USA.

Mitochondria are negatively affected by aging leading to their inability to adapt
to higher levels of oxidative stress and this ultimately contributes to the
systemic loss of muscle mass and function termed sarcopenia. Since mitochondria
are central mediators of muscle health, they have become highly sought after
targets of physiological and pharmacological interventions. Exercise is the only 
known strategy to combat sarcopenia and this is largely mediated through
improvements in mitochondrial plasticity. More recently a critical role for
mitochondrial turnover in preserving muscle has been postulated. Specifically,
cellular pathways responsible for the regulation of mitochondrial turnover
including biogenesis, dynamics, and autophagy may become dysregulated during
aging resulting in the reduced clearance and accumulation of damaged organelles
within the cell. When mitochondrial quality is compromised and homeostasis is not
re-established, myonuclear cell death is activated and muscle atrophy ensues. In 
contrast, acute and chronic exercise attenuates these deficits restoring
mitochondrial turnover and promoting a healthier mitochondrial pool that leads to
the preservation of muscle. Additionally, the magnitude of these exercise-induced
mitochondrial adaptations is currently debated with several studies reporting a
lower adaptability of old muscle relative to young but the processes responsible 
for this diminished training response are unclear. Based on these observations,
understanding the molecular details of how advancing age and exercise influence
mitochondria in older muscle will provide invaluable insight into the development
of exercise protocols that will maximize beneficial adaptations in the elderly.
This information will also be imperative for future research exploring
pharmacological targets of mitochondrial plasticity. This article is protected by
copyright. All rights reserved.

This article is protected by copyright. All rights reserved.

DOI: 10.1113/JP270659 
PMID: 26503074  [PubMed - as supplied by publisher]


21. J Physiol. 2015 Dec 15;593(24):5313-24. doi: 10.1113/JP271631. Epub 2015 Dec 7.

The role of cyclo-oxygenase-1 in high-salt diet-induced microvascular dysfunction
in humans.

Cavka A(1), Cosic A(1), Jukic I(1), Jelakovic B(2), Lombard JH(3), Phillips
SA(4), Seric V(5), Mihaljevic I(6), Drenjancevic I(1).

Author information: 
(1)Department of Physiology and Immunology, Faculty of Medicine, Josip Juraj
Strossmayer University of Osijek, Osijek, Croatia. (2)School of Medicine
University of Zagreb, Department of Nephrology, Hypertension, Dialysis and
Transplantation, University Hospital Centre Zagreb, Zagreb, Croatia.
(3)Department of Physiology, Medical College of Wisconsin, Milwaukee, WI, USA.
(4)Department of Physical Therapy, College of Applied Health Sciences, University
of Illinois in Chicago, Chicago, IL, USA. (5)Department of Clinical Laboratory
Diagnostics, University Hospital Osijek, Osijek, Croatia. (6)Clinical Institute
of Nuclear Medicine and Radiation Protection, University Hospital Osijek, Osijek,
Croatia.

KEY POINTS: Recent studies have shown that some of the deleterious effects of a
high-salt (HS) diet are independent of elevated blood pressure and are associated
with impaired endothelial function. Increased generation of cyclo-oxygenase
(COX-1 and COX-2)-derived vasoconstrictor factors and endothelial activation may 
contribute to impaired vascular relaxation during HS loading. The present study
aimed to assess the regulation of microvascular reactivity and to clarify the
role of COX-1 and COX-2 in normotensive subjects on a short-term HS diet. The
present study demonstrates the important role of COX-1 derived vasoconstrictor
metabolites in regulation of microvascular blood flow during a HS diet. These
results help to explain how even short-term HS diets may impact upon
microvascular reactivity without changes in blood pressure and suggest that a
vasoconstrictor metabolite of COX-1 could play a role in this impaired tissue
blood flow.
ABSTRACT: The present study aimed to assess the effect of a 1-week high-salt (HS)
diet on the role of cyclo-oxygenases (COX-1 and COX-2) and the vasoconstrictor
prostaglandins, thromboxane A2 (TXA2 ) and prostaglandin F2α (PGF2α ), on skin
microcirculatory blood flow, as well as to detect its effect on markers of
endothelial activation such as soluble cell adhesion molecules. Young women
(n = 54) were assigned to either the HS diet group (N = 30) (∼14 g day(-1) NaCl )
or low-salt (LS) diet group (N = 24) (<2.3 g day(-1) NaCl ) for 7 days.
Post-occlusive reactive hyperaemia (PORH) in the skin microcirculation was
assessed by laser Doppler flowmetry. Plasma renin activity, plasma aldosterone,
plasma and 24 h urine sodium and potassium, plasma concentrations of TXB2 (stable
TXA2 metabolite) and PGF2α , soluble cell adhesion molecules and blood pressure
were measured before and after the diet protocols. One HS diet group subset
received 100 mg of indomethacin (non-selective COX-1 and COX-2 inhibitor), and
another HS group subset received 200 mg of celecoxib (selective COX-2 inhibitor) 
before repeating laser Doppler flowmetry measurements. Blood pressure was
unchanged after the HS diet, although it significantly reduced after the LS diet.
Twenty-four hour urinary sodium was increased, and plasma renin activity and
plasma aldosterone levels were decreased after the HS diet. The HS diet
significantly impaired PORH and increased TXA2 but did not change PGF2α levels.
Indomethacin restored microcirculatory blood flow and reduced TXA2 . By contrast,
celecoxib decreased TXA2 levels but had no significant effects on blood flow.
Restoration of of PORH by indomethacin during a HS diet suggests an important
role of COX-1 derived vasoconstrictor metabolites in the regulation of
microvascular blood flow during HS intake.

© 2015 The Authors. The Journal of Physiology © 2015 The Physiological Society.

DOI: 10.1113/JP271631 
PMCID: PMC4704527 [Available on 2016-12-15]
PMID: 26498129  [PubMed - in process]


22. J Physiol. 2015 Dec 1;593(23):5157-66. doi: 10.1113/JP271621. Epub 2015 Nov 18.

Left ventricular atrioventricular plane displacement is preserved with lifelong
endurance training and is the main determinant of maximal cardiac output.

Steding-Ehrenborg K(1,)(2,)(3), Boushel RC(2), Calbet JA(2,)(4), Åkeson P(1),
Mortensen SP(2,)(5).

Author information: 
(1)Danish Research Centre for Magnetic Resonance, Hvidovre Hospital, Denmark.
(2)Copenhagen Muscle Research Centre, Rigshospitalet, Denmark. (3)Department of
Clinical Physiology, Skåne University Hospital Lund, Lund University, Lund,
Sweden. (4)Department of Physical Education and Research Institute of Biomedical 
and Health Sciences (IUIBS), University of Las Palmas de Gran Canaria, Las Palmas
de Gran Canaria, Spain. (5)Department of Cardiovascular and Renal Research,
Institute of Molecular Medicine, University of Southern Denmark, Denmark.

Age-related decline in cardiac function can be prevented or postponed by lifelong
endurance training. However, effects of normal ageing as well as of lifelong
endurance exercise on longitudinal and radial contribution to stroke volume are
unknown. The aim of this study was to determine resting longitudinal and radial
pumping in elderly athletes, sedentary elderly and young sedentary subjects.
Furthermore, we aimed to investigate determinants of maximal cardiac output in
elderly. Eight elderly athletes (63 ± 4 years), seven elderly sedentary (66 ± 4
years) and ten young sedentary subjects (29 ± 4 years) underwent cardiac magnetic
resonance imaging. All subjects underwent maximal exercise testing and for
elderly subjects maximal cardiac output during cycling was determined using a dye
dilution technique. Longitudinal and radial contribution to stroke volume did not
differ between groups (longitudinal left ventricle (LV) 52-65%, P = 0.12, right
ventricle (RV) 77-87%, P = 0.16, radial 7.9-8.6%, P = 1.0). Left ventricular
atrioventricular plane displacement (LVAVPD) was higher in elderly athletes and
young sedentary compared with elderly sedentary subjects (14 ± 3, 15 ± 2 and 11 ±
1 mm, respectively, P < 0.05). There was no difference between groups for RVAVPD 
(P = 0.2). LVAVPD was an independent predictor of maximal cardiac output (R(2) = 
0.61, P < 0.01, β = 0.78). Longitudinal and radial contributions to stroke volume
did not differ between groups. However, how longitudinal pumping was achieved
differed; elderly athletes and young sedentary subjects showed similar AVPD
whereas this was significantly lower in elderly sedentary subjects. Elderly
sedentary subjects achieved longitudinal pumping through increased short-axis
area of the ventricle. Large AVPD was a determinant of maximal cardiac output and
exercise capacity.

© 2015 The Authors. The Journal of Physiology © 2015 The Physiological Society.

DOI: 10.1113/JP271621 
PMCID: PMC4666992 [Available on 2016-12-01]
PMID: 26496146  [PubMed - in process]


23. J Physiol. 2015 Dec 15;593(24):5299-312. doi: 10.1113/JP271378. Epub 2015 Dec 7.

Essential role of carbonic anhydrase XII in secretory gland fluid and HCO3 (-)
secretion revealed by disease causing human mutation.

Hong JH(1,)(2), Muhammad E(3), Zheng C(1), Hershkovitz E(4), Alkrinawi S(4),
Loewenthal N(4), Parvari R(3), Muallem S(1).

Author information: 
(1)Epithelial Signalling and Transport Section, Molecular Physiology and
Therapeutics Branch, National Institute of Dental and Craniofacial Research,
National Institutes of Health, Bethesda, MD, 20892, USA. (2)Department of
Physiology, College of Medicine, Gachon University, 191 Hambakmeoro, Yeonsu-gu,
Incheon, 406-799, South Korea. (3)Shraga Segal Department of Microbiology,
Immunology and Genetics, Faculty of Health Sciences and National Institute for
Biotechnology in the Negev, Beer Sheva, Israel. (4)Pediatric Endocrinology Unit, 
Soroka Medical Centre and Faculty of Health Sciences, Ben Gurion University of
the Negev, Beer Sheva, Israel.

KEY POINTS: Fluid and HCO3 (-) secretion is essential for all epithelia; aberrant
secretion is associated with several diseases. Carbonic anhydrase XII (CA12) is
the key carbonic anhydrase in epithelial fluid and HCO3 (-) secretion and works
by activating the ductal Cl(-) -HCO3 (-) exchanger AE2. Delivery of CA12 to
salivary glands increases salivation in mice and of the human mutation
CA12(E143K) markedly inhibits it. The human mutation CA12(E143K) causes disease
due to aberrant CA12 glycosylation, and misfolding resulting in loss of AE2
activity.
ABSTRACT: Aberrant epithelial fluid and HCO3 (-) secretion is associated with
many diseases. The activity of HCO3 (-) transporters depends of HCO3 (-)
availability that is determined by carbonic anhydrases (CAs). Which CAs are
essential for epithelial function is unknown. CA12 stands out since the
CA12(E143K) mutation causes salt wasting in sweat and dehydration in humans.
Here, we report that expression of CA12 and of CA12(E143K) in mice salivary
glands respectively increased and prominently inhibited ductal fluid secretion
and salivation in vivo. CA12 markedly increases the activity and is the major
HCO3 (-) supplier of ductal Cl(-) -HCO3 (-) exchanger AE2, but not of NBCe1-B.
The E143K mutation alters CA12 glycosylation at N28 and N80, resulting in
retention of the basolateral CA12 in the ER. Knockdown of AE2 and of CA12
inhibited pancreatic and salivary gland ductal AE2 activity and fluid secretion. 
Accordingly, patients homozygous for the CA12(E143K) mutation have a dry mouth,
dry tongue phenotype. These findings reveal an unsuspected prominent role of CA12
in epithelial function, explain the disease and call for caution in the use of
CA12 inhibitors in cancer treatment.

© 2015 The Authors. The Journal of Physiology © 2015 The Physiological Society.

DOI: 10.1113/JP271378 
PMCID: PMC4704518 [Available on 2016-12-15]
PMID: 26486891  [PubMed - in process]


24. J Physiol. 2015 Dec 1;593(23):5167-82. doi: 10.1113/JP271237. Epub 2015 Nov 18.

Cystine accumulation attenuates insulin release from the pancreatic β-cell due to
elevated oxidative stress and decreased ATP levels.

McEvoy B(1), Sumayao R(1), Slattery C(1), McMorrow T(1), Newsholme P(2).

Author information: 
(1)Conway Institute, School of Biomolecular and Biomedical Science, University
College Dublin, Dublin, Ireland. (2)School of Biomedical Sciences, CHIRI
Biosciences Research Precinct and Faculty of Health Sciences, Curtin University, 
Perth, Australia.

The pancreatic β-cell has reduced antioxidant defences making it more susceptible
to oxidative stress. In cystinosis, a lysosomal storage disorder, an altered
redox state may contribute to cellular dysfunction. This rare disease is caused
by an abnormal lysosomal cystine transporter, cystinosin, which causes excessive 
accumulation of cystine in the lysosome. Cystinosis associated kidney damage and 
dysfunction leads to the Fanconi syndrome and ultimately end-stage renal disease.
Following kidney transplant, cystine accumulation in other organs including the
pancreas leads to multi-organ dysfunction. In this study, a Ctns gene knockdown
model of cystinosis was developed in the BRIN-BD11 rat clonal pancreatic β-cell
line using Ctns-targeting siRNA. Additionally there was reduced cystinosin
expression, while cell cystine levels were similarly elevated to the cystinotic
state. Decreased levels of chronic (24 h) and acute (20 min) nutrient-stimulated 
insulin secretion were observed. This decrease may be due to depressed ATP
generation particularly from glycolysis. Increased ATP production and the ATP/ADP
ratio are essential for insulin secretion. Oxidised glutathione levels were
augmented, resulting in a lower [glutathione/oxidised glutathione] redox
potential. Additionally, the mitochondrial membrane potential was reduced,
apoptosis levels were elevated, as were markers of oxidative stress, including
reactive oxygen species, superoxide and hydrogen peroxide. Furthermore, the basal
and activated phosphorylated forms of the redox-sensitive transcription factor
NF-κB were increased in cells with silenced Ctns. From this study, the
cystinotic-like pancreatic β-cell model demonstrated that the altered oxidative
status of the cell, resulted in depressed mitochondrial function and pathways of 
ATP production, causing reduced nutrient-stimulated insulin secretion.

© 2015 The Authors. The Journal of Physiology © 2015 The Physiological Society.

DOI: 10.1113/JP271237 
PMCID: PMC4667001 [Available on 2016-12-01]
PMID: 26482480  [PubMed - in process]


25. Br J Pharmacol. 2015 Nov;172(22):5347-59. doi: 10.1111/bph.13325. Epub 2015 Oct
24.

Platelet secretion of CXCL4 is Rac1-dependent and regulates neutrophil
infiltration and tissue damage in septic lung damage.

Hwaiz R(1), Rahman M(1), Zhang E(2), Thorlacius H(1).

Author information: 
(1)Department of Clinical Sciences, Malmö, Section for Surgery, Lund University, 
Malmö, Sweden. (2)Islet Pathophysiology, Lund University, Malmö, Sweden.

BACKGROUND AND PURPOSE: Platelets are potent regulators of neutrophil
accumulation in septic lung damage. We hypothesized that platelet-derived CXCL4
might support pulmonary neutrophilia in a murine model of abdominal sepsis.
EXPERIMENTAL APPROACH: Polymicrobial sepsis was triggered by coecal ligation and 
puncture (CLP) in C57BL/6 mice. Platelet secretion of CXCL4 was studied by using 
confocal microscopy. Plasma and lung levels of CXCL4, CXCL1 and CXCL2 were
determined by elisa. Flow cytometry was used to examine surface expression of
Mac-1 on neutrophils.
KEY RESULTS: CLP increased CXCL4 levels in plasma, and platelet depletion reduced
plasma levels of CXCL4 in septic animals. Rac1 inhibitor NSC23766 decreased the
CLP-enhanced CXCL4 in plasma by 77%. NSC23766 also abolished PAR4 agonist-induced
secretion of CXCL4 from isolated platelets. Inhibition of CXCL4 reduced
CLP-evoked neutrophil recruitment, oedema formation and tissue damage in the
lung. However, immunoneutralization of CXCL4 had no effect on CLP-induced
expression of Mac-1 on neutrophils. Targeting CXCL4 attenuated plasma and lung
levels of CXCL1 and CXCL2 in septic mice. CXCL4 had no effect on neutrophil
chemotaxis in vitro, indicating it has an indirect effect on pulmonary
neutrophilia. Intratracheal CXCL4 enhanced infiltration of neutrophils and
formation of CXCL2 in the lung. CXCR2 antagonist SB225002 markedly reduced
CXCL4-provoked neutrophil accumulation in the lung. CXCL4 caused secretion of
CXCL2 from isolated alveolar macrophages.
CONCLUSIONS AND IMPLICATIONS: Rac1 controls platelet secretion of CXCL4 and CXCL4
is a potent stimulator of neutrophil accumulation in septic lungs via generation 
of CXCL2 in alveolar macrophages. Platelet-derived CXCL4 plays an important role 
in lung inflammation and tissue damage in polymicrobial sepsis.

© 2015 The British Pharmacological Society.

DOI: 10.1111/bph.13325 
PMID: 26478565  [PubMed - in process]


26. Br J Pharmacol. 2015 Nov;172(22):5333-46. doi: 10.1111/bph.13324. Epub 2015 Oct
25.

Inhibition of the regulator of G protein signalling RGS4 in the spinal cord
decreases neuropathic hyperalgesia and restores cannabinoid CB1 receptor
signalling.

Bosier B(1), Doyen PJ(1), Brolet A(1), Muccioli GG(2), Ahmed E(1,)(3), Desmet
N(1), Hermans E(1), Deumens R(1).

Author information: 
(1)Neuropharmacology Group, Institute of Neuroscience, Université catholique de
Louvain, Brussels, Belgium. (2)Bioanalysis and Pharmacology of Bioactive Lipids
Research Group, Louvain Drug Research Institute, Université catholique de
Louvain, Brussels, Belgium. (3)Department of Clinical Pharmacology, Faculty of
Medicine, Suez Canal University, Ismailia, Egypt.

BACKGROUND AND PURPOSE: Regulators of G protein signalling (RGS) are major
determinants of metabotropic receptor activity, reducing the lifespan of the
GTP-bound state of G proteins. Because the reduced potency of analgesic agents in
neuropathic pain may reflect alterations in RGS, we assessed the effects of CCG
63802, a specific RGS4 inhibitor, on pain hypersensitivity and signalling through
cannabinoid receptors, in a model of neuropathic pain.
EXPERIMENTAL APPROACH: The partial sciatic nerve ligation (PSNL) model in male
Sprague Dawley rats was used to measure paw withdrawal thresholds to mechanical
(von Frey hairs) or thermal (Hargreaves method) stimuli, during and after
intrathecal injection of CCG 63802. HEK293 cells expressing CB1 receptors and
conditional expression of RGS4 were used to correlate cAMP production and ERK
phosphorylation with receptor activation and RGS4 action.
KEY RESULTS: Treatment of PSNL rats with CCG 63802, twice daily for 7 days after 
nerve injury, attenuated thermal hyperalgesia during treatment. Spinal levels of 
anandamide were higher in PSNL animals, irrespective of the treatment. Although
expression of CB1 receptors was unaffected, HU210-induced CB1 receptor signalling
was inhibited in PSNL rats and restored after intrathecal CCG 63802. In
transfected HEK cells expressing CB1 receptors and RGS4, inhibition of cAMP
production, a downstream effect of CB1 receptor signalling, was blunted after
RGS4 overexpression. RGS4 expression also attenuated the CB1 receptor-controlled 
activation of ERK1/2.
CONCLUSIONS AND IMPLICATIONS: Inhibition of spinal RGS4 restored endogenous
analgesic signalling pathways and mitigated neuropathic pain. Signalling through 
CB1 receptors may be involved in this beneficial effect.

© 2015 The British Pharmacological Society.

DOI: 10.1111/bph.13324 
PMID: 26478461  [PubMed - in process]


27. Br J Pharmacol. 2015 Nov;172(22):5318-32. doi: 10.1111/bph.13322. Epub 2015 Oct
24.

Hydrogen peroxide activates store-operated Ca(2+) entry in coronary arteries.

Santiago E(1), Climent B(1), Muñoz M(1), García-Sacristán A(1), Rivera L(1),
Prieto D(1).

Author information: 
(1)Departamento de Fisiología, Facultad de Farmacia, Universidad Complutense de
Madrid, Madrid, Spain.

BACKGROUND AND PURPOSE: Abnormal Ca(2+) metabolism has been involved in the
pathogenesis of vascular dysfunction associated with oxidative stress. Here, we
have investigated the actions of H2 O2 on store-operated Ca(2+) (SOC) entry in
coronary arteries and assessed whether it is impaired in arteries from a rat
model of metabolic syndrome.
EXPERIMENTAL APPROACH: Simultaneous measurements of intracellular Ca(2+)
concentration and contractile responses were made in coronary arteries from
Wistar and obese Zucker rats, mounted in microvascular myographs, and the effects
of H2 O2 were assessed.
KEY RESULTS: H2 O2 raised intracellular Ca(2+) concentrations, accompanied by
simultaneous vasoconstriction that was markedly reduced in a Ca(2+) -free medium.
Upon Ca(2+) re-addition, a nifedipine-resistant sustained Ca(2+) entry, not
coupled to contraction, was obtained in endothelium-denuded coronary arteries.
The effect of H2 O2 on this voltage-independent Ca(2+) influx was
concentration-dependent, and high micromolar H2 O2 concentrations were inhibitory
and reduced SOC entry evoked by inhibition of the sarcoplasmic reticulum ATPase
(SERCA). H2 O2 -induced increases in Fura signals were mimicked by Ba(2+) and
reduced by heparin, Gd(3+) ions and by Pyr6, a selective inhibitor of the
Orai1-mediated Ca(2+) entry,. In coronary arteries from obese Zucker rats,
intracellular Ca(2+) mobilization and SOC entry activated by acute exposure to H2
O2 were augmented and associated with local oxidative stress.
CONCLUSION AND IMPLICATIONS: H2 O2 exerted dual concentration-dependent
stimulatory/inhibitory effects on store-operated, IP3 receptor-mediated and
Orai1-mediated Ca(2+) entry, not coupled to vasoconstriction in coronary vascular
smooth muscle. SOC entry activated by H2 O2 was enhanced and associated with
vascular oxidative stress in coronary arteries in metabolic syndrome.

© 2015 The British Pharmacological Society.

DOI: 10.1111/bph.13322 
PMID: 26478127  [PubMed - in process]


28. J Physiol. 2015 Dec 1;593(23):5183-200. doi: 10.1113/JP271252. Epub 2015 Nov 2.

Sodium nitrate alleviates functional muscle ischaemia in patients with Becker
muscular dystrophy.

Nelson MD(1), Rosenberry R(1), Barresi R(2), Tsimerinov EI(3), Rader F(1), Tang
X(1), Mason O(1), Schwartz A(1), Stabler T(4), Shidban S(1), Mobaligh N(1), Hogan
S(1), Elashoff R(5), Allen JD(6), Victor RG(1).

Author information: 
(1)Heart Institute, Cedars-Sinai Medical Center, Los Angeles, CA, USA. (2)NSCT
Diagnostic & Advisory Service for Rare Neuromuscular Diseases, Institute of
Genetic Medicine, Newcastle upon Tyne, UK. (3)Department of Neurology,
Cedars-Sinai Medical Center, Los Angeles, CA, USA. (4)Duke Institute of Molecular
Physiology, Duke University Medical Centre, Durham, NC, USA. (5)Department of
Biomathematics, University of California Los Angeles, Los Angeles, CA, USA.
(6)Clinical Exercise Science Program, Institute of Sport, Exercise and Active
Living (ISEAL), Victoria University, Melbourne, VIC, Australia.

Becker muscular dystrophy (BMD) is a progressive X-linked muscle wasting disease 
for which there is no treatment. BMD is caused by in-frame mutations in the gene 
encoding dystrophin, a structural cytoskeletal protein that also targets other
proteins to the sarcolemma. Among these is neuronal nitric oxide synthase mu
(nNOSμ), which requires specific spectrin-like repeats (SR16/17) in dystrophin's 
rod domain and the adaptor protein α-syntrophin for sarcolemmal targeting. When
healthy skeletal muscle is exercised, sarcolemmal nNOSμ-derived nitric oxide (NO)
attenuates α-adrenergic vasoconstriction, thus optimizing perfusion. In the mdx
mouse model of dystrophinopathy, this protective mechanism (functional
sympatholysis) is defective, resulting in functional muscle ischaemia. Treatment 
with a NO-donating non-steroidal anti-inflammatory drug (NSAID) alleviates this
ischaemia and improves the murine dystrophic phenotype. In the present study, we 
report that, in 13 men with BMD, sympatholysis is defective mainly in patients
whose mutations disrupt sarcolemmal targeting of nNOSμ, with the vasoconstrictor 
response measured as a decrease in muscle oxygenation (near infrared
spectroscopy) to reflex sympathetic activation. Then, in a single-arm, open-label
trial in 11 BMD patients and a double-blind, placebo-controlled cross-over trial 
in six patients, we show that acute treatment with oral sodium nitrate, an
inorganic NO donor without a NSIAD moiety, restores sympatholysis and improves
post-exercise hyperaemia (Doppler ultrasound). By contrast, sodium nitrate
improves neither sympatholysis, nor hyperaemia in healthy controls. Thus, a
simple NO donor recapitulates the vasoregulatory actions of sarcolemmal nNOS in
BMD patients, and constitutes a putative novel therapy for this disease.

© 2015 The Authors. The Journal of Physiology © 2015 The Physiological Society.

DOI: 10.1113/JP271252 
PMCID: PMC4666991 [Available on 2016-12-01]
PMID: 26437761  [PubMed - in process]


29. J Physiol. 2015 Dec 1;593(23):5145-56. doi: 10.1113/JP270946. Epub 2015 Nov 15.

Impact of sympathetic nervous system activity on post-exercise flow-mediated
dilatation in humans.

Atkinson CL(1), Lewis NC(2), Carter HH(1), Thijssen DH(3,)(4), Ainslie PN(2),
Green DJ(1,)(3).

Author information: 
(1)School of Sports Science, Exercise and Health, The University of Western
Australia, Crawley, Western Australia. (2)School of Health and Exercise Sciences,
University of British Columbia Okanagan, Kelowna, British Columbia, Canada.
(3)Research Institute for Sport and Exercise Science, Liverpool John Moores
University, Liverpool, UK. (4)Radboud Institute for Health Sciences, Department
of Physiology, Nijmegen, Netherlands.

Transient reduction in vascular function following systemic large muscle group
exercise has previously been reported in humans. The mechanisms responsible are
currently unknown. We hypothesised that sympathetic nervous system activation,
induced by cycle ergometer exercise, would contribute to post-exercise reductions
in flow-mediated dilatation (FMD). Ten healthy male subjects (28 ± 5 years)
undertook two 30 min sessions of cycle exercise at 75% HR(max). Prior to
exercise, individuals ingested either a placebo or an α1-adrenoreceptor blocker
(prazosin; 0.05 mg kg(-1)). Central haemodynamics, brachial artery shear rate
(SR) and blood flow profiles were assessed throughout each exercise bout and in
response to brachial artery FMD, measured prior to, immediately after and 60 min 
after exercise. Cycle exercise increased both mean and antegrade SR (P < 0.001)
with retrograde SR also elevated under both conditions (P < 0.001). Pre-exercise 
FMD was similar on both occasions, and was significantly reduced (27%)
immediately following exercise in the placebo condition (t-test, P = 0.03). In
contrast, FMD increased (37%) immediately following exercise in the prazosin
condition (t-test, P = 0.004, interaction effect P = 0.01). Post-exercise FMD
remained different between conditions after correction for baseline diameters
preceding cuff deflation and also post-deflation SR. No differences in FMD or
other variables were evident 60 min following recovery. Our results indicate that
sympathetic vasoconstriction competes with endothelium-dependent dilator activity
to determine post-exercise arterial function. These findings have implications
for understanding the chronic impacts of interventions, such as exercise
training, which affect both sympathetic activity and arterial shear stress.

© 2015 The Authors. The Journal of Physiology © 2015 The Physiological Society.

DOI: 10.1113/JP270946 
PMCID: PMC4666994 [Available on 2016-12-01]
PMID: 26437709  [PubMed - in process]


30. J Physiol. 2015 Dec 1;593(23):5201-13. doi: 10.1113/JP271374.

Influence of developmental nicotine exposure on the ventilatory and metabolic
response to hyperthermia.

Ferng J(1), Fregosi RF(1,)(2).

Author information: 
(1)Department of Physiology. (2)Department of Neuroscience, The University of
Arizona, Tucson, AZ, USA.

To determine whether developmental nicotine exposure (DNE) alters the ventilatory
and metabolic response to hyperthermia in neonatal rats (postnatal age 2-4 days),
pregnant dams were exposed to nicotine (6 mg kg(-1) of nicotine tartrate daily)
or saline with an osmotic mini-pump implanted subdermally on day 5 of gestation. 
Rat pups (a total of 72 controls and 72 DNE pups) were studied under
thermoneutral conditions (chamber temperature 33°C) and during moderate thermal
stress (37.5°C). In all pups, core temperature was similar to chamber
temperature, with no treatment effects. The rates of pulmonary ventilation
(V̇(I)), O2 consumption (V̇(O2)) and CO2 production (V̇(CO2)) did not change with
hyperthermia in either control or DNE pups. However, V̇(I) was lower in DNE pups 
at both chamber temperatures, whereas the duration of spontaneous apnoeas was
longer in DNE pups than in controls at 33°C. The V̇(I)/V̇(O2) ratio increased at 
37.5°C in control pups, although it did not change in DNE pups. To simulate
severe thermal stress, additional pups were studied at 33°C and 43°C. V̇(I)
increased with heating in control pups but not in DNE pups. As heat stress
continued, gasping was evoked in both groups, with no effect of DNE on the
gasping pattern. Over a 20 min recovery period at 33°C, V̇(I) returned to
baseline in control pups but remained depressed in DNE pups. In addition to
altering baseline V̇(I) and apnoea duration, DNE is associated with subtle but
significant alterations in the ventilatory response to hyperthermia in neonatal
rats.

© 2015 The Authors. The Journal of Physiology © 2015 The Physiological Society.

DOI: 10.1113/JP271374 
PMCID: PMC4667002 [Available on 2016-12-01]
PMID: 26427762  [PubMed - in process]


31. J Physiol. 2015 Dec 1;593(23):5075-90. doi: 10.1113/JP270889.

Rad and Rem are non-canonical G-proteins with respect to the regulatory role of
guanine nucleotide binding in Ca(V)1.2 channel regulation.

Chang DD(1), Colecraft HM(1).

Author information: 
(1)Department of Physiology and Cellular Biophysics, Columbia University, New
York, NY, 10032, USA.

Rad and Rem are Ras-like G-proteins linked to diverse cardiovascular functions
and pathophysiology. Understanding how Rad and Rem are regulated is important for
deepened insights into their pathophysiological roles. As in other Ras-like
G-proteins, Rad and Rem contain a conserved guanine-nucleotide binding domain
(G-domain). Canonically, G-domains are key control modules, functioning as
nucleotide-regulated switches of G-protein activity. Whether Rad and Rem
G-domains conform to this canonical paradigm is ambiguous. Here, we used multiple
functional measurements in HEK293 cells and cardiomyocytes (Ca(V)1.2 currents,
Ca(2+) transients, Ca(V)β binding) as biosensors to probe the role of the
G-domain in regulation of Rad and Rem function. We utilized Rad(S105N) and
Rem(T94N), which are the cognate mutants to Ras(S17N), a dominant-negative
variant of Ras that displays decreased nucleotide binding affinity. In HEK293
cells, over-expression of either Rad(S105N) or Rem(T94N) strongly inhibited
reconstituted Ca(V)1.2 currents to the same extent as their wild-type (wt)
counterparts, contrasting with reports that Rad(S105N) is functionally inert in
HEK293 cells. Adenovirus-mediated expression of either wt Rad or Rad(S105N) in
cardiomyocytes dramatically blocked L-type calcium current (I(Ca,L)) and
inhibited Ca(2+)-induced Ca(2+) release, contradicting reports that Rad(S105N)
acts as a dominant negative in heart. By contrast, Rem(T94N) was significantly
less effective than wt Rem at inhibiting I(Ca,L) and Ca(2+) transients in
cardiomyocytes. FRET analyses in cardiomyocytes revealed that both Rad(S105N) and
Rem(T94N) had moderately reduced binding affinity for Ca(V)βs relative to their
wt counterparts. The results indicate Rad and Rem are non-canonical G-proteins
with respect to the regulatory role of their G-domain in Ca(V)1.2 regulation.

© 2015 The Authors. The Journal of Physiology © 2015 The Physiological Society.

DOI: 10.1113/JP270889 
PMCID: PMC4666999 [Available on 2016-12-01]
PMID: 26426338  [PubMed - in process]


32. J Physiol. 2015 Dec 1;593(23):5111-26. doi: 10.1113/JP270613. Epub 2015 Nov 15.

Potassium inhibits nitric oxide and adenosine arteriolar vasodilatation via K(IR)
and Na(+)/K(+) ATPase: implications for redundancy in active hyperaemia.

Lamb IR(1), Murrant CL(1).

Author information: 
(1)Department of Human Health and Nutritional Sciences, University of Guelph,
Guelph, Ontario, Canada.

Redundancy, in active hyperaemia, where one vasodilator can compensate for
another if the first is missing, would require that one vasodilator inhibits the 
effects of another; therefore, if the first vasodilator is inhibited, its
inhibitory influence on the second vasodilator is removed and the second
vasodilator exerts a greater vasodilatory effect. We aimed to determine whether
vasodilators relevant to skeletal muscle contraction [potassium chloride (KCl),
adenosine (ADO) and nitric oxide] inhibit one another and, in addition, to
investigate the mechanisms for this interaction. We used the hamster cremaster
muscle and intravital microscopy to directly visualize 2A arterioles when exposed
to a range of concentrations of one vasodilator [10(-8) to 10(-5) M
S-nitroso-N-acetyl penicillamine (SNAP), 10(-8) to 10(-5) M ADO, 10 and 20 mM
KCl] in the absence and then in the presence of a second vasodilator (10(-7) M
ADO, 10(-7) M SNAP, 10 mM KCl). We found that KCl significantly attenuated
SNAP-induced vasodilatations by ∼65.8% and vasodilatations induced by 10(-8) to
10(-6) M ADO by ∼72.8%. Furthermore, we observed that inhibition of KCl
vasodilatation, by antagonizing either Na(+)/K(+) ATPase using ouabain or inward 
rectifying potassium channels using barium chloride, could restore the
SNAP-induced vasodilatation by up to ∼53.9% and 30.6%, respectively, and also
restore the ADO-induced vasodilatations by up to ∼107% and 76.7%, respectively.
Our data show that vasodilators relevant to muscle contraction can interact in a 
way that alters the effectiveness of other vasodilators. These data suggest that 
active hyperaemia may be the result of complex interactions between multiple
vasodilators via a redundant control paradigm.

© 2015 The Authors. The Journal of Physiology © 2015 The Physiological Society.

DOI: 10.1113/JP270613 
PMCID: PMC4666990 [Available on 2016-12-01]
PMID: 26426256  [PubMed - in process]


33. J Physiol. 2015 Oct 1;593(19):4303-4. doi: 10.1113/JP271271.

Choosing sides: making decisions in an escape response.

Bui TV(1), Roussel Y(1).

Author information: 
(1)Department of Biology, University of Ottawa, Ottawa, ON, Canada.

DOI: 10.1113/JP271271 
PMCID: PMC4594247 [Available on 2016-10-01]
PMID: 26423211  [PubMed - indexed for MEDLINE]


34. J Physiol. 2015 Dec 1;593(23):5057-73. doi: 10.1113/JP270917. Epub 2015 Nov 4.

Innervating sympathetic neurons regulate heart size and the timing of
cardiomyocyte cell cycle withdrawal.

Kreipke RE(1), Birren SJ(1).

Author information: 
(1)Department of Biology, National Center for Behavioral Genomics, Brandeis
University, Waltham, MA, USA.

Sympathetic drive to the heart is a key modulator of cardiac function and
interactions between heart tissue and innervating sympathetic fibres are
established early in development. Significant innervation takes place during
postnatal heart development, a period when cardiomyocytes undergo a rapid
transition from proliferative to hypertrophic growth. The question of whether
these innervating sympathetic fibres play a role in regulating the modes of
cardiomyocyte growth was investigated using 6-hydroxydopamine (6-OHDA) to abolish
early sympathetic innervation of the heart. Postnatal chemical sympathectomy
resulted in rats with smaller hearts, indicating that heart growth is regulated
by innervating sympathetic fibres during the postnatal period. In vitro
experiments showed that sympathetic interactions resulted in delays in markers of
cardiomyocyte maturation, suggesting that changes in the timing of the transition
from hyperplastic to hypertrophic growth of cardiomyocytes could underlie changes
in heart size in the sympathectomized animals. There was also an increase in the 
expression of Meis1, which has been linked to cardiomyocyte cell cycle
withdrawal, suggesting that sympathetic signalling suppresses cell cycle
withdrawal. This signalling involves β-adrenergic activation, which was necessary
for sympathetic regulation of cardiomyocyte proliferation and hypertrophy. The
effect of β-adrenergic signalling on cardiomyocyte hypertrophy underwent a
developmental transition. While young postnatal cardiomyocytes responded to
isoproterenol (isoprenaline) with a decrease in cell size, mature cardiomyocytes 
showed an increase in cell size in response to the drug. Together, these results 
suggest that early sympathetic effects on proliferation modulate a key transition
between proliferative and hypertrophic growth of the heart and contribute to the 
sympathetic regulation of adult heart size.

© 2015 The Authors. The Journal of Physiology © 2015 The Physiological Society.

DOI: 10.1113/JP270917 
PMCID: PMC4667004 [Available on 2016-12-01]
PMID: 26420487  [PubMed - in process]


35. J Physiol. 2015 Dec 1;593(23):5127-44. doi: 10.1113/JP271225. Epub 2015 Nov 2.

Dysferlin deficiency blunts β-adrenergic-dependent lusitropic function of mouse
heart.

Wei B(1), Wei H(1), Jin JP(1).

Author information: 
(1)Department of Physiology, Wayne State University School of Medicine, Detroit, 
MI, 48201, USA.

Dysferlin is a cell membrane bound protein with a role in the repair of skeletal 
and cardiac muscle cells. Deficiency of dysferlin leads to limb-girdle muscular
dystrophy 2B (LGMD2B) and Miyoshi myopathy. In cardiac muscle, dysferlin is
located at the intercalated disc and transverse tubule membranes. Loss of
dysferlin causes death of cardiomyocytes, notably in ageing hearts, leading to
dilated cardiomyopathy and heart failure in LGM2B patients. To understand the
primary pathogenesis and pathophysiology of dysferlin cardiomyopathy, we studied 
cardiac phenotypes of young adult dysferlin knockout mice and found early
myocardial hypertrophy with largely compensated baseline cardiac function.
Cardiomyocytes isolated from dysferlin-deficient mice showed normal shortening
and re-lengthening velocities in the absence of external load with normal peak
systolic Ca(2+) but slower Ca(2+) re-sequestration than wild-type controls. The
effects of isoproterenol on relaxation velocity, left ventricular systolic
pressure and stroke volume were blunted in dysferlin-deficient mouse hearts
compared with that in wild-type hearts. Young dysferlin-deficient mouse hearts
expressed normal isoforms of myofilament proteins whereas the phosphorylation of 
ventricular myosin light chain 2 was significantly increased, implying a
molecular response to the impaired lusitropic function. These early phenotypes of
diastolic cardiac dysfunction and blunted lusitropic response of cardiac muscle
to β-adrenergic stimulation indicate a novel pathogenic mechanism of dysferlin
cardiomyopathy.

© 2015 The Authors. The Journal of Physiology © 2015 The Physiological Society.

DOI: 10.1113/JP271225 
PMCID: PMC4666988 [Available on 2016-12-01]
PMID: 26415898  [PubMed - in process]


36. J Physiol. 2015 Nov 1;593(21):4713-27. doi: 10.1113/JP270909.

β-Adrenergic modulation of skeletal muscle contraction: key role of
excitation-contraction coupling.

Cairns SP(1,)(2), Borrani F(3,)(4).

Author information: 
(1)Sports Performance Research Institute New Zealand, School of Sport and
Recreation, Auckland University of Technology, Auckland, New Zealand. (2)Health
and Rehabilitation Research Institute, Faculty of Health and Environmental
Sciences, Auckland University of Technology, Auckland, New Zealand. (3)Institute 
of Sport Sciences, University of Lausanne, Lausanne, Switzerland. (4)Department
of Physiology, University of Lausanne, Lausanne, Switzerland.

Our aim is to describe the acute effects of catecholamines/β-adrenergic agonists 
on contraction of non-fatigued skeletal muscle in animals and humans, and explain
the mechanisms involved. Adrenaline/β-agonists (0.1-30 μm) generally augment peak
force across animal species (positive inotropic effect) and abbreviate relaxation
of slow-twitch muscles (positive lusitropic effect). A peak force reduction also 
occurs in slow-twitch muscles in some conditions. β2 -Adrenoceptor stimulation
activates distinct cyclic AMP-dependent protein kinases to phosphorylate multiple
target proteins. β-Agonists modulate sarcolemmal processes (increased resting
membrane potential and action potential amplitude) via enhanced Na(+) -K(+) pump 
and Na(+) -K(+) -2Cl(-) cotransporter function, but this does not increase force.
Myofibrillar Ca(2+) sensitivity and maximum Ca(2+) -activated force are
unchanged. All force potentiation involves amplified myoplasmic Ca(2+) transients
consequent to increased Ca(2+) release from sarcoplasmic reticulum (SR). This
unequivocally requires phosphorylation of SR Ca(2+) release channels/ryanodine
receptors (RyR1) which sensitize the Ca(2+) -induced Ca(2+) release mechanism.
Enhanced trans-sarcolemmal Ca(2+) influx through phosphorylated voltage-activated
Ca(2+) channels contributes to force potentiation in diaphragm and amphibian
muscle, but not mammalian limb muscle. Phosphorylation of phospholamban increases
SR Ca(2+) pump activity in slow-twitch fibres but does not augment force; this
process accelerates relaxation and may depress force. Greater Ca(2+) loading of
SR may assist force potentiation in fast-twitch muscle. Some human studies show
no significant force potentiation which appears to be related to the β-agonist
concentration used. Indeed high-dose β-agonists (∼0.1 μm) enhance SR Ca(2+)
-release rates, maximum voluntary contraction strength and peak Wingate power in 
trained humans. The combined findings can explain how adrenaline/β-agonists
influence muscle performance during exercise/stress in humans.

© 2015 The Authors. The Journal of Physiology © 2015 The Physiological Society.

DOI: 10.1113/JP270909 
PMCID: PMC4626548 [Available on 2016-11-01]
PMID: 26400207  [PubMed - in process]


37. J Physiol. 2015 Nov 1;593(21):4781-97. doi: 10.1113/JP270252. Epub 2015 Oct 18.

Voltage-gated Ca(2+) influx through L-type channels contributes to sarcoplasmic
reticulum Ca(2+) loading in skeletal muscle.

Robin G(1), Allard B(1).

Author information: 
(1)Université de Lyon, Université Lyon 1, CNRS UMR 5534, Centre de Génétique et
de Physiologie Moléculaire et Cellulaire, Villeurbanne, France.

Muscle contraction is triggered by Ca(2+) ions released from the sarcoplasmic
reticulum (SR) in response to depolarization of skeletal muscle fibres. Muscle
activation is also associated with a voltage-activated trans-sarcolemmal Ca(2+)
influx early identified as a current flowing through L-type Ca(2+) channels.
Because removal of external Ca(2+) does not impede fibres from contracting, a
negligible role was given to this voltage-activated Ca(2+) entry, although the
decline of Ca(2+) release is more pronounced in the absence of Ca(2+) during
long-lasting activation. Furthermore, it is not clearly established whether
Ca(2+) exclusively flows through L-type channels or in addition through a
parallel voltage-activated pathway distinct from L-type channels. Here, by
monitoring the quenching of fura-2 fluorescence resulting from Mn(2+) influx in
voltage-controlled mouse and zebrafish isolated muscle fibres, we show that the
L-type current is the only contributor to Ca(2+) influx during long-lasting
depolarizations in skeletal muscle. Calibration of the Mn(2+) quenching signal
allowed us to estimate a mean Mn(2+) current of 0.31 ± 0.06 A F(-1) flowing
through L-type channels during a train of action potentials. Measurements of SR
Ca(2+) changes with fluo-5N in response to depolarization revealed that an
elevated voltage-activated Ca(2+) current potentiated SR Ca(2+) loading and
addition of external Mn(2+) produced quenching of fluo-5N in the SR, indicating
that voltage-activated Ca(2+) /Mn(2+) influx contributes to SR Ca(2+) /Mn(2+)
loading.

© 2015 The Authors. The Journal of Physiology © 2015 The Physiological Society.

DOI: 10.1113/JP270252 
PMCID: PMC4626550 [Available on 2016-11-01]
PMID: 26383921  [PubMed - in process]


38. J Physiol. 2015 Nov 15;593(22):4943-61. doi: 10.1113/JP270971.

Contrasting actions of a convulsant barbiturate and its anticonvulsant enantiomer
on the α1 β3 γ2L GABAA receptor account for their in vivo effects.

Desai R(1), Savechenkov PY(2), Zolkowska D(3), Ge RL(1), Rogawski MA(3), Bruzik
KS(2), Forman SA(1), Raines DE(1), Miller KW(1,)(4).

Author information: 
(1)Department of Anaesthesia, Critical Care and Pain Medicine, Massachusetts
General Hospital, Boston, MA, 02114, USA. (2)Deparment of Medicinal Chemistry and
Pharmacognosy, University of Illinois at Chicago, Chicago, IL, 60612, USA.
(3)Department of Neurology, School of Medicine, University of California, Davis, 
Sacramento, CA, 95817, USA. (4)Department of Biological Chemistry and Molecular
Pharmacology, Harvard Medical School, Boston, MA, 02115, USA.

KEY POINTS: Most barbiturates are anaesthetics but unexpectedly a few are
convulsants whose mechanism of action is poorly understood. We synthesized and
characterized a novel pair of chiral barbiturates that are capable of
photolabelling their binding sites on GABAA receptors. In mice the S-enantiomer
is a convulsant, but the R-enantiomer is an anticonvulsant. The convulsant
S-enantiomer binds solely at an inhibitory site. It is both an open state
inhibitor and a resting state inhibitor. Its action is pH independent, suggesting
the pyrimidine ring plays little part in binding. The inhibitory site is not
enantioselective because the R-enantiomer inhibits with equal affinity. In
contrast, only the anticonvulsant R-enantiomer binds to the enhancing site on
open channels, causing them to stay open longer. The enhancing site is
enantioselective. The in vivo actions of the convulsant S-enantiomer are
accounted for by its interactions with GABAA receptors.
ABSTRACT: Most barbiturates are anaesthetics but a few unexpectedly are
convulsants. We recently located the anaesthetic sites on GABAA receptors (GABAA 
Rs) by photolabelling with an anaesthetic barbiturate. To apply the same strategy
to locate the convulsant sites requires the creation and mechanistic
characterization of a suitable agent. We synthesized enantiomers of a novel,
photoactivable barbiturate, 1-methyl-5-propyly-5-(m-trifluoromethyldiazirinyl)
phenyl barbituric acid (mTFD-MPPB). In mice, S-mTFD-MPPB acted as a convulsant,
whereas R-mTFD-MPPB acted as an anticonvulsant. Using patch clamp
electrophysiology and fast solution exchange on recombinant human α1 β3 γ2L GABAA
Rs expressed in HEK cells, we found that S-mTFD-MPPB inhibited GABA-induced
currents, whereas R-mTFD-MPPB enhanced them. S-mTFD-MPPB caused inhibition by
binding to either of two inhibitory sites on open channels with bimolecular
kinetics. It also inhibited closed, resting state receptors at similar
concentrations, decreasing the channel opening rate and shifting the GABA
concentration-response curve to the right. R-mTFD-MPPB, like most anaesthetics,
enhanced receptor gating by rapidly binding to allosteric sites on open channels,
initiating a rate-limiting conformation change to stabilized open channel states.
These states had slower closing rates, thus shifting the GABA
concentration-response curve to the left. Under conditions when most GABAA Rs
were open, an inhibitory action of R-mTFD-MPPB was revealed that had a similar
IC50 to that of S-mTFD-MPPB. Thus, the inhibitory sites are not enantioselective,
and the convulsant action of S-mTFD-MPPB results from its negligible affinity for
the enhancing, anaesthetic sites. Interactions with these two classes of
barbiturate binding sites on GABAA Rs underlie the enantiomers' different
pharmacological activities in mice.

© 2015 The Authors. The Journal of Physiology © 2015 The Physiological Society.

DOI: 10.1113/JP270971 
PMCID: PMC4650410 [Available on 2016-11-15]
PMID: 26378885  [PubMed - in process]


39. J Physiol. 2015 Nov 15;593(22):4995-5008. doi: 10.1113/JP270941. Epub 2015 Oct
18.

Sleep spindles and human cortical nociception: a surface and intracerebral
electrophysiological study.

Claude L(1), Chouchou F(1), Prados G(1), Castro M(1), De Blay B(1), Perchet C(1),
García-Larrea L(1), Mazza S(2), Bastuji H(1,)(3).

Author information: 
(1)Central Integration of Pain (NeuroPain) Lab - Neuroscience Research Center,
INSERM U1028, CNRS UMR5292, Lyon, France. (2)Université Lumière Lyon 2,
Laboratoire d'Etude des Mécanismes Cognitifs (EMC), Bron, France. (3)Unité
d'Hypnologie, Service de Neurologie Fonctionnelle et d'Épileptologie, Hôpital
Neurologique, Hospices Civils de Lyon, Bron, France.

KEY POINTS: Sleep spindle are usually considered to play a major role in
inhibiting sensory inputs. Using nociceptive stimuli in humans, we tested the
effect of spindles on behavioural, autonomic and cortical responses in two
experiments using surface and intracerebral electroencephalographic recordings.
We found that sleep spindles do not prevent arousal reactions to nociceptive
stimuli and that autonomic reactivity to nociceptive inputs is not modulated by
spindle activity. Moreover, neither the surface sensory, nor the insular evoked
responses were modulated by the spindle, as detected at the surface or within the
thalamus. The present study comprises the first investigation of the effect of
spindles on nociceptive information processing and the results obtained challenge
the classical inhibitory effect of spindles.
ABSTRACT: Responsiveness to environmental stimuli declines during sleep, and
sleep spindles are often considered to play a major role in inhibiting sensory
inputs. In the present study, we tested the effect of spindles on behavioural,
autonomic and cortical responses to pain, in two experiments assessing surface
and intracerebral responses to thermo-nociceptive laser stimuli during the
all-night N2 sleep stage. The percentage of arousals remained unchanged as a
result of the presence of spindles. Neither cortical nociceptive responses, nor
autonomic cardiovascular reactivity were depressed when elicited within a
spindle. These results could be replicated in human intracerebral recordings,
where sleep spindle activity in the posterior thalamus failed to depress the
thalamocortical nociceptive transmission, as measured by sensory responses within
the posterior insula. Hence, the assumed inhibitory effect of spindles on sensory
inputs may not apply to the nociceptive system, possibly as a result of the
specificity of spinothalamic pathways and the crucial role of nociceptive
information for homeostasis. Intriguingly, a late scalp response commonly
considered to reflect high-order stimulus processing (the 'P3' potential) was
significantly enhanced during spindling, suggesting a possible spindle-driven
facilitation, rather than attenuation, of cortical nociception.

© 2015 The Authors. The Journal of Physiology © 2015 The Physiological Society.

DOI: 10.1113/JP270941 
PMCID: PMC4650416 [Available on 2016-11-15]
PMID: 26377229  [PubMed - in process]


40. J Physiol. 2015 Dec 1;593(23):5091-109. doi: 10.1113/JP271016. Epub 2015 Nov 4.

Shear stress induces a longitudinal Ca(2+) wave via autocrine activation of P2Y1 
purinergic signalling in rat atrial myocytes.

Kim JC(1), Woo SH(1).

Author information: 
(1)Laboratory of Physiology, College of Pharmacy, Chungnam National University,
99 Daehak-ro, Yuseong-gu, Daejeon, 305-764, South Korea.

Atrial myocytes are exposed to shear stress during the cardiac cycle and
haemodynamic disturbance. In response, they generate a longitudinally propagating
global Ca(2+) wave. Here, we investigated the cellular mechanisms underlying the 
shear stress-mediated Ca(2+) wave, using two-dimensional confocal Ca(2+) imaging 
combined with a pressurized microflow system in single rat atrial myocytes. Shear
stress of ∼16 dyn cm(-2) for 8 s induced ∼1.2 aperiodic longitudinal Ca(2+) waves
(∼79 μm s(-1)) with a delay of 0.2-3 s. Pharmacological blockade of ryanodine
receptors (RyRs) or inositol 1,4,5-trisphosphate receptors (IP3 Rs) abolished
shear stress-induced Ca(2+) wave generation. Furthermore, in atrial myocytes from
type 2 IP3R (IP3R2) knock-out mice, shear stress failed to induce longitudinal
Ca(2+) waves. The phospholipase C (PLC) inhibitor U73122, but not its inactive
analogue U73343, abolished the shear-induced longitudinal Ca(2+) wave. However,
pretreating atrial cells with blockers for stretch-activated channels,
Na(+)-Ca(2+) exchanger, transient receptor potential melastatin subfamily 4, or
nicotinamide adenine dinucleotide phosphate oxidase did not suppress wave
generation under shear stress. The P2 purinoceptor inhibitor suramin, and the
potent P2Y1 receptor antagonist MRS 2179, both suppressed the Ca(2+) wave,
whereas the P2X receptor antagonist, iso-PPADS, did not alter it. Suppression of 
gap junction hemichannels permeable to ATP or extracellular application of
ATP-metabolizing apyrase inhibited the wave. Removal of external Ca(2+) to
enhance hemichannel opening facilitated the wave generation. Our data suggest
that longitudinally propagating, regenerative Ca(2+) release through RyRs is
triggered by P2Y1-PLC-IP3R2 signalling that is activated by gap junction
hemichannel-mediated ATP release in atrial myocytes under shear stress.

© 2015 The Authors. The Journal of Physiology © 2015 The Physiological Society.

DOI: 10.1113/JP271016 
PMCID: PMC4666989 [Available on 2016-12-01]
PMID: 26377030  [PubMed - in process]


41. Br J Pharmacol. 2015 Nov;172(22):5414-24. doi: 10.1111/bph.13330. Epub 2015 Oct
22.

Ceftriaxone attenuates acute cocaine-evoked dopaminergic neurotransmission in the
nucleus accumbens of the rat.

Barr JL(1), Rasmussen BA(1), Tallarida CS(1), Scholl JL(2), Forster GL(2),
Unterwald EM(1), Rawls SM(1).

Author information: 
(1)Department of Pharmacology and Centre for Substance Abuse Research, Temple
University School of Medicine, Philadelphia, PA, USA. (2)Centre for Brain and
Behaviour Research, Division of Basic Biomedical Sciences, Sanford School of
Medicine at the University of South Dakota, Vermillion, SD, USA.

BACKGROUND AND PURPOSE: Ceftriaxone is a β-lactam antibiotic and glutamate
transporter activator that reduces the reinforcing effects of psychostimulants.
Ceftriaxone also reduces locomotor activation following acute psychostimulant
exposure, suggesting that alterations in dopamine transmission in the nucleus
accumbens contribute to its mechanism of action. In the present studies we tested
the hypothesis that pretreatment with ceftriaxone disrupts acute cocaine-evoked
dopaminergic neurotransmission in the nucleus accumbens.
EXPERIMENTAL APPROACH: Adult male Sprague-Dawley rats were pretreated with saline
or ceftriaxone (200 mg kg(-1) , i.p. × 10 days) and then challenged with cocaine 
(15 mg kg(-1) , i.p.). Motor activity, dopamine efflux (via in vivo
microdialysis) and protein levels of tyrosine hydroxylase (TH), the dopamine
transporter and organic cation transporter as well as α-synuclein, Akt and GSK3β 
were analysed in the nucleus accumbens.
KEY RESULTS: Ceftriaxone-pretreated rats challenged with cocaine displayed
reduced locomotor activity and accumbal dopamine efflux compared with
saline-pretreated controls challenged with cocaine. The reduction in
cocaine-evoked dopamine levels was not counteracted by excitatory amino acid
transporter 2 blockade in the nucleus accumbens. Pretreatment with ceftriaxone
increased Akt/GSK3β signalling in the nucleus accumbens and reduced levels of
dopamine transporter, TH and phosphorylated α-synuclein, indicating that
ceftriaxone affects numerous proteins involved in dopaminergic transmission.
CONCLUSIONS AND IMPLICATIONS: These results are the first evidence that
ceftriaxone affects cocaine-evoked dopaminergic transmission, in addition to its 
well-described effects on glutamate, and suggest that its ability to attenuate
cocaine-induced behaviours, such as psychomotor activity, is due in part to
reduced dopaminergic neurotransmission in the nucleus accumbens.

© 2015 The British Pharmacological Society.

DOI: 10.1111/bph.13330 
PMCID: PMC4950793 [Available on 2016-11-01]
PMID: 26375494  [PubMed - in process]


42. Br J Pharmacol. 2015 Nov;172(22):5403-13. doi: 10.1111/bph.13329. Epub 2015 Oct
25.

Identification of the putative binding pocket of valerenic acid on GABAA
receptors using docking studies and site-directed mutagenesis.

Luger D(1), Poli G(2), Wieder M(3), Stadler M(1), Ke S(1), Ernst M(4), Hohaus
A(1), Linder T(1), Seidel T(3), Langer T(3), Khom S(1), Hering S(1).

Author information: 
(1)Department of Pharmacology and Toxicology, University of Vienna, Vienna,
Austria. (2)Department of Pharmacy, University of Pisa, Pisa, Italy.
(3)Department of Pharmaceutical Chemistry, University of Vienna, Vienna, Austria.
(4)Department of Molecular Neurosciences, Center of Brain Research, Medical
University of Vienna, Vienna, Austria.

BACKGROUND AND PURPOSE: β2/3-subunit-selective modulation of GABAA receptors by
valerenic acid (VA) is determined by the presence of transmembrane residue
β2/3N265. Currently, it is not known whether β2/3N265 is part of VA's binding
pocket or is involved in the transduction pathway of VA's action. The aim of this
study was to clarify the localization of VA's binding pocket on GABAA receptors.
EXPERIMENTAL APPROACH: Docking and a structure-based three-dimensional
pharmacophore were employed to identify candidate amino acid residues that are
likely to interact with VA. Selected amino acid residues were mutated, and
VA-induced modulation of the resulting GABAA receptors expressed in Xenopus
oocytes was analysed.
KEY RESULTS: A binding pocket for VA at the β(+) /α(-) interface encompassing
amino acid β3N265 was predicted. Mutational analysis of suggested amino acid
residues revealed a complete loss of VA's activity on β3M286W channels as well as
significantly decreased efficacy and potency of VA on β3N265S and β3F289S
receptors. In addition, reduced efficacy of VA-induced IGABA enhancement was also
observed for α1M235W, β3R269A and β3M286A constructs.
CONCLUSIONS AND IMPLICATIONS: Our data suggest that amino acid residues β3N265,
β3F289, β3M286, β3R269 in the β3 subunit, at or near the etomidate/propofol
binding site(s), form part of a VA binding pocket. The identification of the
binding pocket for VA is essential for elucidating its pharmacological effects
and might also help to develop new selective GABAA receptor ligands.

© 2015 The Authors. British Journal of Pharmacology published by John Wiley &
Sons Ltd on behalf of British Pharmacological Society.

DOI: 10.1111/bph.13329 
PMID: 26375408  [PubMed - in process]


43. J Physiol. 2015 Dec 15;593(24):5361-85. doi: 10.1113/JP271188.

Human skeletal muscle fibre contractile properties and proteomic profile:
adaptations to 3 weeks of unilateral lower limb suspension and active recovery.

Brocca L(1,)(2), Longa E(1,)(3), Cannavino J(1), Seynnes O(4,)(5), de Vito G(6), 
McPhee J(4), Narici M(4,)(7), Pellegrino MA(1,)(3,)(2), Bottinelli R(1,)(8).

Author information: 
(1)Department of Molecular Medicine, University of Pavia, Pavia, Italy.
(2)Interuniversity Institute of Myology, University of Pavia, Pavia, Italy.
(3)Interdipartimental Centre for Biology and Sport Medicine, University of Pavia,
Pavia, Italy. (4)Institute for Biomedical Research into Human Movement and
Health, Manchester Metropolitan University, Manchester, UK. (5)Norwegian School
of Sport Sciences, Oslo, Norway. (6)UCD Institute for Sport and Health,
University College Dublin, Dublin, Ireland. (7)School of Graduate Entry to
Medicine and Health, Division of Clinical Physiology, University of Nottingham,
Derby, UK. (8)Fondazione Salvatore Maugeri (IRCCS), Scientific Institute of
Pavia, Pavia, Italy.

KEY POINTS: It is generally assumed that muscle fibres go through atrophy
following disuse with a loss of specific force and an increase in unloaded
shortening velocity. However, the underlying mechanisms remain to be clarified.
Most studies have focused on events taking place during the development of
disuse, whereas the subsequent recovery phase, which is equally important, has
received little attention. Our findings support the hypotheses that the specific 
force of muscle fibres decreased following unilateral lower limb suspension
(ULLS) and returned to normal after 3 weeks of active recovery as a result of a
loss and recovery of myosin and actin content. Furthermore, muscle fibres went
through extensive qualitative changes in muscle protein pattern following ULLS,
and these were reversed by active recovery. Resistance training was very
effective in restoring both muscle mass and qualitative muscle changes,
indicating that long-term ULLS did not prevent the positive effect of exercise on
human muscle.
ABSTRACT: Following disuse, muscle fibre function goes through adaptations such
as a loss of specific force (PO /CSA) and an increase in unloaded shortening
velocity, which could be a result of both quantitative changes (i.e. atrophy) and
qualitative changes in protein pattern. The underlying mechanisms remain to be
clarified. In addition, little is known about the recovery of muscle mass and
strength following disuse. In the present study, we report an extensive dataset
describing, in detail,the functional and protein content adaptations of skeletal 
muscle in response to both disuse and re-training. Eight young healthy subjects
were subjected to 3 weeks of unilateral lower limb suspension (ULLS), a widely
used human model of disuse skeletal muscle atrophy. Needle biopsies samples were 
taken from the vastus lateralis muscle Pre-ULLS, Post-ULLS and after 3 weeks of
recovery during which heavy resistance training was performed. After disuse,
cross-sectional area (CSA), PO /CSA and myosin concentration (MC) decreased in
both type 1 and 2A skinned muscle fibres. After recovery, CSA and MC returned to 
levels comparable to those observed before disuse, whereas Po/CSA and unloaded
shortening velocity reached a higher level. Myosin heavy chain isoform
composition of muscle samples did not differ among the experimental groups. To
study the mechanisms underlying such adaptations, a two-dimensional proteomic
analysis was performed. ULLS induced a reduction of myofibrillar, metabolic
(glycolytic and oxidative) and anti-oxidant defence system protein content.
Resistance training was very effective in counteracting ULLS-induced alterations,
indicating that long-term ULLS did not prevent the positive effect of exercise on
human muscle.

© 2015 The Authors. The Journal of Physiology © 2015 The Physiological Society.

DOI: 10.1113/JP271188 
PMCID: PMC4704515 [Available on 2016-12-15]
PMID: 26369674  [PubMed - in process]


44. J Physiol. 2015 Dec 15;593(24):5269-82. doi: 10.1113/JP271156. Epub 2015 Oct 28.

Interleukin-13 affects the epithelial sodium channel in the intestine by
coordinated modulation of STAT6 and p38 MAPK activity.

Dames P(1), Bergann T(1), Fromm A(1), Bücker R(1), Barmeyer C(1), Krug SM(1),
Fromm M(1), Schulzke JD(1).

Author information: 
(1)Institute of Clinical Physiology, Department of Gastroenterology, Infectious
Diseases and Rheumatology, Charité - Universitätsmedizin Berlin, Campus Benjamin 
Franklin, Berlin, Germany.

Comment in
    J Physiol. 2015 Dec 15;593(24):5229.

KEY POINTS: Interleukin-13 (IL-13) causes intestinal epithelial barrier
dysfunction, and is implicated in the pathogenesis of Th2-driven intestinal
inflammation (e.g. ulcerative colitis). However, it is unclear whether the
epithelial sodium channel (ENaC) - the main limiting factor for sodium absorption
in the distal colon - is also influenced by IL-13 and if so, by what
mechanism(s). We demonstrate in an intestinal cell model as well as in mouse
distal colon that IL-13 causes reduced ENaC activity. We show that IL-13 impairs 
ENaC-dependent sodium transport by activating the JAK1/2-STAT6 signalling
pathway. These results improve our understanding of the mechanisms through which 
IL-13 functions as a key effector cytokine in ulcerative colitis, thereby
contributing to the distinct pathology of this disease.
ABSTRACT: Interleukin-13 (IL-13) has been strongly implicated in the pathogenesis
of ulcerative colitis, possibly by disrupting epithelial integrity. In the distal
colon, the epithelial sodium channel (ENaC) is an important factor in the
regulation of sodium absorption, and therefore plays a critical role in
minimizing intestinal sodium and water losses. In the present study, we
investigated whether IL-13 also acts as a potent modulator of epithelial sodium
transport via ENaC, and the signalling components involved. The effect of IL-13
on ENaC was examined in HT-29/B6-GR/MR human colon cells, as well as in mouse
distal colon, by measuring amiloride-sensitive short-circuit current (ISC ) in
Ussing chambers. The expression levels of ENaC subunits and the cellular
components that contribute to ENaC activity were analysed by qRT-PCR and promoter
gene assay. We show that IL-13, in both the cell model and in native intestinal
tissue, impaired epithelial sodium absorption via ENaC (JNa ) as a result of
decreased transcription levels of β- and γ-ENaC subunits and SGK1, a
post-translational regulator of ENaC activity, due to impaired promoter activity.
The reduction in JNa was prevented by inhibition of JAK1/2-STAT6 signalling. This
inhibition also affected the IL-13-induced decrease in p38 MAPK phosphorylation. 
The contribution of STAT6 to IL-13-mediated ENaC inactivation was confirmed in a 
STAT6(-/-) mouse model. In conclusion, these results indicate that IL-13, the
levels of which are elevated in ulcerative colitis, contributes to impaired ENaC 
activity via modulation of the STAT6/p38 MAPK pathways.

© 2015 The Authors. The Journal of Physiology © 2015 The Physiological Society.

DOI: 10.1113/JP271156 
PMCID: PMC4704517 [Available on 2016-12-15]
PMID: 26365358  [PubMed - in process]


45. Br J Pharmacol. 2015 Nov;172(22):5390-402. doi: 10.1111/bph.13328. Epub 2015 Oct 
27.

Protective effect of the multitarget compound DPH-4 on human
SSAO/VAP-1-expressing hCMEC/D3 cells under oxygen-glucose deprivation conditions:
an in vitro experimental model of cerebral ischaemia.

Sun P(1), Esteban G(1), Inokuchi T(2), Marco-Contelles J(3), Weksler BB(4),
Romero IA(5), Couraud PO(6), Unzeta M(1), Solé M(1).

Author information: 
(1)Institut de Neurociències i Departament de Bioquímica i Biologia Molecular.
Edifici M, Facultat de Medicina, Universitat Autònoma de Barcelona (UAB),
Barcelona, Spain. (2)Division of Chemistry and Biotechnology, Graduate School of 
Natural Science and Technology, Okayama University, 3.1.1 Tsushima-Naka, Kita-ku,
Okayama, 700-8530, Japan. (3)Instituto de Química Orgánica General (CSIC), 3 Juan
de la Cierva, Madrid, 28006, Spain. (4)Department of Medicine, Division of
Hematology-Oncology, Weill Cornell Medical College, New York, NY, 10065, USA.
(5)Department of Life, Health and Chemical Sciences, Open University, Milton
Keynes, UK. (6)Institut Cochin, INSERM U1016, CNRS UMR 8104, Université Paris
Descartes, Sorbonne Paris Cité, Paris, France.

BACKGROUND AND PURPOSE: Stroke and Alzheimer's disease (AD) are related
pathologies in which the cerebrovascular system is involved. Plasma levels of
semicarbazide-sensitive amine oxidase/vascular adhesion protein 1 (SSAO/VAP-1,
also known as Primary Amine Oxidase -PrAO) are increased in both stroke and AD
patients and contribute to the vascular damage. During inflammation, its
enzymatic activity mediates leukocyte recruitment to the injured tissue, inducing
damage in the blood-brain barrier (BBB) and neuronal tissue. We hypothesized that
by altering cerebrovascular function, SSAO/VAP-1 might play a role in the
stroke-AD transition. Therefore, we evaluated the protective effect of the novel 
multitarget-directed ligand DPH-4, initially designed for AD therapy, on the BBB.
EXPERIMENTAL APPROACH: A human microvascular brain endothelial cell line
expressing human SSAO/VAP-1 was generated, as the expression of SSAO/VAP-1 is
lost in cultured cells. To simulate ischaemic damage, these cells were subjected 
to oxygen and glucose deprivation (OGD) and re-oxygenation conditions. The
protective role of DPH-4 was then evaluated in the presence of methylamine, an
SSAO substrate, and/or β-amyloid (Aβ).
KEY RESULTS: Under our conditions, DPH-4 protected brain endothelial cells from
OGD and re-oxygenation-induced damage, and also decreased SSAO-dependent
leukocyte adhesion. DPH-4 was also effective at preventing the damage induced by 
OGD and re-oxygenation in the presence of Aβ as a model of AD pathology.
CONCLUSIONS AND IMPLICATIONS: From these results, we concluded that the
multitarget compound DPH-4 might be of therapeutic benefit to delay the onset
and/or progression of the neurological pathologies associated with stroke and AD,
which appear to be linked.

© 2015 The British Pharmacological Society.

DOI: 10.1111/bph.13328 
PMID: 26362823  [PubMed - in process]


46. Br J Pharmacol. 2015 Nov;172(22):5377-89. doi: 10.1111/bph.13327. Epub 2015 Nov
4.

Medial prefrontal cortex TRPV1 channels modulate the baroreflex cardiac activity 
in rats.

Lagatta DC(1), Ferreira-Junior NC(1), Resstel LB(1).

Author information: 
(1)Department of Pharmacology, School of Medicine of Ribeirão Preto, University
of São Paulo, Ribeirão Preto, SP, Brazil.

BACKGROUND AND PURPOSE: The ventral portion of the medial prefrontal cortex
(vMPFC) comprises the infralimbic (IL), prelimbic (PL) and dorsopenducular (DP)
cortices. The IL and PL regions facilitate the baroreceptor reflex arc. This
facilitatory effect on the baroreflex is thought to be mediated by vMPFC
glutamatergic transmission, through NMDA receptors. The glutamatergic
transmission can be modulated by other neurotransmitters, such as the
endocannabinoids, which are agonists of the TRPV1 receptor. TRPV1 channels
facilitate glutamatergic transmission in the brain. Thus, we hypothesized that
TRPV1 receptors in the vMPFC enhance the cardiac baroreflex response.
EXPERIMENTAL APPROACH: Stainless steel guide cannulae were bilaterally implanted 
into the vMPFC of male Wistar rats. Afterwards, a catheter was inserted into the 
femoral artery, for recording MAP and HR, and into the femoral vein for assessing
baroreflex activation.
KEY RESULTS: Microinjections of the TRPV1 receptor antagonists capsazepine and
6-iodo-nordihydrocapsaicin (6-IODO) into the vMPFC reduced the cardiac baroreflex
activity in unanaesthetized rats. Capsaicin microinjected into the vMPFC
increased the cardiac baroreflex activity in unanaesthetized rats. When an
ineffective dose of the TRPV1 receptor antagonist 6-IODO was used, the
capsaicin-induced increase in the cardiac baroreflex response was abolished. The 
higher doses of capsaicin administered into the vMPFC after the ineffective dose 
of 6-IODO displaced the dose-response curve of the baroreflex parameters to the
right, with no alteration in the maximum effect of capsaicin.
CONCLUSIONS AND IMPLICATIONS: The results of the present study show that
stimulation of the TRPV1 receptors in the vMPFC increases the cardiac
baroreceptor reflex response.

© 2015 The British Pharmacological Society.

DOI: 10.1111/bph.13327 
PMID: 26360139  [PubMed - in process]


47. Br J Pharmacol. 2015 Nov;172(22):5360-76. doi: 10.1111/bph.13326. Epub 2015 Oct
23.

Mevastatin ameliorates sphingosine 1-phosphate-induced COX-2/PGE2-dependent cell 
migration via FoxO1 and CREB phosphorylation and translocation.

Hsu CK(1), Lin CC(2), Hsiao LD(2), Yang CM(1,)(3).

Author information: 
(1)Department of Physiology and Pharmacology and Health Aging Research Center,
College of Medicine, Chang Gung University, Kwei-San, Tao-Yuan, Taiwan.
(2)Department of Anaesthetics, Chang Gung Memorial Hospital at Lin-Kou and
College of Medicine, Chang Gung University, Kwei-San, Tao-Yuan, Taiwan.
(3)Research Center for Industry of Human Ecology and Graduate Institute of Health
Industry Technology, Chang Gung University of Science and Technology, Tao-Yuan,
Taiwan.

BACKGROUND AND PURPOSE: Sphingosine 1-phosphate (S1P), an important inflammatory 
mediator, has been shown to regulate COX-2 production and promote various
cellular responses such as cell migration. Mevastatin, an inhibitor of
3-hydroxy-3-methylglutaryl-CoA reductase (HMG-CoA), effectively inhibits
inflammatory responses. However, the mechanisms underlying S1P-evoked
COX-2-dependent cell migration, which is modulated by mevastatin in human
tracheal smooth muscle cells (HTSMCs) remain unclear.
EXPERIMENTAL APPROACH: The expression of COX-2 was determined by Western
blotting, real time-PCR and promoter analyses. The signalling molecules were
investigated by pretreatment with respective pharmacological inhibitors or
transfection with siRNAs. The interaction between COX-2 promoter and
transcription factors was determined by chromatin immunoprecipitation assay.
Finally, the effect of mevastatin on HTSMC migration and leukocyte counts in BAL 
fluid and COX-2 expression induced by S1P was determined by a cell migration
assay, cell counting and Western blot.
KEY RESULTS: S1P stimulated mTOR activation through the Nox2/ROS and PI3K/Akt
pathways, which can further stimulate FoxO1 phosphorylation and translocation to 
the cytosol. We also found that S1P induced CREB activation and translocation via
an mTOR-independent signalling pathway. Finally, we showed that pretreatment with
mevastatin markedly reduced S1P-induced cell migration and COX-2/PGE2 production 
via a PPARγ-dependent signalling pathway.
CONCLUSIONS AND IMPLICATIONS: Mevastatin attenuates the S1P-induced increased
expression of COX-2 and cell migration via the regulation of FoxO1 and CREB
phosphorylation and translocation by PPARγ in HTSMCs. Mevastatin could be
beneficial for prevention of airway inflammation in the future.

© 2015 The British Pharmacological Society.

DOI: 10.1111/bph.13326 
PMID: 26359950  [PubMed - in process]


48. J Physiol. 2015 Nov 1;593(21):4765-80. doi: 10.1113/JP270821.

5'-AMP activated protein kinase α2 controls substrate metabolism during
post-exercise recovery via regulation of pyruvate dehydrogenase kinase 4.

Fritzen AM(1), Lundsgaard AM(1,)(2), Jeppesen J(1,)(3), Christiansen ML(1),
Biensø R(4), Dyck JR(5), Pilegaard H(4), Kiens B(1).

Author information: 
(1)Section of Molecular Physiology, Department of Nutrition, Exercise and Sports,
the August Krogh Centre, University of Copenhagen, Copenhagen, Denmark. (2)Danish
Diabetes Academy, Odense University Hospital, Odense, Denmark. (3)Type 2 Diabetes
and Obesity Pharmacology, Novo Nordisk A/S, Maaloev, Denmark. (4)Centre of
Inflammation and Metabolism, the August Krogh Centre, Department of Biology,
University of Copenhagen, Copenhagen, Denmark. (5)Cardiovascular Research Centre,
Alberta Diabetes Institute, Department of Pediatrics, Faculty of Medicine and
Dentistry, University of Alberta, Edmonton, Alberta, Canada.

It is well known that exercise has a major impact on substrate metabolism for
many hours after exercise. However, the regulatory mechanisms increasing lipid
oxidation and facilitating glycogen resynthesis in the post-exercise period are
unknown. To address this, substrate oxidation was measured after prolonged
exercise and during the following 6 h post-exercise in 5´-AMP activated protein
kinase (AMPK) α2 and α1 knock-out (KO) and wild-type (WT) mice with free access
to food. Substrate oxidation was similar during exercise at the same relative
intensity between genotypes. During post-exercise recovery, a lower lipid
oxidation (P < 0.05) and higher glucose oxidation were observed in AMPKα2 KO
(respiratory exchange ratio (RER) = 0.84 ± 0.02) than in WT and AMPKα1 KO
(average RER = 0.80 ± 0.01) without genotype differences in muscle malonyl-CoA or
free-carnitine concentrations. A similar increase in muscle pyruvate
dehydrogenase kinase 4 (PDK4) mRNA expression in WT and AMPKα2 KO was observed
following exercise, which is consistent with AMPKα2 deficiency not affecting the 
exercise-induced activation of the PDK4 transcriptional regulators HDAC4 and
SIRT1. Interestingly, PDK4 protein content increased (63%, P < 0.001) in WT but
remained unchanged in AMPKα2 KO. In accordance with the lack of increase in PDK4 
protein content, lower (P < 0.01) inhibitory pyruvate dehydrogenase (PDH)-E1α
Ser(293) phosphorylation was observed in AMPKα2 KO muscle compared to WT. These
findings indicate that AMPKα2 regulates muscle metabolism post-exercise through
inhibition of the PDH complex and hence glucose oxidation, subsequently creating 
conditions for increased fatty acid oxidation.

© 2015 The Authors. The Journal of Physiology © 2015 The Physiological Society.

DOI: 10.1113/JP270821 
PMCID: PMC4626544 [Available on 2016-11-01]
PMID: 26359931  [PubMed - in process]


49. J Physiol. 2015 Nov 15;593(22):4923-41. doi: 10.1113/JP271285. Epub 2015 Oct 18.

Retinol dehydrogenase 8 and ATP-binding cassette transporter 4 modulate dark
adaptation of M-cones in mammalian retina.

Kolesnikov AV(1), Maeda A(2,)(3), Tang PH(4,)(5), Imanishi Y(3), Palczewski K(3),
Kefalov VJ(1).

Author information: 
(1)Department of Ophthalmology and Visual Sciences, Washington University School 
of Medicine, Saint Louis, MO, 63110, USA. (2)Department of Ophthalmology and
Visual Sciences, Case Western Reserve University, Cleveland, OH, 44106, USA.
(3)Department of Pharmacology and Cleveland Center for Membrane and Structural
Biology, Case Western Reserve University, Cleveland, OH, 44106, USA.
(4)Department of Neuroscience, Medical University of South Carolina, Charleston, 
SC, 29425, USA. (5)Department of Ophthalmology and Visual Neurosciences,
University of Minnesota, Minneapolis, MN, 55455, USA.

Comment in
    J Physiol. 2016 Apr 1;594(7):1797-8.

KEY POINTS: This study explores the molecular mechanisms that regulate the
recycling of chromophore required for pigment regeneration in mammalian cones. We
report that two chromophore binding proteins, retinol dehydrogenase 8 (RDH8) and 
photoreceptor-specific ATP-binding cassette transporter (ABCA4) accelerate the
dark adaptation of cones, first, directly, by facilitating the processing of
chromophore in cones, and second, indirectly, by accelerating the turnover of
chromophore in rods, which is then recycled and delivered to both rods and cones.
Preventing competition with the rods by knocking out rhodopsin accelerated cone
dark adaptation, demonstrating the interplay between rod and cone pigment
regeneration driven by the retinal pigment epithelium (RPE). This novel
interdependence of rod and cone pigment regeneration should be considered when
developing therapies targeting the recycling of chromophore for rods, and
evaluating residual cone function should be a critical test for such regimens
targeting the RPE.
ABSTRACT: Rapid recycling of visual chromophore and regeneration of the visual
pigment are critical for the continuous function of mammalian cone photoreceptors
in daylight vision. However, the molecular mechanisms modulating the supply of
visual chromophore to cones have remained unclear. Here we explored the roles of 
two chromophore-binding proteins, retinol dehydrogenase 8 (RDH8) and
photoreceptor-specific ATP-binding cassette transporter 4 (ABCA4), in dark
adaptation of mammalian cones. We report that young adult RDH8/ABCA4-deficient
mice have normal M-cone morphology but reduced visual acuity and photoresponse
amplitudes. Notably, the deletion of RDH8 and ABCA4 suppressed the dark
adaptation of M-cones driven by both the intraretinal visual cycle and the
retinal pigmented epithelium (RPE) visual cycle. This delay can be caused by two 
separate mechanisms: direct involvement of RDH8 and ABCA4 in cone chromophore
processing, and an indirect effect from the delayed recycling of chromophore by
the RPE due to its slow release from RDH8/ABCA4-deficient rods. Intriguingly, our
data suggest that RDH8 could also contribute to the oxidation of cis-retinoids in
cones, a key reaction of the retina visual cycle. Finally, we dissected the roles
of rod photoreceptors and RPE for dark adaptation of M-cones. We found that rods 
suppress, whereas RPE promotes, cone dark adaptation. Thus, therapeutic
approaches targeting the RPE visual cycle could have adverse effects on the
function of cones, making the evaluation of residual cone function a critical
test for regimens targeting the RPE.

© 2015 The Authors. The Journal of Physiology © 2015 The Physiological Society.

DOI: 10.1113/JP271285 
PMCID: PMC4650407 [Available on 2016-11-15]
PMID: 26350353  [PubMed - in process]


50. J Physiol. 2015 Nov 15;593(22):4905-22. doi: 10.1113/JP271052. Epub 2015 Oct 12.

High dendritic expression of Ih in the proximity of the axon origin controls the 
integrative properties of nigral dopamine neurons.

Engel D(1), Seutin V(1).

Author information: 
(1)GIGA-Neurosciences, Neurophysiology Unit, University of Liège, SartTilman,
B-4000, Liège, Belgium.

KEY POINTS: The hyperpolarization-activated cation current Ih is expressed in
dopamine neurons of the substantia nigra, but the subcellular distribution of the
current and its role in synaptic integration remain unknown. We used
cell-attached patch recordings to determine the localization profile of Ih along 
the somatodendritic axis of nigral dopamine neurons in slices from young rats. Ih
density is higher in axon-bearing dendrites, in a membrane area close to the axon
origin, than in the soma and axon-lacking dendrites. Dual current-clamp
recordings revealed a similar contribution of Ih to the waveform of single
excitatory postsynaptic potentials throughout the somatodendritic domain. The Ih 
blocker ZD 7288 increased the temporal summation in all dendrites with a
comparable effect in axon- and non-axon dendrites. The strategic position of Ih
in the proximity of the axon may influence importantly transitions between
pacemaker and bursting activities and consequently the downstream release of
dopamine.
ABSTRACT: Dendrites of most neurons express voltage-gated ion channels in their
membrane. In combination with passive properties, active currents confer to
dendrites a high computational potential. The hyperpolarization-activated cation 
current Ih present in the dendrites of some pyramidal neurons affects their
membrane and integration properties, synaptic plasticity and higher functions
such as memory. A gradient of increasing h-channel density towards distal
dendrites has been found to be responsible for the location independence of
excitatory postsynaptic potential (EPSP) waveform and temporal summation in
cortical and hippocampal pyramidal cells. However, reports on other cell types
revealed that smoother gradients or even linear distributions of Ih can achieve
homogeneous temporal summation. Although the existence of a robust, slowly
activating Ih current has been repeatedly demonstrated in nigral dopamine
neurons, its subcellular distribution and precise role in synaptic integration
are unknown. Using cell-attached patch-clamp recordings, we find a higher Ih
current density in the axon-bearing dendrite than in the soma or in dendrites
without axon in nigral dopamine neurons. Ih is mainly concentrated in the
dendritic membrane area surrounding the axon origin and decreases with increasing
distances from this site. Single EPSPs and temporal summation are similarly
affected by blockade of Ih in axon- and non-axon-bearing dendrites. The presence 
of Ih close to the axon is pivotal to control the integrative functions and the
output signal of dopamine neurons and may consequently influence the downstream
coding of movement.

© 2015 The Authors. The Journal of Physiology © 2015 The Physiological Society.

DOI: 10.1113/JP271052 
PMCID: PMC4650417 [Available on 2016-11-15]
PMID: 26350173  [PubMed - in process]


51. J Physiol. 2015 Nov 1;593(21):4747-64. doi: 10.1113/JP271006. Epub 2015 Oct 7.

Perivascular tissue inhibits rho-kinase-dependent smooth muscle Ca(2+)
sensitivity and endothelium-dependent H2 S signalling in rat coronary arteries.

Aalbaek F(1), Bonde L(1), Kim S(1), Boedtkjer E(1).

Author information: 
(1)Department of Biomedicine, Aarhus University, Denmark.

Interactions between perivascular tissue (PVT) and the vascular wall modify
artery tone and contribute to local blood flow regulation. Using isometric
myography, fluorescence microscopy, membrane potential recordings and
phosphospecific immunoblotting, we investigated the cellular mechanisms by which 
PVT affects constriction and relaxation of rat coronary septal arteries. PVT
inhibited vasoconstriction to thromboxane, serotonin and α1 -adrenergic
stimulation but not to depolarization with elevated extracellular [K(+) ]. When
PVT was wrapped around isolated arteries or placed at the bottom of the myograph 
chamber, a smaller yet significant inhibition of vasoconstriction was observed.
Resting membrane potential, depolarization to serotonin or thromboxane
stimulation, and resting and serotonin-stimulated vascular smooth muscle [Ca(2+) 
]-levels were unaffected by PVT. Serotonin-induced vasoconstriction was almost
abolished by rho-kinase inhibitor Y-27632 and modestly reduced by protein kinase 
C inhibitor bisindolylmaleimide X. PVT reduced phosphorylation of myosin
phosphatase targeting subunit (MYPT) at Thr850 by ∼40% in serotonin-stimulated
arteries but had no effect on MYPT-phosphorylation in arteries depolarized with
elevated extracellular [K(+) ]. The net anti-contractile effect of PVT was
accentuated after endothelial denudation. PVT also impaired vasorelaxation and
endothelial Ca(2+) responses to cholinergic stimulation. Methacholine-induced
vasorelaxation was mediated by NO and H2 S, and particularly the H2 S-dependent
(dl-propargylglycine- and XE991-sensitive) component was attenuated by PVT.
Vasorelaxation to NO- and H2 S-donors was maintained in arteries with PVT. In
conclusion, cardiomyocyte-rich PVT surrounding coronary arteries releases
diffusible factors that reduce rho-kinase-dependent smooth muscle Ca(2+)
sensitivity and endothelial Ca(2+) responses. These mechanisms inhibit
agonist-induced vasoconstriction and endothelium-dependent vasorelaxation and
suggest new signalling pathways for metabolic regulation of blood flow.

© 2015 The Authors. The Journal of Physiology © 2015 The Physiological Society.

DOI: 10.1113/JP271006 
PMCID: PMC4626546 [Available on 2016-11-01]
PMID: 26350036  [PubMed - in process]


52. J Physiol. 2015 Nov 15;593(22):4889-904. doi: 10.1113/JP270704. Epub 2015 Oct 12.

Ca(2+) current facilitation determines short-term facilitation at inhibitory
synapses between cerebellar Purkinje cells.

Díaz-Rojas F(1), Sakaba T(1), Kawaguchi SY(1).

Author information: 
(1)Graduate School of Brain Science, Doshisha University, Tatara Miyakodani,
Kyotanabe, Kyoto, Japan.

KEY POINTS: Short-term facilitation takes place at GABAergic synapses between
cerebellar Purkinje cells (PCs). By directly patch clamp recording from a PC axon
terminal, we studied the mechanism of short-term facilitation. We show that the
Ca(2+) currents elicited by high-frequency action potentials were augmented in a 
[Ca(2+) ]i -dependent manner. The facilitation of synaptic transmission showed
4-5th power dependence on the Ca(2+) current facilitation, and was abolished when
the Ca(2+) current amplitude was adjusted to be identical. Short-term
facilitation of Ca(2+) currents predominantly mediates short-term facilitation at
synapses between PCs.
ABSTRACT: Short-term synaptic facilitation is critical for information processing
of neuronal circuits. Several Ca(2+) -dependent positive regulations of
transmitter release have been suggested as candidate mechanisms underlying
facilitation. However, the small sizes of presynaptic terminals have hindered the
biophysical study of short-term facilitation. In the present study, by directly
recording from the axon terminal of a rat cerebellar Purkinje cell (PC) in
culture, we demonstrate a crucial role of [Ca(2+) ]i -dependent facilitation of
Ca(2+) currents in short-term facilitation at inhibitory PC-PC synapses. Voltage 
clamp recording was performed from a PC axon terminal visualized by enhanced
green fluorescent protein, and the Ca(2+) currents elicited by the voltage
command consisting of action potential waveforms were recorded. The amplitude of 
presynaptic Ca(2+) current was augmented upon high-frequency paired-pulse
stimulation in a [Ca(2+) ]i -dependent manner, leading to paired-pulse
facilitation of Ca(2+) currents. Paired recordings from a presynaptic PC axon
terminal and a postsynaptic PC soma demonstrated that the paired-pulse
facilitation of inhibitory synaptic transmission between PCs showed 4-5th power
dependence on that of Ca(2+) currents, and was completely abolished when the
Ca(2+) current amplitude was adjusted to be identical. Thus, short-term
facilitation of Ca(2+) currents predominantly mediates short-term synaptic
facilitation at synapses between PCs.

© 2015 The Authors. The Journal of Physiology © 2015 The Physiological Society.

DOI: 10.1113/JP270704 
PMCID: PMC4650412 [Available on 2016-11-15]
PMID: 26337248  [PubMed - in process]


53. Br J Pharmacol. 2015 Nov;172(22):5306-17. doi: 10.1111/bph.13320. Epub 2015 Oct
22.

Valproic acid protects against haemorrhagic shock-induced signalling changes via 
PPARγ activation in an in vitro model.

Zuckermann AM(1), La Ragione RM(2), Baines DL(3), Williams RS(1).

Author information: 
(1)Centre for Biomedical Sciences, School of Biological Sciences, Royal Holloway 
University of London, Egham, TW20 0EX, UK. (2)School of Veterinary Medicine,
University of Surrey, Guildford Surrey, GU2 7XH, UK. (3)Institute for Infection
and Immunity, St George's University of London, London, SW17 0RE, UK.

BACKGROUND AND PURPOSE: Valproic acid (VPA), a widely used epilepsy and bipolar
disorder treatment, provides acute protection against haemorrhagic shock-induced 
mortality in a range of in vivo models through an unknown mechanism. In the
liver, this effect occurs with a concomitant protection against a decrease in
GSK3β-Ser(9) phosphorylation. Here, we developed an in vitro model to investigate
this protective effect of VPA and define a molecular mechanism.
EXPERIMENTAL APPROACH: The human hepatocarcinoma cell line (Huh7) was exposed to 
conditions occurring during haemorrhagic shock (hypoxia, hypercapnia and
hypothermia) to investigate the changes in GSK3β-Ser(9) phosphorylation for a 4 h
period following treatment with VPA, related congeners, PPAR agonists,
antagonists and siRNA.
KEY RESULTS: Huh7 cells undergoing combined hypoxia, hypercapnia, and hypothermia
reproduced the reduced GSK3β-Ser(9) phosphorylation shown in vivo during
haemorrhagic shock, and this change was blocked by VPA. The protective effect
occurred through upstream PTEN and Akt signalling, and prevented downstream
β-catenin degradation while increasing histone 2/3 acetylation. This effect was
reproduced by several VPA-related compounds with known PPARγ agonist activity,
independent of histone deacetylase (HDAC) inhibitory activity. Specific
pharmacological inhibition (by T0070907) or knockdown of PPARγ blocked the
protective effect of VPA against these signalling changes and apoptosis. In
addition, specific activation of PPARγ using ciglitazone reproduced the changes
induced by VPA in haemorrhagic shock-like conditions.
CONCLUSION AND IMPLICATIONS: Changes in GSK3β-Ser(9) phosphorylation in in vivo
haemorrhagic shock models can be modelled in vitro, and this has identified a
role for PPARγ activation in the protective role of VPA.

© 2015 The Authors. British Journal of Pharmacology published by John Wiley &
Sons Ltd on behalf of British Pharmacological Society.

DOI: 10.1111/bph.13320 
PMID: 26333042  [PubMed - in process]


54. J Physiol. 2015 Nov 15;593(22):4871-88. doi: 10.1113/JP271323. Epub 2015 Oct 2.

Transient BK outward current enhances motoneurone firing rates during Drosophila 
larval locomotion.

Kadas D(1), Ryglewski S(1), Duch C(1).

Author information: 
(1)Institute of Neurobiology, Johannes Gutenberg University of Mainz, Mainz,
Germany.

KEY POINTS: We combine in situ electrophysiology with genetic manipulation in
Drosophila larvae aiming to investigate the role of fast calcium-activated
potassium currents for motoneurone firing patterns during locomotion. We first
demonstrate that slowpoke channels underlie fast calcium-activated potassium
currents in these motoneurones. By conducting recordings in semi-intact animals
that produce crawling-like movements, we show that slowpoke channels are required
specifically in motoneurones for maximum firing rates during locomotion. Such
enhancement of maximum firing rates occurs because slowpoke channels prevent
depolarization block by limiting the amplitude of motoneurone depolarization in
response to synaptic drive. In addition, slowpoke channels mediate a fast
afterhyperpolarization that ensures the efficient recovery of sodium channels
from inactivation during high frequency firing. The results of the present study 
provide new insights into the mechanisms by which outward conductances facilitate
neuronal excitability and also provide direct confirmation of the functional
relevance of precisely regulated slowpoke channel properties in motor control.
ABSTRACT: A large number of voltage-gated ion channels, their interactions with
accessory subunits, and their post-transcriptional modifications generate an
immense functional diversity of neurones. Therefore, a key challenge is to
understand the genetic basis and precise function of specific ionic conductances 
for neuronal firing properties in the context of behaviour. The present study
identifies slowpoke (slo) as exclusively mediating fast activating, fast
inactivating BK current (ICF ) in larval Drosophila crawling motoneurones.
Combining in vivo patch clamp recordings during larval crawling with pharmacology
and targeted genetic manipulations reveals that ICF acts specifically in
motoneurones to sculpt their firing patterns in response to a given input from
the central pattern generating (CPG) networks. First, ICF curtails motoneurone
postsynaptic depolarizations during rhythmical CPG drive. Second, ICF is
activated during the rising phase of the action potential and mediates a fast
afterhyperpolarization. Consequently, ICF is required for maximal intraburst
firing rates during locomotion, probably by allowing recovery from inactivation
of fast sodium channels and decreased potassium channel activation. This
contrasts the common view that outward conductances oppose excitability but is in
accordance with reports on transient BK and Kv3 channel function in multiple
types of vertebrate neurones. Therefore, our finding that ICF enhances firing
rates specifically during bursting patterns relevant to behaviour is probably of 
relevance to all brains.

© 2015 The Authors. The Journal of Physiology © 2015 The Physiological Society.

DOI: 10.1113/JP271323 
PMCID: PMC4650413 [Available on 2016-11-15]
PMID: 26332699  [PubMed - in process]


55. J Physiol. 2015 Nov 15;593(22):4979-94. doi: 10.1113/JP270876. Epub 2015 Oct 2.

Functional characterization of spikelet activity in the primary visual cortex.

Scholl B(1), Andoni S(1), Priebe NJ(1).

Author information: 
(1)Center for Perceptual Systems, Department of Neuroscience, University of Texas
at Austin, 2415 Speedway, Austin, TX, 78705, USA.

KEY POINTS: In vivo whole-cell patch-clamp recordings in cat visual cortex
revealed small deflections in the membrane potential of neurons, termed
spikelets. Spikelet statistics and functional properties suggest these
deflections originate from a single, nearby cell. Spikelets shared a number
sensory selectivities with the principal neuron including orientation
selectivity, receptive field location and eye preference. Principal neurons and
spikelets did not, however, generally share preferences for depth (binocular
disparity). Cross-correlation of spikelet activity and membrane potential
revealed direct effects on the membrane potential of some principal neurons,
suggesting that these cells were synaptically coupled or received common input
from the cortical network. Other spikelet-neuron pairs revealed indirect effects,
likely to be the result of correlated network events.
ABSTRACT: Intracellular recordings in the neocortex reveal not only the membrane 
potential of neurons, but small unipolar or bipolar deflections that are termed
spikelets. Spikelets have been proposed to originate from various sources,
including active dendritic mechanisms, gap junctions and extracellular signals.
Here we examined the functional characteristics of spikelets measured in neurons 
from cat primary visual cortex in vivo. Spiking statistics and our functional
characterization of spikelet activity indicate that spikelets originate from a
separate, nearby cell. Spikelet kinetics and lack of a direct effect on spikelet 
activity from hyperpolarizing current injection suggest they do not arise from
electrical coupling to the principal neuron being recorded. Spikelets exhibited
matched orientation tuning preference and ocular dominance to the principal
neuron. In contrast, binocular disparity preferences of spikelets and the
principal neuron were unrelated. Finally, we examined the impact of spikelets on 
the principal neuron's membrane potential; we did observe some records for which 
spikelets were correlated with the membrane potential of the principal neuron,
suggesting that these neurons were synaptically coupled or received common input 
from the cortical network.

© 2015 The Authors. The Journal of Physiology © 2015 The Physiological Society.

DOI: 10.1113/JP270876 
PMCID: PMC4650405 [Available on 2016-11-15]
PMID: 26332436  [PubMed - in process]


56. J Physiol. 2015 Nov 1;593(21):4799-811. doi: 10.1113/JP271189.

Early redox imbalance is associated with liver dysfunction at weaning in overfed 
rats.

Conceição EP(1), Moura EG(1), Carvalho JC(1), Oliveira E(1), Lisboa PC(1).

Author information: 
(1)Laboratory of Endocrine Physiology, Department of Physiological Sciences,
Roberto Alcantara Gomes Biology Institute, State University of Rio de Janeiro,
RJ, Brazil.

Comment in
    J Physiol. 2015 Nov 1;593(21):4689-90.

Neonatal overfeeding induced by litter size reduction leads to further obesity
and other metabolic disorders, such as liver oxidative stress and microsteatosis 
at adulthood. We hypothesized that overfeeding causes an early redox imbalance at
weaning, which could programme the animals to future liver dysfunction. Thus, we 
studied lipogenesis, adipogenesis, catecholamine status and oxidative balance in 
weaned overfed pups. To induce early overfeeding, litters were adjusted to three 
pups at the 3rd day of lactation (SL group). The control group contained 10 pups 
per litter until weaning (NL group). Peripheral autonomic nerve function was
determined in vivo at 21 days old. Thereafter, pups were killed for further
analysis. Differences were considered significant when P < 0.05. The SL pups
presented with a higher visceral adipocyte area, higher content of lipogenic
enzymes (ACC, FAS) and with a lower content of adipogenic factors (CEBP, PPARγ)
in visceral adipose tissue (VAT). Although autonomic nerve activity and adrenal
catecholamine production were not significantly altered, catecholamine receptor
(β3ADR) content was lower in VAT. The SL pups also presented with higher
triglyceride, PPARγ, PPARα and PGC1α contents in liver. In plasma and liver, the 
SL pups showed an oxidative imbalance, with higher lipid peroxidation and protein
oxidation. The SL group presented with a higher serum alanine aminotransferase
(ALT). The early increase in lipogenesis in adipose tissue and liver in weaned
overfed rats suggests that the higher oxidative stress and lower catecholamine
content in VAT are associated with the early development of liver dysfunction and
adipocyte hypertrophy.

© 2015 The Authors. The Journal of Physiology © 2015 The Physiological Society.

DOI: 10.1113/JP271189 
PMCID: PMC4626549 [Available on 2016-11-01]
PMID: 26332355  [PubMed - in process]


57. J Physiol. 2015 Sep 1;593(17):3767. doi: 10.1113/JP271161.

Pathological vs. physiological cardiac hypertrophy.

Kavazis AN(1).

Author information: 
(1)School of Kinesiology, Auburn University, Auburn, AL, USA.

DOI: 10.1113/JP271161 
PMCID: PMC4575564 [Available on 2016-09-01]
PMID: 26331830  [PubMed - indexed for MEDLINE]


58. J Physiol. 2015 Nov 1;593(21):4729-45. doi: 10.1113/JP271053. Epub 2015 Oct 1.

Hypoxic induction of T-type Ca(2+) channels in rat cardiac myocytes: role of
HIF-1α and RhoA/ROCK signalling.

González-Rodríguez P(1,)(2), Falcón D(1,)(2), Castro MJ(1), Ureña J(1,)(2),
López-Barneo J(1,)(2), Castellano A(1,)(2).

Author information: 
(1)Instituto de Biomedicina de Sevilla (IBiS), Hospital Universitario Virgen del 
Rocío/CSIC/Universidad de Sevilla, Sevilla, Spain. (2)Departamento de Fisiología 
Médica y Biofísica, Facultad de Medicina, Universidad de Sevilla, Sevilla, Spain.

T-type Ca(2+) channels are expressed in the ventricular myocytes of the fetal and
perinatal heart, but are normally downregulated as development progresses.
Interestingly, however, these channels are re-expressed in adult cardiomyocytes
under pathological conditions. We investigated low voltage-activated T-type
Ca(2+) channel regulation in hypoxia in rat cardiomyocytes. Molecular studies
revealed that hypoxia induces the upregulation of Cav 3.2 mRNA, whereas Cav 3.1
mRNA is not significantly altered. The effect of hypoxia on Cav 3.2 mRNA was
time- and dose-dependent, and required hypoxia inducible factor-1α (HIF-1α)
stabilization. Patch-clamp recordings confirmed that T-type Ca(2+) channel
currents were upregulated in hypoxic conditions, and the addition of 50 μm NiCl2 
(a T-type channel blocker) demonstrated that the Cav 3.2 channel is responsible
for this upregulation. This increase in current density was not accompanied by
significant changes in the Cav 3.2 channel electrophysiological properties. The
small monomeric G-protein RhoA and its effector Rho-associated kinase I (ROCKI), 
which are known to play important roles in cardiovascular physiology, were also
upregulated in neonatal rat ventricular myocytes subjected to hypoxia.
Pharmacological experiments indicated that both proteins were involved in the
observed upregulation of the Cav 3.2 channel and the stabilization of HIF-1α that
occurred in response to hypoxia. These results suggest a possible role for Cav
3.2 channels in the increased probability of developing arrhythmias observed in
ischaemic situations, and in the pathogenesis of diseases associated with hypoxic
Ca(2+) overload.

© 2015 The Authors. The Journal of Physiology © 2015 The Physiological Society.

DOI: 10.1113/JP271053 
PMCID: PMC4626545 [Available on 2016-11-01]
PMID: 26331302  [PubMed - in process]


59. J Physiol. 2015 Nov 15;593(22):4963-77. doi: 10.1113/JP270817. Epub 2015 Sep 30.

High-frequency focal repetitive cerebellar stimulation induces prolonged
increases in human pharyngeal motor cortex excitability.

Vasant DH(1), Michou E(1), Mistry S(1), Rothwell JC(2), Hamdy S(1).

Author information: 
(1)Gastrointestinal Centre, Institute of Inflammation and Repair, Manchester
Academic Health Sciences Centre (MAHSC), University of Manchester, Salford Royal 
NHS Foundation Trust, Salford, UK. (2)Sobell Department of Motor Neuroscience and
Movement Disorders, Institute of Neurology, University College London, London,
UK.

KEY POINTS: Neurostimulation is a rapidly emerging approach to swallowing
rehabilitation, but cerebellar stimulation has not been explored as a treatment. 
Such proposed therapies for post-stroke dysphagia have required confirmation of
physiological effects and optimisation of parameters in healthy humans prior to
translational progression into patient groups. There is strong evidence for a
role of the cerebellum in swallowing physiology, but this relationship has been
under-explored. Recently, single pulses of cerebellar magnetic stimulation have
been shown to directly evoke responses from pharyngeal musculature and produce
short-term enhancement of cortico-pharyngeal motor evoked potentials, suggesting 
the feasibility of a cerebellar approach to neurostimulation in the swallowing
system. We therefore examined multiple parameters of repetitive cerebellar
magnetic stimulation and have described the optimal settings to provoke
longer-lasting changes in swallowing neurophysiology. Based on evidence from the 
post-stroke dysphagia neurostimulation literature, these changes may have a
therapeutic potential for swallowing rehabilitation.
ABSTRACT: Brain neurostimulation has been shown to modulate cortical swallowing
neurophysiology in post-stroke dysphagia with therapeutic effects which are
critically dependent on the stimulation parameters. Cerebellar neurostimulation
is, however, a novel, unexplored approach to modulation of swallowing pathways as
a prelude to therapy for dysphagia. Here, we randomised healthy human subjects
(n = 17) to receive one of five cerebellar repetitive TMS (rTMS) interventions
(Sham, 1 Hz, 5 Hz, 10 Hz and 20 Hz) on separate visits to our laboratory.
Additionally, a subset of subjects randomly received each of three different
durations (50, 250, 500 pulses) of optimal frequency versus sham cerebellar rTMS.
Prior to interventions subjects underwent MRI-guided single-pulse transcranial
magnetic stimulation (TMS) to co-localise pharyngeal and thenar representation in
the cortex and cerebellum (midline and hemispheric) before acquisition of
baseline motor evoked potential (MEP) recordings from each site as a measure of
excitability. Post-interventional MEPs were recorded for an hour and compared to 
sham using repeated measures ANOVA. Only 10 Hz cerebellar rTMS increased
cortico-pharyngeal MEP amplitudes (mean bilateral increase 52%, P = 0.007) with
effects lasting 30 min post-intervention with an optimal train length of 250
pulses (P = 0.019). These optimised parameters of cerebellar rTMS can produce
sustained increases in corticobulbar excitability and may have clinical
translation in future studies of neurogenic dysphagia.

© 2015 The Authors. The Journal of Physiology © 2015 The Physiological Society.

DOI: 10.1113/JP270817 
PMCID: PMC4650408 [Available on 2016-11-15]
PMID: 26316351  [PubMed - in process]


60. J Physiol. 2015 Nov 15;593(22):4855-69. doi: 10.1113/JP271369. Epub 2015 Oct 1.

Homeostatic regulation of h-conductance controls intrinsic excitability and
stabilizes the threshold for synaptic modification in CA1 neurons.

Gasselin C(1,)(2,)(3), Inglebert Y(1,)(2,)(3), Debanne D(1,)(2,)(3).

Author information: 
(1)INSERM, U-1072, Marseille, France. (2)Aix-Marseille University, Marseille,
France. (3)Neurobiology of ion channels (UNIS), Marseille, France.

KEY POINTS: We determined the contribution of the hyperpolarization-activated
cationic (h) current (Ih ) to the homeostatic regulation of CA1 pyramidal cells
in vitro using chronic treatments (48 h) that either increase (picrotoxin) or
decrease (kynurenate) neuronal activity. The h-conductance was found to be up- or
down-regulated following chronic activity enhancement or activity deprivation,
respectively. This bidirectional plasticity of Ih was found to subsequently alter
both apparent input resistance and intrinsic neuronal excitability. Bidirectional
homeostatic plasticity of Ih also determined EPSP waveform and EPSP summation
tested at 5-30 Hz. Long-term synaptic modification induced by repetitive
stimulation of the Schaffer collaterals was found to be constant across
treatments in the presence of Ih but not when Ih was blocked pharmacologically.
Thus, bidirectional homeostatic regulation of Ih stabilizes induction of
long-term synaptic modification in CA1 pyramidal neurons that depends on EPSP
summation.
ABSTRACT: The hyperpolarization-activated cationic (h) current is a voltage-shock
absorber, highly expressed in the dendrites of CA1 pyramidal neurons.
Up-regulation of Ih has been reported following episodes of intense network
activity but the effect of activity deprivation on Ih and the functional
consequence of homeostatic regulation of Ih remain unclear. We determined here
the contribution of Ih to the homeostatic regulation of CA1 pyramidal cell
excitability. Intrinsic neuronal excitability was decreased in neurons treated
for 2-3 days with the GABAA channel blocker picrotoxin (PiTx) but increased in
neurons treated (2-3 days) with the glutamate receptor antagonist kynurenate
(Kyn). Membrane capacitance remained unchanged after treatment but the apparent
input resistance was reduced for PiTx-treated neurons and enhanced for
Kyn-treated neurons. Maximal Ih conductance was up-regulated after chronic
hyperactivity but down-regulated following chronic hypoactivity. Up-regulation of
Ih in PiTx-treated cultures was found to accelerate EPSP kinetics and reduce
temporal summation of EPSPs whereas opposite effects were observed in Kyn-treated
cultures, indicating that homeostatic regulation of Ih may control the induction 
of synaptic modification depending on EPSP summation. In fact, stimulation of the
Schaffer collaterals at 3-10 Hz induced differential levels of plasticity in
PiTx-treated and Kyn-treated neurons when Ih was blocked pharmacologically but
not in control conditions. These data indicate that homeostatic regulation of Ih 
normalizes the threshold for long-term synaptic modification that depends on EPSP
summation. In conclusion, bidirectional homeostatic regulation of Ih not only
controls spiking activity but also stabilizes the threshold for long-term
potentiation induced in CA1 pyramidal neurons by repetitive stimulation.

© 2015 The Authors. The Journal of Physiology © 2015 The Physiological Society.

DOI: 10.1113/JP271369 
PMCID: PMC4650411 [Available on 2016-11-15]
PMID: 26316265  [PubMed - in process]


61. J Physiol. 2015 Oct 15;593(20):4575-87. doi: 10.1113/JP270690. Epub 2015 Sep 23.

Heart failure induces changes in acid-sensing ion channels in sensory neurons
innervating skeletal muscle.

Gibbons DD(1,)(2), Kutschke WJ(1), Weiss RM(1), Benson CJ(1,)(2).

Author information: 
(1)Department of Internal Medicine, Carver College of Medicine, University of
Iowa, Iowa City, IA, 52242, USA. (2)The Department of Veterans Medical Center,
Iowa City, IA, 52242, USA.

Heart failure is associated with diminished exercise capacity, which is driven,
in part, by alterations in exercise-induced autonomic reflexes triggered by
skeletal muscle sensory neurons (afferents). These overactive reflexes may also
contribute to the chronic state of sympathetic excitation, which is a major
contributor to the morbidity and mortality of heart failure. Acid-sensing ion
channels (ASICs) are highly expressed in muscle afferents where they sense
metabolic changes associated with ischaemia and exercise, and contribute to the
metabolic component of these reflexes. Therefore, we tested if ASICs within
muscle afferents are altered in heart failure. We used whole-cell patch clamp to 
study the electrophysiological properties of acid-evoked currents in isolated,
labelled muscle afferent neurons from control and heart failure (induced by
myocardial infarction) mice. We found that the percentage of muscle afferents
that displayed ASIC-like currents, the current amplitudes, and the pH
dose-response relationships were not altered in mice with heart failure. On the
other hand, the biophysical properties of ASIC-like currents were significantly
different in a subpopulation of cells (40%) from heart failure mice. This
population displayed diminished pH sensitivity, altered desensitization kinetics,
and very fast recovery from desensitization. These unique properties define these
channels within this subpopulation of muscle afferents as being heteromeric
channels composed of ASIC2a and -3 subunits. Heart failure induced a shift in the
subunit composition of ASICs within muscle afferents, which significantly altered
their pH sensing characteristics. These results might, in part, contribute to the
changes in exercise-mediated reflexes that are associated with heart failure.

© 2015 The Authors. The Journal of Physiology © 2015 The Physiological Society.

DOI: 10.1113/JP270690 
PMCID: PMC4606529 [Available on 2016-10-15]
PMID: 26314284  [PubMed - indexed for MEDLINE]


62. Br J Pharmacol. 2015 Nov;172(22):5265-80. doi: 10.1111/bph.13313. Epub 2015 Oct
23.

Divergent modulation of Rho-kinase and Ca(2+) influx pathways by Src family
kinases and focal adhesion kinase in airway smooth muscle.

Shaifta Y(1), Irechukwu N(1), Prieto-Lloret J(1), MacKay CE(1), Marchon KA(1),
Ward JP(1), Knock GA(1).

Author information: 
(1)Division of Asthma, Allergy and Lung Biology, Faculty of Life Sciences and
Medicine, King's College London, London, UK.

BACKGROUND AND PURPOSE: The importance of tyrosine kinases in airway smooth
muscle (ASM) contraction is not fully understood. The aim of this study was to
investigate the role of Src-family kinases (SrcFK) and focal adhesion kinase
(FAK) in GPCR-mediated ASM contraction and associated signalling events.
EXPERIMENTAL APPROACH: Contraction was recorded in intact or α-toxin
permeabilized rat bronchioles. Phosphorylation of SrcFK, FAK, myosin
light-chain-20 (MLC20 ) and myosin phosphatase targeting subunit-1 (MYPT-1) was
evaluated in cultured human ASM cells (hASMC). [Ca(2+) ]i was evaluated in Fura-2
loaded hASMC. Responses to carbachol (CCh) and bradykinin (BK) and the
contribution of SrcFK and FAK to these responses were determined.
KEY RESULTS: Contractile responses in intact bronchioles were inhibited by
antagonists of SrcFK, FAK and Rho-kinase, while after α-toxin permeabilization,
they were sensitive to inhibition of SrcFK and Rho-kinase, but not FAK. CCh and
BK increased phosphorylation of MYPT-1 and MLC20 and auto-phosphorylation of
SrcFK and FAK. MYPT-1 phosphorylation was sensitive to inhibition of Rho-kinase
and SrcFK, but not FAK. Contraction induced by SR Ca(2+) depletion and equivalent
[Ca(2+) ]i responses in hASMC were sensitive to inhibition of both SrcFK and FAK,
while depolarization-induced contraction was sensitive to FAK inhibition only.
SrcFK auto-phosphorylation was partially FAK-dependent, while FAK
auto-phosphorylation was SrcFK-independent.
CONCLUSIONS AND IMPLICATIONS: SrcFK mediates Ca(2+) -sensitization in ASM, while 
SrcFK and FAK together and individually influence multiple Ca(2+) influx
pathways. Tyrosine phosphorylation is therefore a key upstream signalling event
in ASM contraction and may be a viable target for modulating ASM tone in
respiratory disease.

© 2015 The Authors. British Journal of Pharmacology published by John Wiley &
Sons Ltd on behalf of The British Pharmacological Society.

DOI: 10.1111/bph.13313 
PMCID: PMC4864488
PMID: 26294392  [PubMed - in process]


63. Br J Pharmacol. 2015 Nov;172(22):5251-64. doi: 10.1111/bph.13312. Epub 2015 Oct
22.

Role of endothelial TRPV4 channels in vascular actions of the endocannabinoid,
2-arachidonoylglycerol.

Ho WS(1), Zheng X(2), Zhang DX(2).

Author information: 
(1)Vascular Biology Research Centre, Institute of Cardiovascular and Cell
Sciences, St George's University of London, Cranmer Terrace, London, SW17 0RE,
UK. (2)Department of Medicine, Cardiovascular Center, Medical College of
Wisconsin, Milwaukee, WI 53226, USA.

BACKGROUND AND PURPOSE: Metabolites of the endocannabinoid,
2-arachidonoylglycerol (2-AG) have been postulated to act as endogenous
activators of TRPV4, a Ca(2+) -permeable cation channel that plays a critical
role in endothelium-dependent relaxation. However, it is unclear if TRPV4
contributes to the vascular actions of 2-AG.
EXPERIMENTAL APPROACH: Isometric tension recording of rat small mesenteric
arteries and aortae were used to assess the effect of 2-AG and the synthetic
TRPV4 activator, GSK1016790A (GSK) on vascular reactivity. Changes in
intracellular Ca(2+) concentration and single-channel currents were measured in
TRPV4-expressing human coronary endothelial cells.
KEY RESULTS: In mesenteric arteries, endothelium-dependent relaxation to both
2-AG and GSK was attenuated by structurally distinct TRPV4 antagonists, HC067047,
RN1734 and ruthenium red. The responses were inhibited by KCa inhibitors (apamin 
+ charybdotoxin) and a gap junction inhibitor (18α-glycyrrhetinic acid). In
contrast to GSK, 2-AG elicited considerable relaxation independently of the
endothelium or TRPV4. Inhibition of 2-AG metabolism via monoacylglycerol lipase
and COX (by MAFP and indomethacin) caused potentiation, while cytochrome P450 and
lipoxygenase inhibitors had no effect on 2-AG relaxation. In coronary endothelial
cells, 2-AG (with and without MAFP) induced HC067047-sensitive increases in
intracellular Ca(2+) concentration. 2-AG also increased TRPV4 channel opening in 
inside-out patches. However, in aortae, GSK induced a relaxation sensitive to
HC067047 and ruthenium red, whereas 2-AG induced contractions.
CONCLUSIONS AND IMPLICATIONS: These data suggest that 2-AG can directly activate 
endothelial TRPV4, which partly contributes to the relaxant response to 2-AG.
However, the functional role of TRPV4 is highly dependent on the vascular region.

© 2015 The British Pharmacological Society.

DOI: 10.1111/bph.13312 
PMCID: PMC4950792 [Available on 2016-11-01]
PMID: 26294342  [PubMed - in process]


64. Br J Pharmacol. 2015 Nov;172(22):5293-305. doi: 10.1111/bph.13315. Epub 2015 Oct 
22.

Salsalate attenuates diet induced non-alcoholic steatohepatitis in mice by
decreasing lipogenic and inflammatory processes.

Liang W(1,)(2), Verschuren L(3), Mulder P(1), van der Hoorn JW(1), Verheij J(4), 
van Dam AD(2), Boon MR(2), Princen HM(1), Havekes LM(1,)(2), Kleemann R(1), van
den Hoek AM(1).

Author information: 
(1)Department of Metabolic Health Research, The Netherlands Organization for
Applied Scientific Research (TNO), Leiden, The Netherlands. (2)Department of
Endocrinology and Metabolic Diseases, Leiden University Medical Center, Leiden,
The Netherlands. (3)Department of Microbiology and Systems Biology, TNO, Zeist,
The Netherlands. (4)Department of Pathology, Academic Medical Center, Amsterdam, 
The Netherlands.

BACKGROUND AND PURPOSE: Salsalate (salicylsalicylic acid) is an anti-inflammatory
drug that was recently found to exert beneficial metabolic effects on glucose and
lipid metabolism. Although its utility in the prevention and management of a wide
range of vascular disorders, including type 2 diabetes and metabolic syndrome has
been suggested before, the potential of salsalate to protect against
non-alcoholic steatohepatitis (NASH) remains unclear. The aim of the present
study was therefore to ascertain the effects of salsalate on the development of
NASH.
EXPERIMENTAL APPROACH: Transgenic APOE*3Leiden.CETP mice were fed a high-fat and 
high-cholesterol diet with or without salsalate for 12 and 20 weeks. The effects 
on body weight, plasma biochemical variables, liver histology and hepatic gene
expression were assessed.
KEY RESULTS: Salsalate prevented weight gain, improved dyslipidemia and insulin
resistance and ameliorated diet-induced NASH, as shown by decreased hepatic
microvesicular and macrovesicular steatosis, reduced hepatic inflammation and
reduced development of fibrosis. Salsalate affected lipid metabolism by
increasing β-oxidation and decreasing lipogenesis, as shown by the activation of 
PPAR-α, PPAR-γ co-activator 1β, RXR-α and inhibition of genes controlled by the
transcription factor MLXIPL/ChREBP. Inflammation was reduced by down-regulation
of the NF-κB pathway, and fibrosis development was prevented by down-regulation
of TGF-β signalling.
CONCLUSIONS AND IMPLICATIONS: Salsalate exerted a preventive effect on the
development of NASH and progression to fibrosis. These data suggest a clinical
application of salsalate in preventing NASH.

© 2015 The British Pharmacological Society.

DOI: 10.1111/bph.13315 
PMID: 26292849  [PubMed - in process]


65. Br J Pharmacol. 2015 Nov;172(22):5281-92. doi: 10.1111/bph.13314. Epub 2015 Oct
22.

Putative binding sites for arachidonic acid on the human cardiac Kv 1.5 channel.

Bai JY(1), Ding WG(1), Kojima A(2), Seto T(2), Matsuura H(1).

Author information: 
(1)Department of Physiology, Shiga University of Medical Science, Otsu, Japan.
(2)Department of Anesthesiology, Shiga University of Medical Science, Otsu,
Japan.

BACKGROUND AND PURPOSE: In human heart, the Kv 1.5 channel contributes to
repolarization of atrial action potentials. This study examined the
electrophysiological and molecular mechanisms underlying arachidonic acid
(AA)-induced inhibition of the human Kv 1.5 (hKv 1.5) channel.
EXPERIMENTAL APPROACH: Site-directed mutagenesis was conducted to mutate amino
acids that reside within the pore domain of the hKv 1.5 channel. Whole-cell
patch-clamp method was used to record membrane currents through wild type and
mutant hKv 1.5 channels heterologously expressed in CHO cells. Computer docking
simulation was conducted to predict the putative binding site(s) of AA in an
open-state model of the Kv 1.5 channel.
KEY RESULTS: The hKv 1.5 current was minimally affected at the onset of
depolarization but was progressively reduced during depolarization by the
presence of AA, suggesting that AA acts as an open-channel blocker. AA itself
affected the channel at extracellular sites independently of its metabolites and 
signalling pathways. The blocking effect of AA was attenuated at pH 8.0 but not
at pH 6.4. The blocking action of AA developed rather rapidly by co-expression of
Kv β1.3. The AA-induced block was significantly attenuated in H463C, T480A,
R487V, I502A, I508A, V512A and V516A, but not in T462C, A501V and L510A mutants
of the hKv 1.5 channel. Docking simulation predicted that H463, T480, R487, I508,
V512 and V516 are potentially accessible for interaction with AA.
CONCLUSIONS AND IMPLICATIONS: AA itself interacts with multiple amino acids
located in the pore domain of the hKv 1.5 channel. These findings may provide
useful information for future development of selective blockers of hKv 1.5
channels.

© 2015 The British Pharmacological Society.

DOI: 10.1111/bph.13314 
PMID: 26292661  [PubMed - in process]


66. Br J Pharmacol. 2015 Nov;172(21):5188-98. doi: 10.1111/bph.13285. Epub 2015 Oct
6.

Early treatment with atorvastatin exerts parenchymal and vascular protective
effects in experimental cerebral ischaemia.

Potey C(1), Ouk T(1), Petrault O(1), Petrault M(1), Berezowski V(1), Salleron
J(2), Bordet R(1), Gautier S(1).

Author information: 
(1)U1171 - Medical Pharmacology Department, Faculty of Medicine, University of
Lille 2 - Lille University Hospital, Lille, France. (2)EA2694 - Biostatistics
Department, Faculty of Medicine, University of Lille 2 - Lille University
Hospital, Lille, France.

BACKGROUND AND PURPOSE: From the clinical and experimental data available,
statins appear to be interesting drug candidates for preventive neuroprotection
in ischaemic stroke. However, their acute protective effect is, as yet,
unconfirmed.
EXPERIMENTAL APPROACH: Male C57Bl6/JRj mice were subjected to middle cerebral
artery occlusion and treated acutely with atorvastatin (10-20 mg·kg(-1) day(-1) ;
24 or 72 h). Functional recovery (neuroscore, forelimb gripping strength and
adhesive removal test) was assessed during follow-up and lesion volume measured
at the end. Vasoreactivity of the middle cerebral artery (MCA), type IV collagen 
and FITC-dextran distribution were evaluated to assess macrovascular and
microvascular protection. Activated microglia, leucocyte adhesion and
infiltration were chosen as markers of inflammation.
KEY RESULTS: Acute treatment with atorvastatin provided parenchymal and cerebral 
protection only at the higher dose of 20 mg·kg(-1) ·day(-1) . In this treatment
group, functional recovery was ameliorated, and lesion volumes were reduced as
early as 24 h after experimental stroke. This was associated with vascular
protection as endothelial function of the MCA and the density and patency of the 
microvascular network were preserved. Acute atorvastatin administration also
induced an anti-inflammatory effect in association with parenchymal and vascular 
mechanisms; it reduced microglial activation, and decreased leucocyte adhesion
and infiltration.
CONCLUSIONS AND IMPLICATIONS: Acute atorvastatin provides global cerebral
protection, but only at the higher dose of 20 mg·kg(-1) ·day(-1) ; this was
associated with a reduction in inflammation in both vascular and parenchymal
compartments. Our results suggest that atorvastatin could also be beneficial when
administered early after stroke.

© 2015 The British Pharmacological Society.

DOI: 10.1111/bph.13285 
PMCID: PMC4687798 [Available on 2016-11-01]
PMID: 26289767  [PubMed - in process]


67. Br J Pharmacol. 2015 Nov;172(21):5211-23. doi: 10.1111/bph.13287. Epub 2015 Sep
30.

Crucial role of the orexin-B C-terminus in the induction of OX1 receptor-mediated
apoptosis: analysis by alanine scanning, molecular modelling and site-directed
mutagenesis.

Nicole P(1), Couvineau P(1), Jamin N(2), Voisin T(1), Couvineau A(1).

Author information: 
(1)Faculté de Médecine Site Bichat, INSERM U1149/Inflammation Research Center
(CRI), Paris-Diderot University, DHU UNITY, 16, rue H. Huchard, 75018, Paris,
France. (2)Laboratoire des Protéines et Systèmes Membranaires, CEA, iBiTecS,
I2BC, F-91191, Gif-sur-Yvette Cedex, France.

BACKGROUND AND PURPOSE: Orexins (A and B) are hypothalamic peptides that interact
with OX1 and OX2 receptors and are involved in the sleep/wake cycle. We
previously demonstrated that OX1 receptors are highly expressed in colon cancer
tumours and colonic cancer cell lines where orexins induce apoptosis and inhibit 
tumour growth in preclinical animal models. The present study explored the
structure-function relationships of orexin-B and OX1 receptors.
EXPERIMENTAL APPROACH: The contribution of all orexin-B residues in
orexin-B-induced apoptosis was investigated by alanine scanning. To determine
which OX1 receptor domains are involved in orexin-B binding and apoptosis, a 3D
model of OX1 receptor docked to the orexin-B C-terminus (AA-20-28) was developed.
Substitution of residues present in OX1 receptor transmembrane (TM) domains by
site-directed mutagenesis was performed.
KEY RESULTS: Alanine substitution of orexin-B residues, L(11) , L(15) , A(22) ,
G(24) , I(25) , L(26) and M(28) , altered orexin-B's binding affinity.
Substitution of these residues and of the Q(16) , A(17) , S(18) , N(20) and T(27)
residues inhibited apoptosis in CHO-S-OX1 receptor cells. The K(120) , P(123) ,
Y(124) , N(318) , K(321) , F(340) , T(341) , H(344) and W(345) residues localized
in TM2, TM3, TM6 and TM7 of OX1 receptors were shown to play a role in orexin-B
recognition and orexin-B/OX1 receptor-induced apoptosis.
CONCLUSIONS AND IMPLICATIONS: The C-terminus of orexin-B (i) plays an important
role in its pro-apoptotic effect; and (ii) interacts with some residues localized
in the OX1 receptor TM. This study defines the structure-function relationship
for orexin-B recognition by human OX1 receptors and orexin-B/OX1 receptor-induced
apoptosis, an important step for the future development of new agonist molecules.

© 2015 The British Pharmacological Society.

DOI: 10.1111/bph.13287 
PMCID: PMC4687804 [Available on 2016-11-01]
PMID: 26282891  [PubMed - in process]


68. Br J Pharmacol. 2015 Nov;172(21):5199-210. doi: 10.1111/bph.13286. Epub 2015 Oct 
18.

The sGC stimulator riociguat inhibits platelet function in washed platelets but
not in whole blood.

Reiss C(1), Mindukshev I(2), Bischoff V(1), Subramanian H(1,)(3), Kehrer
L(4,)(5), Friebe A(5), Stasch JP(6), Gambaryan S(2,)(7), Walter U(1).

Author information: 
(1)Centre for Thrombosis and Hemostasis, Johannes Gutenberg University Medical
Centre Mainz, Mainz, Germany. (2)Sechenov Institute of Evolutionary Physiology
and Biochemistry, Russian Academy of Sciences, St. Petersburg, Russia.
(3)Institute of Experimental Cardiovascular Research, University Medical Centre
Hamburg-Eppendorf, Hamburg, Germany. (4)Institute of Clinical Biochemistry and
Pathobiochemistry, University of Wuerzburg, Wuerzburg, Germany. (5)Institute of
Physiology, University of Wuerzburg, Wuerzburg, Germany. (6)Cardiology Research, 
Bayer Pharma AG, Wuppertal, Germany. (7)Department of Cytology and Histology, St.
Petersburg State University, St. Petersburg, Russia.

BACKGROUND AND PURPOSE: Stimulation of soluble guanylyl cyclase (sGC) is a
valuable therapeutic strategy for the treatment of several cardiovascular
diseases. The sGC stimulator riociguat has been approved for the treatment of two
forms of pulmonary hypertension. Platelets contain large amounts of sGC and play 
a key role in the regulation of haemostasis. Therefore, we investigated the
effects of riociguat on platelet function.
EXPERIMENTAL APPROACH: The effect of riociguat treatment on human platelet
activation and aggregation was investigated. The sGC-specific effects of
riociguat were determined by comparing wild-type and platelet-specific
sGC-knockout mice.
KEY RESULTS: Riociguat induced cGMP synthesis and subsequent PKG activation in
human platelets, suggesting that the inhibitory effects are mediated by cGMP
signalling. This finding was confirmed when sGC-knockout platelets were not
inhibited by riociguat. In washed human platelets, 100 nM riociguat reduced
ADP-induced GPIIb/IIIa activation, while a 10-fold higher concentration was
required to reduce convulxin-stimulated GPIIb/IIIa activation. Riociguat
inhibited ADP-induced platelet shape change and aggregation, while ATP-induced
shape change remained unaffected. However, in PRP and whole blood, 50-100 μM
riociguat was required to inhibit platelet activation and aggregation. Riociguat 
in combination with iloprost significantly inhibited platelet aggregation, even
in whole blood.
CONCLUSIONS AND IMPLICATIONS: Riociguat inhibits platelet activation in whole
blood only at concentrations above 50 μM, while the plasma concentrations in
riociguat-treated patients are 150 to 500 nM. This finding indicates that
riociguat treatment does not affect platelet function in patients. Nevertheless, 
the possibility that riociguat acts synergistically with iloprost to inhibit
platelet activation should be considered.

© 2015 The British Pharmacological Society.

DOI: 10.1111/bph.13286 
PMCID: PMC4687809 [Available on 2016-11-01]
PMID: 26282717  [PubMed - in process]


69. Br J Pharmacol. 2015 Nov;172(21):5174-87. doi: 10.1111/bph.13284. Epub 2015 Oct
22.

Chronic intermittent toluene inhalation in adolescent rats results in metabolic
dysfunction with altered glucose homeostasis.

Dick AL(1,)(2), Simpson A(1), Qama A(1), Andrews Z(3), Lawrence AJ(1), Duncan
JR(1,)(4).

Author information: 
(1)Division of Behavioural Neuroscience, Florey Institute of Neuroscience and
Mental Health, University of Melbourne, Melbourne, Vic., Australia. (2)Department
of Stress Neurobiology and Neurogenetics, Max Planck Institute of Psychiatry,
Munich, Germany. (3)Department of Physiology, Monash University, Clayton, Vic.,
Australia. (4)Department Anatomy and Neuroscience, University of Melbourne,
Melbourne, Vic., Australia.

BACKGROUND AND PURPOSE: Abuse of toluene-containing inhalants is an increasing
public health problem, especially among adolescents. Abuse during adolescence is 
associated with emaciation, while industrial exposure leads to altered glycaemic 
control suggesting metabolic instability. However, the relationship between
adolescent inhalant abuse and metabolic dysfunction remains unknown.
EXPERIMENTAL APPROACH: To model human abuse patterns, we exposed male adolescent 
Wistar rats [postnatal day (PND) 27] to chronic intermittent inhaled toluene
(CIT, 10,000 ppm) or air (control) for 1 h·day(-1) , three times a week for
4 weeks. Feeding and body composition were monitored. After 4 weeks, circulating 
metabolic hormone concentrations and responses to a glucose tolerance test (GTT) 
were measured. Dietary preference was measured by giving animals access to either
a 'western diet' plus standard chow (WC + SC) or standard chow alone during
4 weeks of abstinence. Metabolic hormones and GTT were subsequently measured.
KEY RESULTS: Adolescent CIT exposure significantly retarded weight gain, altered 
body composition, circulating metabolic hormones and responses to a GTT. While
reduced body weight persisted, responses to a GTT and circulating hormones
appeared to normalize for animals on standard chow following abstinence. In
CIT-exposed WC + SC rats, we observed impaired glucose tolerance associated with 
altered metabolic hormones. Analysis of hypothalamic genes revealed differential 
expression profiles in CIT-exposed rats following both the exposure period and
abstinence, suggesting a central contribution to inhalant-induced metabolic
dysfunction.
CONCLUSION AND IMPLICATIONS: CIT exposure during adolescence has long-term
effects on metabolic function, which may increase the risk of disorders related
to energy balance and glycaemic control.

© 2015 The British Pharmacological Society.

DOI: 10.1111/bph.13284 
PMCID: PMC4687795 [Available on 2016-11-01]
PMID: 26282596  [PubMed - in process]


70. J Physiol. 2015 Nov 15;593(22):5009-24. doi: 10.1113/JP271190. Epub 2015 Oct 2.

GABAB receptor-mediated feed-forward circuit dysfunction in the mouse model of
fragile X syndrome.

Wahlstrom-Helgren S(1), Klyachko VA(1).

Author information: 
(1)Departments of Cell Biology and Physiology, Biomedical Engineering, Center for
the Investigation of Membrane Excitable Diseases, Washington University School of
Medicine, St Louis, MO, 63110, USA.

KEY POINTS: Cortico-hippocampal feed-forward circuits formed by the
temporoammonic (TA) pathway exhibit a marked increase in excitation/inhibition
ratio and abnormal spike modulation functions in Fmr1 knock-out (KO) mice.
Inhibitory, but not excitatory, synapse dysfunction underlies cortico-hippocampal
feed-forward circuit abnormalities in Fmr1 KO mice. GABA release is reduced in
TA-associated inhibitory synapses of Fmr1 KO mice in a GABAB receptor-dependent
manner. Inhibitory synapse and feed-forward circuit defects are mediated
predominately by presynaptic GABAB receptor signalling in the TA pathway of Fmr1 
KO mice. GABAB receptor-mediated inhibitory synapse defects are circuit-specific 
and are not observed in the Schaffer collateral pathway-associated inhibitory
synapses in stratum radiatum.
ABSTRACT: Circuit hyperexcitability has been implicated in neuropathology of
fragile X syndrome, the most common inheritable cause of intellectual disability.
Yet, how canonical unitary circuits are affected in this disorder remains poorly 
understood. Here, we examined this question in the context of the canonical
feed-forward inhibitory circuit formed by the temporoammonic (TA) branch of the
perforant path, the major cortical input to the hippocampus. TA feed-forward
circuits exhibited a marked increase in excitation/inhibition ratio and major
functional defects in spike modulation tasks in Fmr1 knock-out (KO) mice, a
fragile X mouse model. Changes in feed-forward circuits were caused specifically 
by inhibitory, but not excitatory, synapse defects. TA-associated inhibitory
synapses exhibited increase in paired-pulse ratio and in the coefficient of
variation of IPSPs, consistent with decreased GABA release probability.
TA-associated inhibitory synaptic transmission in Fmr1 KO mice was also more
sensitive to inhibition of GABAB receptors, suggesting an increase in presynaptic
GABAB receptor (GABAB R) signalling. Indeed, the differences in inhibitory
synaptic transmission between Fmr1 KO and wild-type (WT) mice were eliminated by 
a GABAB R antagonist. Inhibition of GABAB Rs or selective activation of
presynaptic GABAB Rs also abolished the differences in the TA feed-forward
circuit properties between Fmr1 KO and WT mice. These GABAB R-mediated defects
were circuit-specific and were not observed in the Schaffer collateral
pathway-associated inhibitory synapses. Our results suggest that the inhibitory
synapse dysfunction in the cortico-hippocampal pathway of Fmr1 KO mice causes
hyperexcitability and feed-forward circuit defects, which are mediated in part by
a presynaptic GABAB R-dependent reduction in GABA release.

© 2015 The Authors. The Journal of Physiology © 2015 The Physiological Society.

DOI: 10.1113/JP271190 
PMCID: PMC4650406 [Available on 2016-11-15]
PMID: 26282581  [PubMed - in process]


71. J Physiol. 2015 Nov 15;593(22):4835-53. doi: 10.1113/JP271078. Epub 2015 Sep 27.

Dual action of leptin on rest-firing and stimulated catecholamine release via
phosphoinositide 3-kinase-driven BK channel up-regulation in mouse chromaffin
cells.

Gavello D(1,)(2), Vandael D(1,)(2,)(3), Gosso S(1,)(2), Carbone E(1,)(2),
Carabelli V(1,)(2).

Author information: 
(1)Department of Drug Science and Technology, University of Torino, Torino,
Italy. (2)NIS Center, CNISM, University of Torino, Torino, Italy. (3)Institute of
Science and Technology Austria, Am Campus 1, Klosterneuburg, Austria.

KEY POINTS: Leptin is an adipokine produced by the adipose tissue regulating body
weight through its appetite-suppressing effect and, as such, exerts a relevant
action on the adipo-adrenal axis. Leptin has a dual action on adrenal mouse
chromaffin cells both at rest and during stimulation. At rest, the adipokine
inhibits the spontaneous firing of most cells by enhancing the probability of BK 
channel opening through the phosphoinositide 3-kinase signalling cascade. This
inhibitory effect is absent in db(-) /db(-) mice deprived of Ob receptors. During
sustained stimulation, leptin preserves cell excitability by generating
well-adapted action potential (AP) trains of lower frequency and broader width
and increases catecholamine secretion by increasing the size of the
ready-releasable pool and the rate of vesicle release. In conclusion, leptin
dampens AP firing at rest but preserves AP firing and enhances catecholamine
release during sustained stimulation, highlighting the importance of the
adipo-adrenal axis in the leptin-mediated increase of sympathetic tone and
catecholamine release.
ABSTRACT: Leptin is an adipokine produced by the adipose tissue regulating body
weight through its appetite-suppressing effect. Besides being expressed in the
hypothalamus and hippocampus, leptin receptors (ObRs) are also present in
chromaffin cells of the adrenal medulla. In the present study, we report the
effect of leptin on mouse chromaffin cell (MCC) functionality, focusing on cell
excitability and catecholamine secretion. Acute application of leptin (1 nm) on
spontaneously firing MCCs caused a slowly developing membrane hyperpolarization
followed by complete blockade of action potential (AP) firing. This inhibitory
effect at rest was abolished by the BK channel blocker paxilline (1 μm),
suggesting the involvement of BK potassium channels. Single-channel recordings in
'perforated microvesicles' confirmed that leptin increased BK channel open
probability without altering its unitary conductance. BK channel up-regulation
was associated with the phosphoinositide 3-kinase (PI3K) signalling cascade
because the PI3K specific inhibitor wortmannin (100 nm) fully prevented BK
current increase. We also tested the effect of leptin on evoked AP firing and
Ca(2+) -driven exocytosis. Although leptin preserves well-adapted AP trains of
lower frequency, APs are broader and depolarization-evoked exocytosis is
increased as a result of the larger size of the ready-releasable pool and higher 
frequency of vesicle release. The kinetics and quantal size of single secretory
events remained unaltered. Leptin had no effect on firing and secretion in db(-) 
/db(-) mice lacking the ObR gene, confirming its specificity. In conclusion,
leptin exhibits a dual action on MCC activity. It dampens AP firing at rest but
preserves AP firing and increases catecholamine secretion during sustained
stimulation, highlighting the importance of the adipo-adrenal axis in the
leptin-mediated increase of sympathetic tone and catecholamine release.

© 2015 The Authors. The Journal of Physiology © 2015 The Physiological Society.

DOI: 10.1113/JP271078 
PMCID: PMC4650409 [Available on 2016-11-15]
PMID: 26282459  [PubMed - in process]


72. J Physiol. 2015 Nov 15;593(22):4815-33. doi: 10.1113/JP271103. Epub 2015 Sep 20.

Identification of critical functional determinants of kainate receptor modulation
by auxiliary protein Neto2.

Griffith TN(1), Swanson GT(1).

Author information: 
(1)Department of Pharmacology, Northwestern University Feinberg School of
Medicine, 303 E. Chicago Ave., Chicago, IL, 60611, USA.

Comment in
    J Physiol. 2015 Nov 15;593(22):4813-4.

KEY POINTS: Kainate receptors (KARs) are ionotropic glutamate receptors (iGluRs) 
that modulate synaptic transmission and intrinsic neuronal excitability. KARs
associate with the auxiliary proteins neuropilin- and tolloid-like 1 and 2 (Neto1
and Neto2), which act as allosteric modulators of receptor function impacting all
biophysical properties of these receptors studied to date. M3-S2 linkers play a
critical role in KAR gating; we found that individual residues in these linkers
bidirectionally influence Neto2 modulation of KAR desensitization in an agonist
specific manner. We also identify the D1 dimer interface as a novel site of Neto2
modulation and functionally correlate the actions of Neto2 modulation of
desensitization with modulation of cation sensitivity. We identify these domains 
as determinants of Neto2 modulation. Thus, our work contributes to the
understanding of auxiliary subunit modulation of KAR function and could aid the
development of KAR-specific modulators to alter receptor function.
ABSTRACT: Kainate receptors (KARs) are important modulators of synaptic
transmission and intrinsic neuronal excitability in the CNS. Their activity is
shaped by the auxiliary proteins Neto1 and Neto2, which impact KAR gating in a
receptor subunit- and Neto isoform-specific manner. The structural basis for Neto
modulation of KAR gating is unknown. Here we identify the M3-S2 gating linker as 
a critical determinant contributing to Neto2 modulation of KARs. M3-S2 linkers
control both the valence and magnitude of Neto2 modulation of homomeric GluK2
receptors. Furthermore, a single mutation in this domain abolishes Neto2
modulation of heteromeric receptor desensitization. Additionally, we found that
cation sensitivity of KAR gating is altered by Neto2 association, suggesting that
stability of the D1 dimer interface in the ligand-binding domain (LBD) is an
important determinant of Neto2 actions. Moreover, modulation of cation
sensitivity was eliminated by mutations in the M3-S2 linkers, thereby correlating
the action of Neto2 at these structurally discrete sites on receptor subunits.
These results demonstrate that the KAR M3-S2 linkers and LBD dimer interface are 
critical determinants for Neto2 modulation of receptor function and identify
these domains as potential sites of action for the targeted development of
KAR-specific modulators that alter the function of auxiliary proteins in native
receptors.

© 2015 The Authors. The Journal of Physiology © 2015 The Physiological Society.

DOI: 10.1113/JP271103 
PMCID: PMC4650415 [Available on 2016-11-15]
PMID: 26282342  [PubMed - in process]


73. J Physiol. 2015 Oct 15;593(20):4677-88. doi: 10.1113/JP270250. Epub 2015 Sep 14.

Haematological rather than skeletal muscle adaptations contribute to the increase
in peak oxygen uptake induced by moderate endurance training.

Montero D(1), Cathomen A(2), Jacobs RA(1,)(3), Flück D(1), de Leur J(1), Keiser
S(1), Bonne T(1), Kirk N(1), Lundby AK(1), Lundby C(1).

Author information: 
(1)Zurich Centre for Integrative Human Physiology (ZIHP), University of Zurich,
Institute of Physiology, Switzerland. (2)Institute of Human Movement Sciences and
Sport, ETH Zurich, Switzerland. (3)Health and Physical Education, School of
Teaching and Learning, Western Carolina University, Cullowhee, NC, USA.

It remains unclear whether improvements in peak oxygen uptake (V̇(O2peak))
following endurance training (ET) are primarily determined by central and/or
peripheral adaptations. Herein, we tested the hypothesis that the improvement in 
V̇(O2peak) following 6 weeks of ET is mainly determined by haematological rather 
than skeletal muscle adaptations. Sixteen untrained healthy male volunteers (age 
= 25 ± 4 years, V̇(O2peak) = 3.5 ± 0.5 l min(-1)) underwent supervised ET (6
weeks, 3-4 sessions per week). V̇(O2peak), peak cardiac output (Q̇(peak)),
haemoglobin mass (Hb(mass)) and blood volumes were assessed prior to and
following ET. Skeletal muscle biopsies were analysed for mitochondrial volume
density (Mito(VD)), capillarity, fibre types and respiratory capacity (OXPHOS).
After the post-ET assessment, red blood cell volume (RBCV) was re-established at 
the pre-ET level by phlebotomy and V̇(O2peak) and Q̇(peak) were measured again.
We speculated that the contribution of skeletal muscle adaptations to the
ET-induced increase in V̇(O2peak) would be revealed when controlling for
haematological adaptations. V̇(O2peak) and Q̇(peak) were increased (P < 0.05)
following ET (9 ± 8 and 7 ± 6%, respectively) and decreased (P < 0.05) after
phlebotomy (-7 ± 7 and -10 ± 7%). RBCV, plasma volume and Hb(mass) all increased 
(P < 0.05) after ET (8 ± 4, 4 ± 6 and 6 ± 5%). As for skeletal muscle
adaptations, capillary-to-fibre ratio and total Mito(VD) increased (P < 0.05)
following ET (18 ± 16 and 43 ± 30%), but OXPHOS remained unaltered. Through
stepwise multiple regression analysis, Q̇(peak), RBCV and Hb(mass) were found to 
be independent predictors of V̇(O2peak). In conclusion, the improvement in
V̇(O2peak) following 6 weeks of ET is primarily attributed to increases in
Q̇(peak) and oxygen-carrying capacity of blood in untrained healthy young
subjects.

© 2015 The Authors. The Journal of Physiology © 2015 The Physiological Society.

DOI: 10.1113/JP270250 
PMCID: PMC4606528 [Available on 2016-10-15]
PMID: 26282186  [PubMed - indexed for MEDLINE]


74. J Physiol. 2015 Oct 15;593(20):4665-75. doi: 10.1113/JP270737. Epub 2015 Sep 14.

The exercise-induced biochemical milieu enhances collagen content and tensile
strength of engineered ligaments.

West DW(1), Lee-Barthel A(2), McIntyre T(2), Shamim B(3), Lee CA(4), Baar
K(1,)(2,)(3).

Author information: 
(1)Department of Physiology and Membrane Biology, University of California Davis,
One Shields Ave, Davis, CA, 95616, USA. (2)Department of Biomedical Engineering, 
University of California Davis, One Shields Ave, Davis, CA, 95616, USA.
(3)Department of Neurobiology, Physiology and Behaviour, University of California
Davis, One Shields Ave, Davis, CA, 95616, USA. (4)Department of Orthopaedic
Surgery, University of California Davis, One Shields Ave, Davis, CA, 95616, USA.

Comment in
    J Physiol. 2016 Jan 15;594(2):263-4.

Exercise stimulates a dramatic change in the concentration of circulating
hormones, such as growth hormone (GH), but the biological functions of this
response are unclear. Pharmacological GH administration stimulates collagen
synthesis; however, whether the post-exercise systemic milieu has a similar
action is unknown. We aimed to determine whether the collagen content and tensile
strength of tissue-engineered ligaments is enhanced by serum obtained
post-exercise. Primary cells from a human anterior cruciate ligament (ACL) were
used to engineer ligament constructs in vitro. Blood obtained from 12 healthy
young men 15 min after resistance exercise contained GH concentrations that were 
∼7-fold greater than resting serum (P < 0.001), whereas IGF-1 was not elevated at
this time point (P = 0.21 vs. rest). Ligament constructs were treated for 7 days 
with medium supplemented with serum obtained at rest (RestTx) or 15 min
post-exercise (ExTx), before tensile testing and collagen content analysis.
Compared with RestTx, ExTx enhanced collagen content (+19%; 181 ± 33 vs. 215 ± 40
μg per construct P = 0.001) and ligament mechanical properties - maximal tensile 
load (+17%, P = 0.03 vs. RestTx) and ultimate tensile strength (+10%, P = 0.15
vs. RestTx). In a separate set of engineered ligaments, recombinant IGF-1, but
not GH, enhanced collagen content and mechanics. Bioassays in 2D culture revealed
that acute treatment with post-exercise serum activated mTORC1 and ERK1/2. In
conclusion, the post-exercise biochemical milieu, but not recombinant GH,
enhances collagen content and tensile strength of engineered ligaments, in
association with mTORC1 and ERK1/2 activation.

© 2015 The Authors. The Journal of Physiology © 2015 The Physiological Society.

DOI: 10.1113/JP270737 
PMCID: PMC4606526 [Available on 2016-10-15]
PMID: 26282066  [PubMed - indexed for MEDLINE]


75. J Physiol. 2015 Oct 15;593(20):4549-59. doi: 10.1113/JP270743. Epub 2015 Sep 9.

Glutamate cycling may drive organic anion transport on the basal membrane of
human placental syncytiotrophoblast.

Lofthouse EM(1), Brooks S(1), Cleal JK(1), Hanson MA(1), Poore KR(1), O'Kelly
IM(1), Lewis RM(1).

Author information: 
(1)University of Southampton, Faculty of Medicine, Southampton General Hospital, 
Tremona Road, Southampton, UK.

The organic anion transporter OAT4 (SLC22A11) and organic anion transporting
polypeptide OATP2B1 (SLCO2B1) are expressed in the basal membrane of the
placental syncytiotrophoblast. These transporters mediate exchange whereby uptake
of one organic anion is coupled to efflux of a counter-ion. In placenta, these
exchangers mediate placental uptake of substrates for oestrogen synthesis as well
as clearing waste products and xenobiotics from the fetal circulation. However,
the identity of the counter-ion driving this transport in the placenta, and in
other tissues, is unclear. While glutamate is not a known OAT4 or OATP2B1
substrate, we propose that its high intracellular concentration has the potential
to drive accumulation of substrates from the fetal circulation. In the isolated
perfused placenta, glutamate exchange was observed between the placenta and the
fetal circulation. This exchange could not be explained by known glutamate
exchangers. However, glutamate efflux was trans-stimulated by an OAT4 and OATP2B1
substrate (bromosulphothalein). Exchange of glutamate for bromosulphothalein was 
only observed when glutamate reuptake was inhibited (by addition of aspartate).
To determine if OAT4 and/or OATP2B1 mediate glutamate exchange, uptake and efflux
of glutamate were investigated in Xenopus laevis oocytes. Our data demonstrate
that in Xenopus oocytes expressing either OAT4 or OATP2B1 efflux of intracellular
[(14)C]glutamate could be stimulated by conditions including extracellular
glutamate (OAT4), estrone-sulphate and bromosulphothalein (both OAT4 and OATP2B1)
or pravastatin (OATP2B1). Cycling of glutamate across the placenta involving
efflux via OAT4 and OATP2B1 and subsequent reuptake will drive placental uptake
of organic anions from the fetal circulation.

© 2015 The Authors The Journal of Physiology published by John Wiley & Sons Ltd
on behalf of The Physiological Society.

DOI: 10.1113/JP270743 
PMCID: PMC4606536
PMID: 26277985  [PubMed - indexed for MEDLINE]


76. Br J Pharmacol. 2015 Nov;172(21):5147-60. doi: 10.1111/bph.13282. Epub 2015 Oct
15.

Human induced pluripotent stem cell-derived versus adult cardiomyocytes: an in
silico electrophysiological study on effects of ionic current block.

Paci M(1), Hyttinen J(1), Rodriguez B(2), Severi S(3).

Author information: 
(1)Department of Electronics and Communications Engineering, Tampere University
of Technology, BioMediTech, Tampere, Finland. (2)Department of Computer Science, 
University of Oxford, Oxford, UK. (3)Department of Electrical, Electronic and
Information Engineering 'Guglielmo Marconi', University of Bologna, Cesena (FC), 
Italy.

BACKGROUND AND PURPOSE: Two new technologies are likely to revolutionize cardiac 
safety and drug development: in vitro experiments on human-induced pluripotent
stem cell-derived cardiomyocytes (hiPSC-CMs) and in silico human adult
ventricular cardiomyocyte (hAdultV-CM) models. Their combination was recently
proposed as a potential replacement for the present hERG-based QT study for
pharmacological safety assessments. Here, we systematically compared in silico
the effects of selective ionic current block on hiPSC-CM and hAdultV-CM action
potentials (APs), to identify similarities/differences and to illustrate the
potential of computational models as supportive tools for evaluating new in vitro
technologies.
EXPERIMENTAL APPROACH: In silico AP models of ventricular-like and atrial-like
hiPSC-CMs and hAdultV-CM were used to simulate the main effects of four degrees
of block of the main cardiac transmembrane currents.
KEY RESULTS: Qualitatively, hiPSC-CM and hAdultV-CM APs showed similar responses 
to current block, consistent with results from experiments. However,
quantitatively, hiPSC-CMs were more sensitive to block of (i) L-type Ca(2+)
currents due to the overexpression of the Na(+) /Ca(2+) exchanger (leading to
shorter APs) and (ii) the inward rectifier K(+) current due to reduced
repolarization reserve (inducing diastolic potential depolarization and
repolarization failure).
CONCLUSIONS AND IMPLICATIONS: In silico hiPSC-CMs and hAdultV-CMs exhibit a
similar response to selective current blocks. However, overall hiPSC-CMs show
greater sensitivity to block, which may facilitate in vitro identification of
drug-induced effects. Extrapolation of drug effects from hiPSC-CM to hAdultV-CM
and pro-arrhythmic risk assessment can be facilitated by in silico predictions
using biophysically-based computational models.

© 2015 The Authors. British Journal of Pharmacology published by John Wiley &
Sons Ltd on behalf of British Pharmacological Society.

DOI: 10.1111/bph.13282 
PMCID: PMC4629192
PMID: 26276951  [PubMed - in process]


77. Br J Pharmacol. 2015 Nov;172(21):5161-73. doi: 10.1111/bph.13283. Epub 2015 Oct
9.

State-dependent blocking mechanism of Kv 1.3 channels by the antimycobacterial
drug clofazimine.

Faouzi M(1,)(2), Starkus J(1,)(2), Penner R(1,)(2).

Author information: 
(1)Laboratory of Cell and Molecular Signaling, Center for Biomedical Research,
The Queen's Medical Center, Honolulu, HI, 96813, USA. (2)John A. Burns School of 
Medicine, University of Hawaii, Honolulu, HI, 96813, USA.

BACKGROUND AND PURPOSE: Kv 1.3 potassium channels are promising pharmaceutical
targets for treating immune diseases as they modulate Ca(2+) signalling in T
cells by regulating the membrane potential and with it the driving force for
Ca(2+) influx. The antimycobacterial drug clofazimine has been demonstrated to
attenuate antigen-induced Ca(2+) oscillations, suppress cytokine release and
prevent skin graft rejection by inhibiting Kv 1.3 channels with high potency and 
selectivity.
EXPERIMENTAL APPROACH: We used patch-clamp methodology to investigate
clofazimine's mechanism of action in Kv 1.3 channels expressed in HEK293 cells.
KEY RESULTS: Clofazimine blocked Kv 1.3 channels by involving two discrete
mechanisms, both of which contribute to effective suppression of channels: (i) a 
use-dependent open-channel block during long depolarizations, resulting in
accelerated K(+) current inactivation and (ii) a block of closed deactivated
channels after channels were opened by brief depolarizations. Both modes of block
were use-dependent and state-dependent in that they clearly required prior
channel opening. The clofazimine-sensitive closed-deactivated state of the
channel was distinct from the resting closed state because channels at
hyperpolarized voltages were not inhibited by clofazimine. Neither were channels 
in the C-type inactivated state significantly affected. Kv 1.3 channels carrying 
the H399T mutation and lacking C-type inactivation were insensitive to
clofazimine block of the closed-deactivated state, but retained their
susceptibility to open-channel block.
CONCLUSIONS AND IMPLICATIONS: Given the prominent role of Kv 1.3 in shaping
Ca(2+) oscillations, the use-dependent and state-dependent block of Kv 1.3
channels by clofazimine offers therapeutic potential for selective
immunosuppression in the context of autoimmune diseases in which Kv
1.3-expressing T cells play a significant role.

© 2015 The British Pharmacological Society.

DOI: 10.1111/bph.13283 
PMCID: PMC4687807 [Available on 2016-11-01]
PMID: 26276903  [PubMed - in process]


78. Br J Pharmacol. 2015 Nov;172(21):5123-35. doi: 10.1111/bph.13277. Epub 2015 Oct
10.

Pro-cognitive activity in rats of 3-furan-2-yl-N-p-tolyl-acrylamide, a positive
allosteric modulator of the α7 nicotinic acetylcholine receptor.

Potasiewicz A(1), Kos T(1), Ravazzini F(2), Puia G(2), Arias HR(3), Popik P(1),
Nikiforuk A(1).

Author information: 
(1)Behavioral Neuroscience and Drug Development, Institute of Pharmacology,
Polish Academy of Sciences, 12 Smetna Street, 31-343, Kraków, Poland.
(2)Department of Life Science, University of Modena and Reggio Emilia, Modena,
Italy. (3)Department of Medical Education, California Northstate University
College of Medicine, CA, 95757, USA.

Erratum in
    Br J Pharmacol. 2016 Jan;173(2):411.

BACKGROUND AND PURPOSE: α7 nicotinic acetylcholine receptors (α7 nAChRs) may
represent useful targets for cognitive improvement. The aim of this study is to
compare the pro-cognitive activity of selective α7-nAChR ligands, including the
partial agonists, DMXBA and A-582941, as well as the positive allosteric
modulator, 3-furan-2-yl-N-p-tolyl-acrylamide (PAM-2).
EXPERIMENTAL APPROACH: The attentional set-shifting task (ASST) and the novel
object recognition task (NORT) in rats, were used to evaluate the pro-cognitive
activity of each ligand [i.e., PAM-2 (0.5, 1.0, and 2.0 mg·kg(-1) ), DMXBA and
A-582941 (0.3 and 1.0 mg·kg(-1) )], in the absence and presence of
methyllycaconitine (MLA), a selective competitive antagonist. To determine
potential drug interactions, an inactive dose of PAM-2 (0.5 mg·kg(-1) ) was
co-injected with inactive doses of either agonist - DMXBA: 0.1 (NORT); 0.3
mg·kg(-1) (ASST) or A-582941: 0.1 mg·kg(-1) .
KEY RESULTS: PAM-2, DMXBA, and A-582941 improved cognition in a MLA-dependent
manner, indicating that the observed activities are mediated by α7 nAChRs.
Interestingly, the co-injection of inactive doses of PAM-2 and DMXBA or A-582941 
also improved cognition, suggesting drug interactions. Moreover, PAM-2 reversed
the scopolamine-induced NORT deficit. The electrophysiological results also
support the view that PAM-2 potentiates the α7 nAChR currents elicited by a fixed
concentration (3 μM) of DMXBA with apparent EC50 = 34 ± 3 μM and Emax = 225 ± 5
%.
CONCLUSIONS AND IMPLICATIONS: Our results support the view that α7 nAChRs are
involved in cognition processes and that PAM-2 is a novel promising candidate for
the treatment of cognitive disorders.

© 2015 The British Pharmacological Society.

DOI: 10.1111/bph.13277 
PMCID: PMC4687805 [Available on 2016-11-01]
PMID: 26276349  [PubMed - in process]


79. Br J Pharmacol. 2015 Nov;172(21):5110-22. doi: 10.1111/bph.13276. Epub 2015 Oct
25.

Actions of KMUP-1, a xanthine and piperazine derivative, on voltage-gated Na(+)
and Ca(2+) -activated K(+) currents in GH3 pituitary tumour cells.

Lo YC(1,)(2), Tseng YT(1,)(2), Liu CM(3), Wu BN(1), Wu SN(4,)(5).

Author information: 
(1)Department of Pharmacology, College of Medicine, Kaohsiung Medical University,
Kaohsiung, Taiwan. (2)Graduate Institute of Natural Products, College of
Pharmacy, Kaohsiung Medical University, Kaohsiung, Taiwan. (3)Department of
Nursing, Tzu Hui Institute of Technology, Pingtung, Taiwan. (4)Department of
Physiology, National Cheng Kung University Medical College, Tainan, Taiwan.
(5)Institute of Basic Medical Sciences, National Cheng Kung University Medical
College, Tainan, Taiwan.

BACKGROUND AND PURPOSE:
7-[2-[4-(2-Chlorophenyl)piperazinyl]ethyl]-1,3-dimethylxanthine (KMUP-1) is a
xanthine-based derivative. It has soluble GC activation and K(+) -channel opening
activity. Effects of this compound on ion currents in pituitary GH3 cells were
investigated in this study.
EXPERIMENTAL APPROACH: The aim of this study was to evaluate effects of KMUP-1 on
the amplitude and gating of voltage-gated Na(+) current (INa ) in pituitary GH3
cells and in HEKT293T cells expressing SCN5A. Both the amplitude of Ca(2+)
-activated K(+) current and the activity of large-conductance Ca(2+) -activated
K(+) (BKCa ) channels were also studied.
KEY RESULTS: KMUP-1 depressed the transient and late components of INa with
different potencies. The IC50 values required for its inhibitory effect on
transient and late INa were 22.5 and 1.8 μM respectively. KMUP-1 (3 μM) shifted
the steady-state inactivation of INa to a hyperpolarized potential by -10 mV,
despite inability to alter the recovery of INa from inactivation. In
cell-attached configuration, KMUP-1 applied to bath increased BKCa -channel
activity; however, in inside-out patches, this compound applied to the
intracellular surface had no effect on it. It prolonged the latency in the
generation of action currents elicited by triangular voltage ramps. Additionally,
KMUP-1 decreased the peak INa with a concomitant increase of current inactivation
in HEKT293T cells expressing SCN5A.
CONCLUSIONS AND IMPLICATIONS: Apart from activating BKCa channels, KMUP-1
preferentially suppresses late INa . The effects of KUMP-1 on ion currents
presented here constitute an underlying ionic mechanism of its actions.

© 2015 The British Pharmacological Society.

DOI: 10.1111/bph.13276 
PMCID: PMC4687803 [Available on 2016-11-01]
PMID: 26276211  [PubMed - in process]


80. Br J Pharmacol. 2015 Nov;172(21):5136-46. doi: 10.1111/bph.13280. Epub 2015 Oct
22.

Neurokinin 1 receptor blockade in the medial amygdala attenuates alcohol drinking
in rats with innate anxiety but not in Wistar rats.

Ayanwuyi LO(1), Stopponi S(1), Ubaldi M(1), Cippitelli A(1), Nasuti C(1),
Damadzic R(2), Heilig M(2), Schank J(3), Cheng K(4), Rice KC(4), Ciccocioppo
R(1).

Author information: 
(1)School of Pharmacy, Pharmacology Unit, University of Camerino, Camerino,
62032, Italy. (2)Laboratory of Clinical and Translational Studies, National
Institute on Alcohol Abuse and Alcoholism (NIAAA), National Institutes of Health 
(NIH), Bethesda, MD, 20892-1108, USA. (3)Department of Physiology and
Pharmacology, College of Veterinary Medicine, University of Georgia, Athens, GA, 
30602, USA. (4)Drug Design and Synthesis Section, Chemical Biology Research
Branch, National Institute on Drug Abuse and National Institute on Alcohol Abuse 
and Alcoholism, National Institutes of Health, Bethesda, MD, USA.

BACKGROUND AND PURPOSE: Substance P and its preferred neurokinin receptor NK1
have been implicated in stress and anxiety and have been proposed as possible
therapeutic targets for the treatment of anxiety/depression. Attention is also
being focused on the role this neuropeptide system may play in drug addiction,
because stress-related mechanisms promote drug abuse.
EXPERIMENTAL APPROACH: The effects of the rat-specific NK1 receptor antagonist,
L822429, on alcohol intake and seeking behaviour was investigated in genetically 
selected Marchigian Sardinian alcohol preferring rats. These rats demonstrate an 
anxious phenotype and are highly sensitive to stress and stress-induced drinking.
KEY RESULTS: Systemic administration of L822429 significantly reduced operant
alcohol self-administration in Marchigian Sardinian alcohol preferring rats, but 
did not reduce alcohol self-administration in stock Wistar rats. NK1 receptor
antagonism also attenuated yohimbine-induced reinstatement of alcohol seeking at 
all doses tested but had no effect on cue-induced reinstatement of alcohol
seeking. L822429 reduced operant alcohol self-administration when injected into
the lateral cerebroventricles or the medial amygdala. L822429 injected into the
medial amygdala also significantly reduced anxiety-like behaviour in the elevated
plus maze test. No effects on alcohol intake were observed following injection of
L822429 into the dorsal or the ventral hippocampus. Conclusions and Implications 
Our results suggest that NK1 receptor antagonists may be useful for the treatment
of alcohol addiction associated with stress or comorbid anxiety disorders. The
medial amygdala appears to be an important brain site of action of NK1 receptor
antagonism.

© 2015 The British Pharmacological Society.

DOI: 10.1111/bph.13280 
PMCID: PMC4687797 [Available on 2016-11-01]
PMID: 26275374  [PubMed - in process]


81. J Physiol. 2015 Aug 15;593(16):3395-6. doi: 10.1113/JP271127.

Putting heterosynaptic plasticity in its place - as easy as PIE.

Babiec WE(1,)(2), O'Dell TJ(1,)(2).

Author information: 
(1)Department of Physiology, David Geffen School of Medicine at UCLA, Los
Angeles, CA, USA. (2)Integrative Centre for Learning and Memory, Brain Research
Institute, University of California, Los Angeles, CA, USA.

DOI: 10.1113/JP271127 
PMCID: PMC4560572
PMID: 26272624  [PubMed - indexed for MEDLINE]


82. Br J Pharmacol. 2015 Nov;172(21):5096-109. doi: 10.1111/bph.13274. Epub 2015 Oct 
16.

Dipeptidyl peptidase 4 promotes epithelial cell transformation and breast
tumourigenesis via induction of PIN1 gene expression.

Choi HJ(1), Kim JY(1), Lim SC(2), Kim G(1), Yun HJ(1), Choi HS(1).

Author information: 
(1)College of Pharmacy, Chosun University, Gwangju, South Korea. (2)Department of
Pathology, School of Medicine, Chosun University, Gwangju, South Korea.

BACKGROUND AND PURPOSE: Dipeptidyl peptidase 4 (DPP4) is an aminopeptidase that
is widely expressed in different cell types. Recent studies suggested that DPP4
plays an important role in tumour progression in several human malignancies. Here
we have examined the mechanisms by which up-regulation of DPP4 expression causes 
epithelial transformation and mammary tumourigenesis.
EXPERIMENTAL APPROACH: Expression of DPP4 and the peptidylprolyl cis/trans
isomerase, NIMA-interacting 1 (PIN1), and the cytotoxic effects of combined
treatment with sitagliptin and juglone were investigated by immunohistochemistry,
immunoblotting, real-time PCR, TUNEL and soft agar assays, using MCF7 cells. The 
effects of sitagliptin on tumour development in vivo were studied in the
syngeneic 4T1 metastatic breast cancer model.
KEY RESULTS: Activity of the transcription factor E2F1 induced by EGF was
enhanced by DPP4, thus increasing PIN1 expression. Furthermore, DPP4 enhanced
MEK/ERK and JNK/c-Jun signalling induced by EGF, inducing AP-1 activity and
epithelial cell transformation. In contrast, DPP4 silencing or DPP4 inhibition in
MCF7 cells inhibited PIN1 expression via E2F1 activity induced by EGF, decreasing
colony formation and inducing DNA fragmentation. In the syngeneic 4T1 metastatic 
breast cancer model, DPP4 overexpression increased tumour development, whereas
treatment with sitagliptin and/or juglone suppressed it. Consistent with these
observations, DPP4 levels were positively correlated with PIN1 expression in
human breast cancer.
CONCLUSIONS AND IMPLICATIONS: DPP4 promoted EGF-induced epithelial cell
transformation and mammary tumourigenesis via induction of PIN1 expression,
suggesting that sitagliptin targeting of DPP4 could be a treatment strategy in
patients with breast cancer.

© 2015 The British Pharmacological Society.

DOI: 10.1111/bph.13274 
PMCID: PMC4687806 [Available on 2016-11-01]
PMID: 26267432  [PubMed - in process]


83. J Physiol. 2015 Oct 15;593(20):4561-74. doi: 10.1113/JP270823. Epub 2015 Sep 10.

Caveolae regulate vasoconstriction of conduit arteries to angiotensin II in
hindlimb unweighted rats.

Wang Z(1), Bai Y(1), Yu J(1), Liu H(1), Cheng Y(2), Liu Y(3), Xie X(2), Ma J(1), 
Bao J(2).

Author information: 
(1)Department of Aerospace Physiology, Fourth Military Medical University, Xi'an,
710032, P. R. China. (2)Department of Aerospace Hygiene, Fourth Military Medical 
University, Xi'an, 710032, P. R. China. (3)Department of Neurology, Xi Jing
Hospital, Fourth Military Medical University, Xi'an, 710032, P. R. China.

Weightlessness induces the functional remodelling of arteries, but the changes to
angiotensin II (Ang II)-elicited vasoconstriction and the underlying mechanism
have never been reported. Caveolae are invaginations of the cell membrane crucial
for the contraction of vascular smooth muscle cells, so we investigated the
adaptation of Ang II-elicited vasoconstriction to simulated weightlessness and
the role of caveolae in it. The 4 week hindlimb unweighted (HU) rat was used to
simulate the effects of weightlessness. Ang II-elicited vasoconstriction was
measured by isometric force recording. The morphology of caveolae was examined by
transmission electron microscope. The binding of the angiotensin II type 1
receptor (AT1 ) and caveolin-1 (cav-1) was examined by coimmunoprecipitation and 
Western blot. We found that the maximal developing force (E(max)) of Ang
II-elicited vasoconstriction was decreased in abdominal aorta by 30.6%, unchanged
in thoracic aorta and increased in carotid artery by 17.9% after HU, while EC50
of the response was increased in all three arteries (P < 0.05). AT1
desensitization upon activation was significantly reduced by HU in all three
arteries, as was the number of caveolae (P < 0.05). Furthermore, Ang II promoted 
the binding of AT1 and cav-1 significantly in control but not HU arteries. Both
the number of caveolae and the binding of AT1 and cav-1 in HU arteries were
restored by cholesterol pretreatment which also reinstated the change in EC50 as 
well as the level of AT1 desensitization. These results indicate that modified
caveolae in vascular smooth muscle cells could interfere with the binding of AT1 
and cav-1 mediating the adaptation of Ang II-elicited vasoconstriction to HU.

© 2015 The Authors. The Journal of Physiology © 2015 The Physiological Society.

DOI: 10.1113/JP270823 
PMCID: PMC4606525 [Available on 2016-10-15]
PMID: 26260249  [PubMed - indexed for MEDLINE]


84. J Physiol. 2015 Oct 15;593(20):4531-48. doi: 10.1113/JP271102. Epub 2015 Sep 13.

Membrane potential governs calcium influx into microvascular endothelium:
integral role for muscarinic receptor activation.

Behringer EJ(1), Segal SS(1,)(2).

Author information: 
(1)Department of Medical Pharmacology and Physiology, University of Missouri,
Columbia, MO, 65212, USA. (2)Dalton Cardiovascular Research Center, Columbia, MO,
65211, USA.

In resistance arteries, coupling a rise of intracellular calcium concentration
([Ca(2+)]i) to endothelial cell hyperpolarization underlies smooth muscle cell
relaxation and vasodilatation, thereby increasing tissue blood flow and oxygen
delivery. A controversy persists as to whether changes in membrane potential
(V(m)) alter endothelial cell [Ca(2+)]i. We tested the hypothesis that V(m)
governs [Ca(2+)]i in endothelium of resistance arteries by performing Fura-2
photometry while recording and controlling V(m) of intact endothelial tubes
freshly isolated from superior epigastric arteries of C57BL/6 mice. Under resting
conditions, [Ca(2+)]i did not change when V(m) shifted from baseline (∼-40 mV)
via exposure to 10 μM NS309 (hyperpolarization to ∼-80 mV), via equilibration
with 145 mm [K(+)]o (depolarization to ∼-5 mV), or during intracellular current
injection (±0.5 to 5 nA, 20 s pulses) while V(m) changed linearly between ∼-80 mV
and +10 mV. In contrast, during the plateau (i.e. Ca(2+) influx) phase of the
[Ca(2+)]i response to approximately half-maximal stimulation with 100 nm ACh
(∼EC50), [Ca(2+)]i increased as V(m) hyperpolarized below -40 mV and decreased as
V(m) depolarized above -40 mV. The magnitude of [Ca(2+)]i reduction during
depolarizing current injections correlated with the amplitude of the plateau
[Ca(2+)]i response to ACh. The effect of hyperpolarization on [Ca(2+)]i was
abolished following removal of extracellular Ca(2+), was enhanced subtly by
raising extracellular [Ca(2+)] from 2 mm to 10 mm and was reduced by half in
endothelium of TRPV4(-/-) mice. Thus, during submaximal activation of muscarinic 
receptors, V(m) can modulate Ca(2+) entry through the plasma membrane in accord
with the electrochemical driving force.

© 2015 The Authors. The Journal of Physiology © 2015 The Physiological Society.

DOI: 10.1113/JP271102 
PMCID: PMC4606535 [Available on 2016-10-15]
PMID: 26260126  [PubMed - indexed for MEDLINE]


85. J Physiol. 2015 Oct 15;593(20):4649-64. doi: 10.1113/JP270408. Epub 2015 Sep 10.

Limitations to oxygen transport and utilization during sprint exercise in humans:
evidence for a functional reserve in muscle O2 diffusing capacity.

Calbet JA(1,)(2), Losa-Reyna J(1,)(2), Torres-Peralta R(1,)(2), Rasmussen P(3),
Ponce-González JG(1,)(2), Sheel AW(4), de la Calle-Herrero J(1), Guadalupe-Grau
A(1,)(2), Morales-Alamo D(1,)(2), Fuentes T(1), Rodríguez-García L(1), Siebenmann
C(3), Boushel R(4,)(5), Lundby C(3).

Author information: 
(1)Department of Physical Education, University of Las Palmas de Gran Canaria,
Campus Universitario de Tafira s/n, Las Palmas de Gran Canaria, Canary Islands,
35017, Spain. (2)Research Institute of Biomedical and Health Sciences (IUIBS),
University of Las Palmas de Gran Canaria, 35016 Las Palmas de Gran Canaria,
Canary Islands, Spain. (3)Center for Integrative Human Physiology, Institute of
Physiology, University of Zürich, Zürich, Switzerland. (4)School of Kinesiology, 
University of British Columbia, Vancouver, British Columbia, Canada. (5)Åstrand
Laboratory, Swedish School of Sport and Health Sciences, Stockholm, Sweden.

To determine the contribution of convective and diffusive limitations to
V̇(O2peak) during exercise in humans, oxygen transport and haemodynamics were
measured in 11 men (22 ± 2 years) during incremental (IE) and 30 s all-out
cycling sprints (Wingate test, WgT), in normoxia (Nx, P(IO2): 143 mmHg) and
hypoxia (Hyp, P(IO2): 73 mmHg). Carboxyhaemoglobin (COHb) was increased to 6-7%
before both WgTs to left-shift the oxyhaemoglobin dissociation curve. Leg V̇(O2) 
was measured by the Fick method and leg blood flow (BF) with thermodilution, and 
muscle O2 diffusing capacity (D(MO2)) was calculated. In the WgT mean power
output, leg BF, leg O2 delivery and leg V̇(O2) were 7, 5, 28 and 23% lower in Hyp
than Nx (P < 0.05); however, peak WgT D(MO2) was higher in Hyp (51.5 ± 9.7) than 
Nx (20.5 ± 3.0 ml min(-1) mmHg(-1), P < 0.05). Despite a similar P(aO2) (33.3 ±
2.4 and 34.1 ± 3.3 mmHg), mean capillary P(O2) (16.7 ± 1.2 and 17.1 ± 1.6 mmHg), 
and peak perfusion during IE and WgT in Hyp, D(MO2) and leg V̇(O2) were 12 and
14% higher, respectively, during WgT than IE in Hyp (both P < 0.05). D(MO2) was
insensitive to COHb (COHb: 0.7 vs. 7%, in IE Hyp and WgT Hyp). At exhaustion, the
Y equilibration index was well above 1.0 in both conditions, reflecting greater
convective than diffusive limitation to the O2 transfer in both Nx and Hyp. In
conclusion, muscle V̇(O2) during sprint exercise is not limited by O2 delivery,
O2 offloading from haemoglobin or structure-dependent diffusion constraints in
the skeletal muscle. These findings reveal a remarkable functional reserve in
muscle O2 diffusing capacity.

© 2015 The Authors. The Journal of Physiology © 2015 The Physiological Society.

DOI: 10.1113/JP270408 
PMCID: PMC4606532 [Available on 2016-10-15]
PMID: 26258623  [PubMed - indexed for MEDLINE]


86. J Physiol. 2015 Oct 1;593(19):4499-510. doi: 10.1113/JP270553. Epub 2015 Sep 2.

Functions of synapsins in corticothalamic facilitation: important roles of
synapsin I.

Nikolaev M(1,)(2), Heggelund P(1).

Author information: 
(1)Institute of Basic Medical Sciences, University of Oslo, N-0317, Oslo, Norway.
(2)I. M. Sechenov Institute of Evolutionary Physiology and Biochemistry RAS,
194223, 44 Thorez pr., St Petersburg, Russia.

KEY POINTS: The synaptic vesicle associated proteins synapsin I and synapsin II
have important functions in synaptic short-term plasticity. We investigated their
functions in cortical facilitatory feedback to neurons in dorsal lateral
geniculate nucleus (dLGN), feedback that has important functions in
state-dependent regulation of thalamic transmission of visual input to cortex. We
compared results from normal wild-type (WT) mice and synapsin knockout (KO) mice 
in several types of synaptic plasticity, and found clear differences between the 
responses of neurons in the synapsin I KO and the WT, but no significant
differences between the synapsin II KO and the WT. These results are in contrast 
to the important role of synapsin II previously demonstrated in similar types of 
synaptic plasticity in other brain regions, indicating that the synapsins can
have different roles in similar types of STP in different parts of the brain.
ABSTRACT: The synaptic vesicle associated proteins synapsin I (SynI) and synapsin
II (SynII) have important functions in several types of synaptic short-term
plasticity in the brain, but their separate functions in different types of
synapses are not well known. We investigated possible distinct functions of the
two synapsins in synaptic short-term plasticity at corticothalamic synapses on
relay neurons in the dorsal lateral geniculate nucleus. These synapses provide
excitatory feedback from visual cortex to the relay cells, feedback that can
facilitate transmission of signals from retina to cortex. We compared results
from normal wild-type (WT), SynI knockout (KO) and SynII KO mice, in three types 
of synaptic plasticity mainly linked to presynaptic mechanism. In SynI KO mice,
paired-pulse stimulation elicited increased facilitation at short interpulse
intervals compared to the WT. Pulse-train stimulation elicited weaker
facilitation than in the WT, and also post-tetanic potentiation was weaker in
SynI KO than in the WT. Between SynII KO and the WT we found no significant
differences. Thus, SynI has important functions in these types of synaptic
plasticity at corticothalamic synapses. Interestingly, our data are in contrast
to the important role of SynII previously shown for sustained synaptic
transmission during intense stimulation in excitatory synapses in other parts of 
the brain, and our results suggest that SynI and SynII may have different roles
in similar types of STP in different parts of the brain.

© 2015 The Authors. The Journal of Physiology © 2015 The Physiological Society.

DOI: 10.1113/JP270553 
PMCID: PMC4594237 [Available on 2016-10-01]
PMID: 26256545  [PubMed - indexed for MEDLINE]


87. J Physiol. 2015 Oct 15;593(20):4631-48. doi: 10.1113/JP270487. Epub 2015 Sep 14.

What limits performance during whole-body incremental exercise to exhaustion in
humans?

Morales-Alamo D(1,)(2), Losa-Reyna J(1,)(2), Torres-Peralta R(1,)(2),
Martin-Rincon M(2,)(3), Perez-Valera M(1,)(2), Curtelin D(2,)(4), Ponce-González 
JG(1), Santana A(1,)(2,)(5), Calbet JA(1,)(2).

Author information: 
(1)Department of Physical Education, University of Las Palmas de Gran Canaria,
Campus Universitario de Tafira s/n, 35017, Las Palmas de Gran Canaria, Spain.
(2)Research Institute of Biomedical and Health Sciences (IUIBS), Las Palmas de
Gran Canaria, Spain. (3)Department of Sports and Informatics, Pablo de Olavide
University, Seville, Spain. (4)Emergency Medicine Department, Complejo
Hospitalario Universitario Insular-Materno Infantil de Las Palmas de Gran
Canaria, Avenida Marítima del Sur, s/n, 35016, Las Palmas de Gran Canaria, Spain.
(5)Clinical Genetics Unit, Complejo Hospitalario Universitario Insular-Materno
Infantil de Las Palmas de Gran Canaria, Avenida Marítima, del Sur, s/n, 35016,
Las Palmas de Gran Canaria, Spain.

To determine the mechanisms causing task failure during incremental exercise to
exhaustion (IE), sprint performance (10 s all-out isokinetic) and muscle
metabolites were measured before (control) and immediately after IE in normoxia
(P(IO2) 143 mmHg) and hypoxia (P(IO2): 73 mmHg) in 22 men (22 ± 3 years). After
IE, subjects recovered for either 10 or 60 s, with open circulation or bilateral 
leg occlusion (300 mmHg) in random order. This was followed by a 10 s sprint with
open circulation. Post-IE peak power output (W(peak)) was higher than the power
output reached at exhaustion during IE (P < 0.05). After 10 and 60 s recovery in 
normoxia, W(peak) was reduced by 38 ± 9 and 22 ± 10% without occlusion, and 61 ± 
8 and 47 ± 10% with occlusion (P < 0.05). Following 10 s occlusion, W(peak) was
20% higher in hypoxia than normoxia (P < 0.05), despite similar muscle lactate
accumulation ([La]) and phosphocreatine and ATP reduction. Sprint performance and
anaerobic ATP resynthesis were greater after 60 s compared with 10 s occlusions, 
despite the higher [La] and [H(+)] after 60 s compared with 10 s occlusion
recovery (P < 0.05). The mean rate of ATP turnover during the 60 s occlusion was 
0.180 ± 0.133 mmol (kg wet wt)(-1) s(-1), i.e. equivalent to 32% of leg peak O2
uptake (the energy expended by the ion pumps). A greater degree of recovery is
achieved, however, without occlusion. In conclusion, during incremental exercise 
task failure is not due to metabolite accumulation or lack of energy resources.
Anaerobic metabolism, despite the accumulation of lactate and H(+), facilitates
early recovery even in anoxia. This points to central mechanisms as the principal
determinants of task failure both in normoxia and hypoxia, with lower peripheral 
contribution in hypoxia.

© 2015 The Authors. The Journal of Physiology © 2015 The Physiological Society.

DOI: 10.1113/JP270487 
PMCID: PMC4606539 [Available on 2016-10-15]
PMID: 26250346  [PubMed - indexed for MEDLINE]


88. Br J Pharmacol. 2015 Nov;172(21):5050-67. doi: 10.1111/bph.13271. Epub 2015 Oct
23.

Different downstream signalling of CCK1 receptors regulates distinct functions of
CCK in pancreatic beta cells.

Ning SL(1,)(2,)(3), Zheng WS(4,)(5), Su J(4,)(5), Liang N(1,)(3), Li H(4,)(5),
Zhang DL(1,)(4), Liu CH(4,)(5), Dong JH(1,)(5), Zhang ZK(5), Cui M(5), Hu
QX(1,)(3), Chen CC(4,)(5), Liu CH(6), Wang C(7), Pang Q(8), Chen YX(2), Yu
X(1,)(2,)(4,)(5), Sun JP(1,)(4,)(3,)(8).

Author information: 
(1)Department of Biochemistry and Molecular Biology and Key Laboratory
Experimental Teratology of the Ministry of Education, Jinan, Shandong, China.
(2)Qilu Hospital, Shandong University, Jinan, Shandong, China. (3)Department of
Biochemistry and Molecular Biology, Shandong University School of Medicine,
Jinan, Shandong, China. (4)Shandong Provincial School Key laboratory for Protein 
Science of Chronic degenerative diseases, Jinan, Shandong, China. (5)Department
of Physiology, Shandong University School of Medicine, Jinan, Shandong, China.
(6)Shandong Provincial Qianfoshan, Shandong University, Jinan, Shandong, China.
(7)Department of Pharmacology, Hebei Medical University, Shijiazhuang, Hebei,
China. (8)Shandong Provincial Hospital, Shandong University, Jinan, Shandong,
China.

BACKGROUND AND PURPOSE: Cholecystokinin (CCK) is secreted by intestinal I cells
and regulates important metabolic functions. In pancreatic islets, CCK controls
beta cell functions primarily through CCK1 receptors, but the signalling pathways
downstream of these receptors in pancreatic beta cells are not well defined.
EXPERIMENTAL APPROACH: Apoptosis in pancreatic beta cell apoptosis was evaluated 
using Hoechst-33342 staining, TUNEL assays and Annexin-V-FITC/PI staining.
Insulin secretion and second messenger production were monitored using ELISAs.
Protein and phospho-protein levels were determined by Western blotting. A glucose
tolerance test was carried out to examine the functions of CCK-8s in
streptozotocin-induced diabetic mice.
KEY RESULTS: The sulfated carboxy-terminal octapeptide CCK26-33 amide (CCK-8s)
activated CCK1 receptors and induced accumulation of both IP3 and cAMP. Whereas
Gq -PLC-IP3 signalling was required for the CCK-8s-induced insulin secretion
under low-glucose conditions, Gs -PKA/Epac signalling contributed more strongly
to the CCK-8s-mediated insulin secretion in high-glucose conditions. CCK-8s also 
promoted formation of the CCK1 receptor/β-arrestin-1 complex in pancreatic beta
cells. Using β-arrestin-1 knockout mice, we demonstrated that β-arrestin-1 is a
key mediator of both CCK-8s-mediated insulin secretion and of its the protective 
effect against apoptosis in pancreatic beta cells. The anti-apoptotic effects of 
β-arrestin-1 occurred through cytoplasmic late-phase ERK activation, which
activates the 90-kDa ribosomal S6 kinase-phospho-Bcl-2-family protein pathway.
CONCLUSIONS AND IMPLICATIONS: Knowledge of different CCK1 receptor-activated
downstream signalling pathways in the regulation of distinct functions of
pancreatic beta cells could be used to identify biased CCK1 receptor ligands for 
the development of new anti-diabetic drugs.

© 2015 The British Pharmacological Society.

DOI: 10.1111/bph.13271 
PMCID: PMC4687794 [Available on 2016-11-01]
PMID: 26248680  [PubMed - in process]


89. Br J Pharmacol. 2015 Oct;172(20):4985-95. doi: 10.1111/bph.13267. Epub 2015 Sep
22.

Molecular dynamics and functional studies define a hot spot of crystal contacts
essential for PcTx1 inhibition of acid-sensing ion channel 1a.

Saez NJ(1), Deplazes E(1,)(2), Cristofori-Armstrong B(1), Chassagnon IR(1), Lin
X, Mobli M(3), Mark AE(2), Rash LD(1), King GF(1,)(2).

Author information: 
(1)Institute for Molecular Bioscience, The University of Queensland, St. Lucia,
QLD 4072, Australia. (2)School of Chemistry and Molecular Biosciences, The
University of Queensland, St. Lucia, QLD 4072, Australia. (3)Centre for Advanced 
Imaging, The University of Queensland, St. Lucia, QLD 4072, Australia.

BACKGROUND AND PURPOSE: The spider-venom peptide PcTx1 is the most potent and
selective inhibitor of acid-sensing ion channel (ASIC) 1a. It has centrally
acting analgesic activity and is neuroprotective in rodent models of ischaemic
stroke. Understanding the molecular details of the PcTx1 : ASIC1a interaction
should facilitate development of therapeutically useful ASIC1a modulators.
Previously, we showed that several key pharmacophore residues of PcTx1 reside in 
a dynamic β-hairpin loop; conclusions confirmed by recent crystal structures of
the complex formed between PcTx1 and chicken ASIC1 (cASIC1). Numerous peptide :
channel contacts were observed in these crystal structures, but it remains
unclear which of these are functionally important.
EXPERIMENTAL APPROACH: We combined molecular dynamics (MD) simulations of the
PcTx1 : cASIC1 complex with mutagenesis of PcTx1 and rat ASIC1a.
KEY RESULTS: Crystal structures of the PcTx1 : cASIC1 complex indicated that 15
PcTx1 residues form a total of 57 pairwise intermolecular contacts (<5 Å) with 32
channel residues. MD simulations, however, suggested that about half of these
interactions do not persist in solution. Mutation to alanine of only eight of 15 
PcTx1 contact residues substantially altered ASIC1a inhibition by PcTx1. Our data
reveal that many of the peptide-channel interactions observed in the PcTx1 :
cASIC1 crystal structures are not important for PcTx1 inhibition of rat ASIC1a.
CONCLUSIONS AND IMPLICATIONS: We identified the atomic interactions that are
critical for PcTx1 inhibition of ASIC1a. Our data highlight the value of
combining structural information, MD and functional experiments to obtain
detailed insight into the molecular basis of protein : protein interactions.

© 2015 The British Pharmacological Society.

DOI: 10.1111/bph.13267 
PMCID: PMC4621980 [Available on 2016-10-01]
PMID: 26248594  [PubMed - in process]


90. J Physiol. 2015 Oct 15;593(20):4519-30. doi: 10.1113/JP270777. Epub 2015 Sep 2.

Mathematical modelling of local calcium and regulated exocytosis during
inhibition and stimulation of glucagon secretion from pancreatic alpha-cells.

Montefusco F(1), Pedersen MG(1).

Author information: 
(1)Department of Information Engineering, University of Padova, Via Gradenigo
6/B, 35131, Padova, Italy.

Glucagon secretion from pancreatic alpha-cells is dysregulated in diabetes.
Despite decades of investigations of the control of glucagon release by glucose
and hormones, the underlying mechanisms are still debated. Recently, mathematical
models have been applied to investigate the modification of electrical activity
in alpha-cells as a result of glucose application. However, recent studies have
shown that paracrine effects such as inhibition of glucagon secretion by
glucagon-like peptide 1 (GLP-1) or stimulation of release by adrenaline involve
cAMP-mediated effects downstream of electrical activity. In particular, depending
of the intracellular cAMP concentration, specific types of Ca(2+) channels are
inhibited or activated, which interacts with mobilization of secretory granules. 
To investigate these aspects of alpha-cell function theoretically, we carefully
developed a mathematical model of Ca(2+) levels near open or closed Ca(2+)
channels of various types, which was linked to a description of Ca(2+) below the 
plasma membrane, in the bulk cytosol and in the endoplasmic reticulum. We
investigated how the various subcellular Ca(2+) compartments contribute to
control of glucagon-exocytosis in response to glucose, GLP-1 or adrenaline. Our
studies refine previous modelling studies of alpha-cell function, and provide
deeper insight into the control of glucagon secretion.

© 2015 The Authors. The Journal of Physiology © 2015 The Physiological Society.

DOI: 10.1113/JP270777 
PMCID: PMC4606540 [Available on 2016-10-15]
PMID: 26236035  [PubMed - indexed for MEDLINE]


91. Br J Pharmacol. 2015 Oct;172(20):5009-23. doi: 10.1111/bph.13270. Epub 2015 Oct
14.

Cinnamaldehyde inhibits inflammation and brain damage in a mouse model of
permanent cerebral ischaemia.

Zhao J(1,)(2), Zhang X(1,)(3,)(4), Dong L(1), Wen Y(1), Zheng X(1), Zhang C(1),
Chen R(1,)(3,)(4), Zhang Y(1), Li Y(1), He T(1), Zhu X(1), Li L(2).

Author information: 
(1)Department of Neurology, Second Hospital of Hebei Medical University,
Shijiazhuang, China. (2)Department of Neurology, Hebei General Hospital,
Shijiazhuang, China. (3)Hebei Collaborative Innovation Center for
Cardio-Cerebrovascular Disease, Shijiazhuang, China. (4)Hebei Key Laboratory of
Vascular Homeostasis, Shijiazhuang, China.

BACKGROUND AND PURPOSE: Recent findings suggest the importance of inflammation in
the pathogenesis of cerebral ischaemia and its potential as a therapeutic target.
Cinnamaldehyde is a diterpene with a wide range of anti-inflammatory effects thus
may be advantageous in the treatment of cerebral ischaemia. The present study
examined the potential therapeutic effects of cinnamaldehyde on cerebral
ischaemia using a mouse model with permanent middle cerebral artery occlusion.
EXPERIMENTAL APPROACH: Male CD-1 mice, which had the middle cerebral artery
occluded, were treated (i.p.) with cinnamaldehyde. Neuroprotection by
cinnamaldehyde was analysed by evaluating neurological deficit scores, brain
oedema and infarct volume. Expressions of signal transduction molecules and
inflammatory mediators were measured by Western blotting, qRT-PCR and
immunohistochemical staining. Activation of NF-κB was assessed by Western
blotting, immunohistochemistry and immunofluorescence.
KEY RESULTS: Cinnamaldehyde reduced the neurological deficit scores, brain oedema
and infarct volume. Cinnamaldehyde suppressed the activation of signal
transduction molecules including toll-like receptor 4, tumour necrosis
receptor-associated factor 6 and NF-κB, attenuated the increased levels of TNF-α,
IL-1β, CCL2 and endothelial-leukocyte adhesion molecule-1 and ultimately reduced 
leukocyte infiltration into the ischaemic brain areas after cerebral ischaemia.
CONCLUSIONS AND IMPLICATIONS: Cinnamaldehyde protects against cerebral ischaemia 
injury by inhibiting inflammation, partly mediated by reducing the expression of 
toll-like receptor 4, tumour necrosis receptor-associated factor 6 and the
nuclear translocation of NF-κB. Our findings suggest that cinnamaldehyde may
serve as a new candidate for further development as a treatment for stroke.

© 2015 The British Pharmacological Society.

DOI: 10.1111/bph.13270 
PMCID: PMC4621990 [Available on 2016-10-01]
PMID: 26234631  [PubMed - in process]


92. Br J Pharmacol. 2015 Nov;172(21):5083-95. doi: 10.1111/bph.13273. Epub 2015 Oct
17.

Macrolides increase the expression of 11β-hydroxysteroid dehydrogenase 1 in human
sinonasal epithelium, contributing to glucocorticoid activation in sinonasal
mucosa.

Park SJ(1), Kook JH(2), Kim HK(1), Kang SH(1), Lim SH(1), Kim HJ(1), Kim KW(1),
Kim TH(1), Lee SH(1).

Author information: 
(1)Department of Otorhinolaryngology-Head and Neck Surgery, College of Medicine, 
Korea University, Seoul, South Korea. (2)Department of Otorhinolaryngology-Head
and Neck Surgery, College of Medicine, Hallym University, Chuncheon, Gangwon Do, 
South Korea.

BACKGROUND AND PURPOSE: The anti-inflammatory and immunomodulatory effects of
macrolides include the ability to decrease mucus secretion and inhibit
inflammatory mediators in chronic rhinosinusitis. Nevertheless, their mechanisms 
of action remain to be determined. Here we have investigated the effects of
macrolide antibiotics (clarithromycin, azithromycin and josamycin; representating
the 14-, 15- and 16-membered macrolides) on endogenous steroids in human
sinonasal epithelial cells and mouse nasal mucosa.
EXPERIMENTAL APPROACH: The effects of macrolides on the expression of
steroid-converting enzymes [11β-hydroxysteroid dehydrogenase (11β-HSD1 and
11β-HSD2)], steroid-synthesizing enzymes (3β-HSD, CYP21, CYP11B1 and CYP11A1) and
cortisol levels were assessed in cultured human epithelial cells. In control and 
adrenalectomized mice , these enzymes and corticosterone levels were evaluated in
nasal mucosa and serum after administration of macrolides.
KEY RESULTS: The expression levels of 3β-HSD, CYP21, 11β-HSD1 and CYP11B1
increased in human epithelial cells treated with clarithromycin and azithromycin,
whereas the expression levels of 11β-HSD2 and CYP11A1 were not affected.
Josamycin had no effects on the expression of these enzymes. Cortisol levels
increased in epithelial cells treated with clarithromycin or azithromycin. The
expression of 3β-HSD, CYP11A1, CYP21, CYP11B1 and 11β-HSD1 was upregulated in
nasal mucosa of mice treated with clarithromycin or azithromycin, but not in
adrenalectomized mice.
CONCLUSIONS AND IMPLICATIONS: This study provides evidence that 14- and
15-membered macrolide antibiotics may affect the expression of
steroid-synthesizing and steroid-converting enzymes in human sinonasal epithelial
cells and mouse nasal mucosa, increasing the endogenous cortisol levels in
sinonasal mucosa.

© 2015 The British Pharmacological Society.

DOI: 10.1111/bph.13273 
PMCID: PMC4687800 [Available on 2016-11-01]
PMID: 26228509  [PubMed - in process]


93. Br J Pharmacol. 2015 Nov;172(21):5068-82. doi: 10.1111/bph.13272. Epub 2015 Oct
23.

Propranolol decreases retention of fear memory by modulating the stability of
surface glutamate receptor GluA1 subunits in the lateral amygdala.

Zhou J(1), Luo Y(1), Zhang JT(1), Li MX(1), Wang CM(1), Guan XL(1), Wu PF(1,)(2),
Hu ZL(1,)(2), Jin Y(1), Ni L(1), Wang F(1,)(2,)(3,)(4), Chen JG(1,)(2,)(3,)(4).

Author information: 
(1)Department of Pharmacology, School of Basic Medicine, Tongji Medical College, 
Huazhong University of Science and Technology, Wuhan, China. (2)Laboratory of
Neuropsychiatric Diseases, The Institute of Brain Research, Huazhong University
of Science and Technology, Wuhan, China. (3)Key Laboratory of Neurological
Diseases (HUST), Ministry of Education of China, Wuhan, China. (4)The Key
Laboratory for Drug Target Researches and Pharmacodynamic Evaluation of Hubei
Province, Wuhan, China.

BACKGROUND AND PURPOSE: Posttraumatic stress disorder (PTSD) is a mental disorder
with enhanced retention of fear memory and has profound impact on quality of life
for millions of people worldwide. The β-adrenoceptor antagonist propranolol has
been used in preclinical and clinical studies for the treatment of PTSD, but the 
mechanisms underlying its potential efficacy on fear memory retention remain to
be elucidated.
EXPERIMENTAL APPROACH: We investigated the action of propranolol on the retention
of conditioned fear memory, the surface expression of glutamate receptor GluA1
subunits of AMPA receptors and synaptic adaptation in the lateral amygdala (LA)
of rats.
KEY RESULTS: Propranolol attenuated reactivation-induced strengthening of fear
retention while reducing enhanced surface expression of GluA1 subunits and
restoring the impaired long-term depression in LA. These effects of propranolol
were mediated by antagonizing reactivation-induced enhancement of adrenergic
signalling, which activates PKA and calcium/calmodulin-dependent protein kinase
II and then regulates the trafficking of AMPA receptors via phosphorylation of
GluA1 subunits at the C-terminus. Both i.p. injection and intra-amygdala infusion
of propranolol attenuated reactivation-induced enhancement of fear retention.
CONCLUSIONS AND IMPLICATIONS: Reactivation strengthens fear retention by
increasing the level of noradrenaline and promotes the surface expression of
GluA1 subunits and the excitatory synaptic transmission in LA. These findings
uncover one mechanism underlying the efficiency of propranolol on retention of
fear memories and suggest that β-adrenoceptor antagonists, which act centrally,
may be more suitable for the treatment of PTSD.

© 2015 The British Pharmacological Society.

DOI: 10.1111/bph.13272 
PMCID: PMC4687796 [Available on 2016-11-01]
PMID: 26228348  [PubMed - in process]


94. Br J Pharmacol. 2015 Oct;172(20):4996-5008. doi: 10.1111/bph.13269. Epub 2015 Oct
13.

Combining citrulline with atorvastatin preserves glucose homeostasis in a murine 
model of diet-induced obesity.

Capel F(1), Chabrier G(1), Pitois E(1), Rigaudière JP(1), Le Plenier S(2), Durand
C(3), Jouve C(1), de Bandt JP(2,)(4), Cynober L(2,)(4), Moinard C(2), Morio
B(1,)(3).

Author information: 
(1)INRA, UMR 1019, UNH, CRNH Auvergne and Clermont University, Auvergne
University, Human Nutrition Unit, Clermont-Ferrand, France. (2)Laboratory of
Nutrition Biology EA 4466, Paris-Descartes University, Paris, France. (3)INRA,
UMR 1397, CarMeN Laboratory, Lyon 1 University, INSERM U1060, INSA of Lyon,
Rockefeller and Charles Merieux Lyon-Sud Medical Universities, Lyon, France.
(4)Department of Clinical Chemistry, Cochin and Hotel-Dieu Hospitals, Assistance 
Publique - Hôpitaux de Paris, Paris, France.

BACKGROUND AND PURPOSE: NO is a crucial regulator of energy and lipid metabolism,
whose homeostasis is compromised during obesity. Combination of citrulline and
atorvastatin potentiated NO production in vitro. Here we have assessed the
effects of this combination in mice with diet-induced obesity (DIO).
EXPERIMENTAL APPROACH: C57BL/6J male mice were given a standard diet (control) or
a high fat-high sucrose diet (DIO) for 8 weeks. DIO mice were then treated with
DIO alone, DIO with citrulline, DIO with atorvastatin or DIO with citrulline and 
atorvastatin (DIOcit-stat) for 3 weeks. Thereafter, body composition, glucose
tolerance, insulin sensitivity and liver fat metabolism were measured.
KEY RESULTS: DIOcit-stat mice showed lower body weight, fat mass and epididymal
fat depots compared with other DIO groups. Unlike other DIO groups, glucose
tolerance and insulin sensitivity of DIOcit-stat, along with blood glucose and
insulin concentrations in response to feeding, were restored to control values.
Refeeding-induced changes in liver lipogenic activity were also reduced in
DIOcit-stat mice compared with those of DIO animals. This was associated with
decreased gene expression of the transcription factor SREBP-1, liver X receptor
α, ChREBP and of target lipogenic enzymes in the liver of DIOcit-stat mice
compared with those of other DIO groups.
CONCLUSIONS AND IMPLICATIONS: The citrulline-atorvastatin combination prevented
fat mass accumulation and maintained glucose homeostasis in DIO mice.
Furthermore, it potentiated inhibition of hepatic de novo lipogenesis activity.
This combination has potential for preservation of glucose homeostasis in
patients receiving statin therapy.

© 2015 The British Pharmacological Society.

DOI: 10.1111/bph.13269 
PMCID: PMC4621993 [Available on 2016-10-01]
PMID: 26228176  [PubMed - in process]


95. Br J Pharmacol. 2015 Oct;172(20):4970-84. doi: 10.1111/bph.13266. Epub 2015 Oct
9.

Alcohol enhances the psychostimulant and conditioning effects of mephedrone in
adolescent mice; postulation of unique roles of D3 receptors and BDNF in place
preference acquisition.

Ciudad-Roberts A(1), Camarasa J(1), Ciudad CJ(2), Pubill D(1), Escubedo E(1).

Author information: 
(1)Department of Pharmacology and Therapeutic Chemistry (Pharmacology Section),
Institute of Biomedicine (IBUB), Faculty of Pharmacy, Universitat de Barcelona,
Barcelona, Spain. (2)Department of Biochemistry and Molecular Biology, Institute 
of Biomedicine (IBUB), Faculty of Pharmacy, Universitat de Barcelona, Barcelona, 
Spain.

BACKGROUND AND PURPOSE: The psychostimulant mephedrone is often consumed in
combination with alcohol (EtOH). This kind of drug consumption during adolescence
is a matter of concern.
EXPERIMENTAL APPROACH: We studied, in adolescent CD-1 mice, whether EtOH could
enhance the psychostimulant (locomotor acivity) and rewarding [conditioned place 
preference (CPP)] effects of mephedrone. We also determined the transcriptional
changes associated with a conditioning treatment with these drugs.
KEY RESULTS: Mephedrone (10 mg·kg(-1)) increased locomotor activity, which was
further enhanced by 40% when combined with EtOH (1 g·kg(-1)). This enhancement
was blocked by haloperidol. Furthermore, mephedrone (25 mg·kg(-1)) induced CPP,
which increased by 70% when administered with a dose of EtOH that was not
conditioning by itself (0.75 g·kg(-1)). There was enhanced expression of the D3
dopamine receptor mRNA (Drd3) and Arpc5 in all drug-treated groups. The D3
receptor antagonist SB-277011A and the BDNF receptor antagonist ANA-12 completely
prevented CPP as well as the increases in Drd3 in all groups. Accordingly,
increased expression of BDNF mRNA in medial prefrontal cortex was detected at 2
and 4 h after mephedrone administration.
CONCLUSIONS AND IMPLICATIONS: If translated to humans, the enhancement of
mephedrone effects by ethanol could result in increased abuse liability. D3
receptors and BDNF play a key role in the establishment of CPP by mephedrone,
although an accompanying increase in other synaptic plasticity-related genes may 
also be necessary.

© 2015 The British Pharmacological Society.

DOI: 10.1111/bph.13266 
PMCID: PMC4621996 [Available on 2016-10-01]
PMID: 26228024  [PubMed - in process]


96. Br J Pharmacol. 2015 Oct;172(20):4959-69. doi: 10.1111/bph.13265. Epub 2015 Oct
14.

Angiotensin II stimulation alters vasomotor response to adenosine in mouse
mesenteric artery: role for A1 and A2B adenosine receptors.

Yadav VR(1), Nayeem MA(2), Tilley SL(3), Mustafa SJ(1,)(4).

Author information: 
(1)Department of Physiology and Pharmacology, School of Medicine, Morgantown, WV,
USA. (2)Department of Pharmaceutical Sciences, School of Pharmacy, West Virginia 
University, Morgantown, WV, USA. (3)Department of Medicine, University of North
Carolina, Chapel Hill, NC, USA. (4)West Virginia Center for Translational Science
Institute, Morgantown, WV, USA.

BACKGROUND AND PURPOSE: Stimulation of the A1 adenosine receptor and angiotensin 
II receptor type-1 (AT1 receptor) causes vasoconstriction through activation of
cytochrome P450 4A (CYP4A) and ERK1/2. Thus, we hypothesized that acute
angiotensin II activation alters the vasomotor response induced by the
non-selective adenosine receptor agonist, NECA, in mouse mesenteric arteries
(MAs).
EXPERIMENTAL APPROACH: We used a Danish Myo Technology wire myograph to measure
muscle tension in isolated MAs from wild type (WT), A1 receptor and A2B receptor 
knockout (KO) mice. Western blots were performed to determine the expression of
AT1 receptors and CYP4A.
KEY RESULTS: Acute exposure (15 min) to angiotensin II attenuated the
NECA-dependent vasodilatation and enhanced vasoconstriction. This vasoconstrictor
effect of angiotensin II in NECA-treated MAs was abolished in A1 receptor KO mice
and in WT mice treated with the A1 receptor antagonist DPCPX, CYP4A inhibitor
HET0016 and ERK1/2 inhibitor PD98059. In MAs from A2B receptor KO mice, the
vasoconstrictor effect of angiotensin II on the NECA-induced response was shown
to be dependent on A1 receptors. Furthermore, in A2B receptor KO mice, the
expression of AT1 receptors and CYP4A was increased and the angiotensin
II-induced vasoconstriction enhanced. In addition, inhibition of KATP channels
with glibenclamide significantly reduced NECA-induced vasodilatation in WT mice.
CONCLUSIONS AND IMPLICATIONS: Acute angiotensin II stimulation enhanced A1
receptor-dependent vasoconstriction and inhibited A2B receptor-dependent
vasodilatation, leading to a net vasoconstriction and altered vasomotor response 
to NECA in MAs. This interaction may be important in the regulation of BP.

© 2015 The British Pharmacological Society.

DOI: 10.1111/bph.13265 
PMCID: PMC4621982 [Available on 2016-10-01]
PMID: 26227882  [PubMed - in process]


97. Br J Pharmacol. 2015 Oct;172(20):4864-74. doi: 10.1111/bph.13255. Epub 2015 Oct
19.

Protective effect of exogenous nitrite in postoperative ileus.

Cosyns SM(1), Shiva S(2,)(3,)(4), Lefebvre RA(1).

Author information: 
(1)Heymans Institute of Pharmacology, Ghent University, Ghent, Belgium.
(2)Vascular Medicine Institute, University of Pittsburgh, Pittsburgh, PA, USA.
(3)Department of Pharmacology and Chemical Biology, University of Pittsburgh,
Pittsburgh, PA, USA. (4)Center for Metabolism and Mitochondrial Medicine,
University of Pittsburgh, Pittsburgh, PA, USA.

BACKGROUND AND PURPOSE: As the pathogenesis of postoperative ileus (POI) involves
inflammation and oxidative stress, comparable to ischaemia/reperfusion injury
which can be ameliorated with nitrite, we investigated whether nitrite can
protect against POI and explored the mechanisms involved.
EXPERIMENTAL APPROACH: We used intestinal manipulation (IM) of the small
intestine to induce POI in C57BL/6J mice. Sodium nitrite (48 nmol) was
administered intravenously just before IM. Intestinal transit was assessed using 
fluorescent imaging. Bethanechol-stimulated jejunal circular muscle contractions 
were measured in organ baths. Inflammatory parameters, neutrophil infiltration,
inducible NOS (iNOS) activity, reactive oxygen species (ROS) levels,
mitochondrial complex I activity and cGMP were measured in the intestinal
muscularis.
KEY RESULTS: Pre-treatment with nitrite markedly improved the delay in intestinal
transit and restored the reduced intestinal contractility observed 24 h following
IM. This was accompanied by reduced protein levels of TNF-α, IL-6 and the
chemokine CCL2, along with reduced iNOS activity and ROS levels. The associated
neutrophil influx at 24 h was not influenced by nitrite. IM reduced mitochondrial
complex I activity and cGMP levels; treatment with nitrite increased cGMP levels.
Pre-treatment with the NO scavenger carboxy-PTIO or the soluble guanylyl cyclase 
inhibitor ODQ abolished nitrite-induced protective effects.
CONCLUSIONS AND IMPLICATIONS: Exogenous nitrite deserves further investigation as
a possible treatment for POI. Nitrite-induced protection of POI in mice was
dependent on NO and this effect was not related to inhibition of mitochondrial
complex I, but did involve activation of soluble guanylyl cyclase.

© 2015 The British Pharmacological Society.

DOI: 10.1111/bph.13255 
PMCID: PMC4621985 [Available on 2016-10-01]
PMID: 26227770  [PubMed - in process]


98. J Physiol. 2015 Oct 1;593(19):4387-409. doi: 10.1113/JP270645. Epub 2015 Aug 30.

Postnatal maturation of GABAergic modulation of sensory inputs onto lateral
amygdala principal neurons.

Bosch D(1,)(2), Ehrlich I(1,)(2).

Author information: 
(1)Hertie Institute for Clinical Brain Research, University of Tuebingen,
Otfried-Mueller-Str. 25, 72076, Tuebingen, Germany. (2)Werner Reichardt Centre
for Integrative Neuroscience, University of Tuebingen, Otfried-Mueller-Str. 25,
72076, Tuebingen, Germany.

KEY POINTS: Throughout life, fear learning is indispensable for survival and
neural plasticity in the lateral amygdala underlies this learning and storage of 
fear memories. During development, properties of fear learning continue to change
into adulthood, but currently little is known about changes in amygdala circuits 
that enable these behavioural transitions. In recordings from neurons in lateral 
amygdala brain slices from infant up to adult mice, we show that spontaneous and 
evoked excitatory and inhibitory synaptic transmissions mature into adolescence. 
At this time, increased inhibitory activity and signalling has the ability to
restrict the function of excitation by presynaptic modulation, and may thus
enable precise stimulus associations to limit fear generalization from
adolescence onward. Our results provide a basis for addressing plasticity
mechanisms that underlie altered fear behaviour in young animals.
ABSTRACT: Convergent evidence suggests that plasticity in the lateral amygdala
(LA) participates in acquisition and storage of fear memory. Sensory inputs from 
thalamic and cortical areas activate principal neurons and local GABAergic
interneurons, which provide feed-forward inhibition that tightly controls LA
activity and plasticity via pre- and postsynaptic GABAA and GABAB receptors.
GABAergic control is also critical during fear expression, generalization and
extinction in adult animals. During rodent development, properties of fear and
extinction learning continue to change into early adulthood. Currently, few
studies have assessed physiological changes in amygdala circuits that may enable 
these behavioural transitions. To obtain first insights, we investigated changes 
in spontaneous and sensory input-evoked inhibition onto LA principal neurons and 
then focused on GABAB receptor-mediated modulation of excitatory sensory inputs
in infant, juvenile, adolescent and young adult mice. We found that spontaneous
and sensory-evoked inhibition increased during development. Physiological changes
were accompanied by changes in dendritic morphology. While GABAB heteroreceptors 
were functionally expressed on sensory afferents already early in development,
they could only be physiologically recruited by sensory-evoked GABA release to
mediate heterosynaptic inhibition from adolescence onward. Furthermore, we found 
GABAB -mediated tonic inhibition of sensory inputs by ambient GABA that also
emerged in adolescence. The observed increase in GABAergic drive may be a
substrate for providing modulatory GABA. Our data suggest that GABAB -mediated
tonic and evoked presynaptic inhibition can suppress sensory input-driven
excitation in the LA to enable precise stimulus associations and limit
generalization of conditioned fear from adolescence onward.

© 2015 The Authors. The Journal of Physiology © 2015 The Physiological Society.

DOI: 10.1113/JP270645 
PMCID: PMC4594245 [Available on 2016-10-01]
PMID: 26227545  [PubMed - indexed for MEDLINE]


99. J Physiol. 2015 Oct 1;593(19):4485-98. doi: 10.1113/JP271180. Epub 2015 Aug 30.

Contrast invariance of orientation tuning in cat primary visual cortex neurons
depends on stimulus size.

Liu YJ(1), Hashemi-Nezhad M(1), Lyon DC(1).

Author information: 
(1)Department of Anatomy and Neurobiology, School of Medicine, University of
California, 364 Med Surge II, Irvine, CA, 92697, USA.

KEY POINTS: The process of orientation tuning is an important and
well-characterized feature of neurons in primary visual cortex. The combination
of ascending and descending circuits involved is not only relevant to
understanding visual processing but the function of neocortex in general. The
classic feed-forward model of orientation tuning predicts a broadening effect due
to increasing contrast; yet, experimental results consistently report contrast
invariance. We show here that contrast invariance actually depends on stimulus
size such that large stimuli extending beyond the neuron's receptive field engage
circuits that promote invariance, whereas optimally sized, smaller stimuli result
in contrast variance that is more in line with the classical orientation tuning
model. These results illustrate the importance of optimizing stimulus parameters 
to best reflect the sensory pathways under study and provide new clues about
different circuits that may be involved in variant and invariant response
properties.
ABSTRACT: Selective response to stimulus orientation is a key feature of neurons 
in primary visual cortex, yet the underlying mechanisms generating orientation
tuning are not fully understood. The combination of feed-forward and cortical
mechanisms involved is not only relevant to understanding visual processing but
the function of neocortex in general. The classic feed-forward model predicts
that orientation tuning should broaden considerably with increasing contrast;
however, experimental results consistently report contrast invariance. We show
here, in primary visual cortex of anaesthetized cats under neuromuscular
blockade, that contrast invariance occurs when visual stimuli are large enough to
include the extraclassical surround (ECS), which is likely to involve circuits of
suppression that may not be entirely feed-forward in origin. On the other hand,
when stimulus size is optimized to the classical receptive field of each neuron, 
the population average shows a statistically significant 40% increase in tuning
width at high contrast, demonstrating that contrast variance of orientation
tuning can occur. Conversely, our results also suggest that the phenomenon of
contrast invariance relies in part on the presence of the ECS. Moreover, these
results illustrate the importance of optimizing stimulus parameters to best
reflect the neural pathways under study.

© 2015 The Authors. The Journal of Physiology © 2015 The Physiological Society.

DOI: 10.1113/JP271180 
PMCID: PMC4594239 [Available on 2016-10-01]
PMID: 26227285  [PubMed - indexed for MEDLINE]


100. J Physiol. 2015 Sep 15;593(18):4275-84. doi: 10.1113/JP271219.

Rapamycin does not prevent increases in myofibrillar or mitochondrial protein
synthesis following endurance exercise.

Philp A(1,)(2), Schenk S(3), Perez-Schindler J(1), Hamilton DL(4), Breen
L(1,)(5), Laverone E(2), Jeromson S(4), Phillips SM(5), Baar K(2).

Author information: 
(1)School of Sport, Exercise and Rehabilitation Sciences, University of
Birmingham, Birmingham, UK. (2)Neurobiology, Physiology and Behaviour, University
of California, Davis, CA, USA. (3)Department of Orthopaedic Surgery and
Biomedical Sciences Graduate Program, University of California, San Diego, CA,
USA. (4)School of Sport, University of Stirling, Stirling, UK. (5)Department of
Kinesiology, McMaster University, Hamilton, ON, CA.

Comment in
    J Physiol. 2015 Nov 1;593(21):4693-5.

The present study aimed to investigate the role of the mechanistic target of
rapamycin complex 1 (mTORC1) in the regulation of myofibrillar (MyoPS) and
mitochondrial (MitoPS) protein synthesis following endurance exercise. Forty-two 
female C57BL/6 mice performed 1 h of treadmill running (18 m min(-1) ; 5° grade),
1 h after i.p. administration of rapamycin (1.5 mg · kg(-1) ) or vehicle. To
quantify skeletal muscle protein fractional synthesis rates, a flooding dose (50 
mg · kg(-1) ) of l-[ring-(13) C6 ]phenylalanine was administered via i.p.
injection. Blood and gastrocnemius muscle were collected in non-exercised control
mice, as well as at 0.5, 3 and 6 h after completing exercise (n = 4 per time
point). Skeletal muscle MyoPS and MitoPS were determined by measuring isotope
incorporation in their respective protein pools. Activation of the
mTORC1-signalling cascade was measured via direct kinase activity assay and
immunoblotting, whereas genes related to mitochondrial biogenesis were measured
via a quantitative RT-PCR. MyoPS increased rapidly in the vehicle group
post-exercise and remained elevated for 6 h, whereas this response was
transiently blunted (30 min post-exercise) by rapamycin. By contrast, MitoPS was 
unaffected by rapamycin, and was increased over the entire post-exercise recovery
period in both groups (P < 0.05). Despite rapid increases in both MyoPS and
MitoPS, mTORC1 activation was suppressed in both groups post-exercise for the
entire 6 h recovery period. Peroxisome proliferator activated receptor-γ
coactivator-1α, pyruvate dehydrogenase kinase 4 and mitochondrial transcription
factor A mRNA increased post-exercise (P < 0.05) and this response was augmented 
by rapamycin (P < 0.05). Collectively, these data suggest that endurance exercise
stimulates MyoPS and MitoPS in skeletal muscle independently of mTORC1
activation.

© 2015 The Authors. The Journal of Physiology © 2015 The Physiological Society.

DOI: 10.1113/JP271219 
PMCID: PMC4594297 [Available on 2016-09-15]
PMID: 26227152  [PubMed - indexed for MEDLINE]


101. J Physiol. 2015 Oct 15;593(20):4589-601. doi: 10.1113/JP270511. Epub 2015 Aug 21.

Nitrergic signalling via interstitial cells of Cajal regulates motor activity in 
murine colon.

Lies B(1), Beck K(1), Keppler J(1), Saur D(2), Groneberg D(1), Friebe A(1).

Author information: 
(1)Physiologisches Institut, Universität Würzburg, Würzburg, Germany. (2)II.
Medizinische Klinik und Poliklinik, Technische Universität München, München,
Germany.

Comment in
    J Physiol. 2015 Oct 15;593(20):4511-2.

In the enteric nervous systems, NO is released from nitrergic neurons as a major 
inhibitory neurotransmitter. NO acts via NO-sensitive guanylyl cyclase (NO-GC),
which is found in different gastrointestinal (GI) cell types including smooth
muscle cells (SMCs) and interstitial cells of Cajal (ICC). The precise mechanism 
of nitrergic signalling through these two cell types to regulate colonic
spontaneous contractions is not fully understood yet. In the present study we
investigated the impact of endogenous and exogenous NO on colonic contractile
motor activity using mice lacking nitric oxide-sensitive guanylyl cyclase (NO-GC)
globally and specifically in SMCs and ICC. Longitudinal smooth muscle of proximal
colon from wild-type (WT) and knockout (KO) mouse strains exhibited spontaneous
contractile activity ex vivo. WT and smooth muscle-specific guanylyl cyclase
knockout (SMC-GCKO) colon showed an arrhythmic contractile activity with varying 
amplitudes and frequencies. In contrast, colon from global and ICC-specific
guanylyl cyclase knockout (ICC-GCKO) animals showed a regular contractile rhythm 
with constant duration and amplitude of the rhythmic contractions. Nerve blockade
(tetrodotoxin) or specific blockade of NO signalling (L-NAME, ODQ) did not
significantly affect contractions of GCKO and ICC-GCKO colon whereas the
arrhythmic contractile patterns of WT and SMC-GCKO colon were transformed into
uniform motor patterns. In contrast, the response to electric field-stimulated
neuronal NO release was similar in SMC-GCKO and global GCKO. In conclusion, our
results indicate that basal enteric NO release acts via myenteric ICC to
influence the generation of spontaneous contractions whereas the effects of
elevated endogenous NO are mediated by SMCs in the murine proximal colon.

© 2015 The Authors. The Journal of Physiology © 2015 The Physiological Society.

DOI: 10.1113/JP270511 
PMCID: PMC4606533 [Available on 2016-10-15]
PMID: 26227063  [PubMed - indexed for MEDLINE]


102. J Physiol. 2015 Oct 1;593(19):4471-84. doi: 10.1113/JP270842. Epub 2015 Aug 19.

Ultrafast initiation of a neural race by impending errors.

Noorani I(1), Carpenter RH(1).

Author information: 
(1)Department of Physiology, Development and Neuroscience, University of
Cambridge, Cambridge, UK.

KEY POINTS: The brain makes decisions by means of races between neural units
representing alternative choices. In the present study, we record the
eyemovements made in the Wheeless task, when a visual stimulus is followed after 
a short delay by another stimulus demanding a different response. The behaviour
can be very precisely described as a race between three independent decision
processes: one Go process for each of the responses, and a Stop process that
tries to cancel the first, now erroneous, response. To explain the high success
rate for cancellation that we observe, the onset time for the Stop process must
be some 10-20 ms shorter than for Go. As well as extending our understanding of
the dynamics of complex decision-making, this task provides a rapid, non-invasive
method for quantifying disorders of higher neural function.
ABSTRACT: The brain makes decisions by means of races between neural units
representing alternative choices, and such models can predict behaviour in
decision tasks in a precisely quantitative way. But what is less clear is how
soon after the stimulus the race actually starts. In the present study, we
re-visit a complex decision experiment: the Wheeless task, in which a saccadic
stimulus is followed after a short delay by a second stimulus, with the subject
sometimes making a saccade to the first, now inappropriate, stimulus, and
sometimes going straight to the correct one. We demonstrate that a simple model
with three accumulator units, two 'Go' and one 'Stop', can then account in detail
for the individual responses made, as well as their timing. This complex
decision-making behaviour is predicted directly for each individual subject by
their performance in a simple step saccadic task, which identifies the two free
parameters that are specific for each subject. By contrast to previous
assumptions, we find that it is necessary for the onset time of the Stop unit to 
be shorter than for Go by 10-20 ms. This suggests a specifically fast mechanism
for altering responses in situations where urgent action is needed to prevent an 
impending error.

© 2015 The Authors. The Journal of Physiology © 2015 The Physiological Society.

DOI: 10.1113/JP270842 
PMCID: PMC4594249 [Available on 2016-10-01]
PMID: 26226854  [PubMed - indexed for MEDLINE]


103. Br J Pharmacol. 2015 Oct;172(20):4875-87. doi: 10.1111/bph.13256. Epub 2015 Oct
19.

A novel multi-parameter assay to dissect the pharmacological effects of different
modes of integrin αLβ2 inhibition in whole blood.

Welzenbach K(1), Mancuso RV(2), Krähenbühl S(2), Weitz-Schmidt G(1,)(3).

Author information: 
(1)Novartis Pharma AG, Novartis Institutes of Biomedical Research, Basel,
Switzerland. (2)Division of Clinical Pharmacology and Toxicology, University
Hospital, Basel, Switzerland. (3)AlloCyte Pharmaceuticals AG, Basel, Switzerland.

BACKGROUND AND PURPOSE: The integrin αLβ2 plays central roles in leukocyte
adhesion and T cell activation, rendering αLβ2 an attractive therapeutic target. 
Compounds with different modes of αLβ2 inhibition are in development, currently. 
Consequently, there is a foreseeable need for bedside assays, which allow
assessment of the different effects of diverse types of αLβ2 inhibitors in the
peripheral blood of treated patients.
EXPERIMENTAL APPROACH: Here, we describe a flow cytometry-based technology that
simultaneously quantitates αLβ2 conformational change upon inhibitor binding,
αLβ2 expression and T cell activation at the single-cell level in human blood.
Two classes of allosteric low MW inhibitors, designated α I and α/β I allosteric 
αLβ2 inhibitors, were investigated. The first application revealed intriguing
inhibitor class-specific profiles.
KEY RESULTS: Half-maximal inhibition of T cell activation was associated with 80%
epitope loss induced by α I allosteric inhibitors and with 40% epitope gain
induced by α/β I allosteric inhibitors. This differential establishes that
inhibitor-induced αLβ2 epitope changes do not directly predict the effect on T
cell activation. Moreover, we show here for the first time that α/β I allosteric 
inhibitors, in contrast to α I allosteric inhibitors, provoked partial
downmodulation of αLβ2, revealing a novel property of this inhibitor class.
CONCLUSIONS AND IMPLICATIONS: The multi-parameter whole blood αLβ2 assay
described here may enable therapeutic monitoring of αLβ2 inhibitors in patients' 
blood. The assay dissects differential effect profiles of different classes of
αLβ2 inhibitors.

© 2015 The British Pharmacological Society.

DOI: 10.1111/bph.13256 
PMCID: PMC4621979 [Available on 2016-10-01]
PMID: 26224111  [PubMed - in process]


104. J Physiol. 2015 Oct 1;593(19):4341-60. doi: 10.1113/JP270849. Epub 2015 Aug 30.

The extracellular matrix molecule brevican is an integral component of the
machinery mediating fast synaptic transmission at the calyx of Held.

Blosa M(1), Sonntag M(1,)(2), Jäger C(1), Weigel S(1), Seeger J(3), Frischknecht 
R(4), Seidenbecher CI(4), Matthews RT(5), Arendt T(1), Rübsamen R(2), Morawski
M(1).

Author information: 
(1)Paul Flechsig Institute for Brain Research, Faculty of Medicine, University of
Leipzig, 04103, Leipzig, Germany. (2)Institute of Biology, Faculty of Biology,
Pharmacy and Psychology, University of Leipzig, 04103, Leipzig, Germany.
(3)Institute of Anatomy, Histology and Embryology, Faculty of Veterinary
Medicine, University of Leipzig, 04103, Leipzig, Germany. (4)Leibniz Institute
for Neurobiology, 39118, Magdeburg, Germany. (5)Department of Neuroscience and
Physiology, State University of New York Upstate Medical University, Syracuse,
NY, 13210, USA.

KEY POINTS: The proteoglycan brevican is a major component of the extracellular
matrix of perineuronal nets and is highly enriched in the perisynaptic space
suggesting a role for synaptic transmission. We have introduced the calyx of Held
in the auditory brainstem as a model system to study the impact of brevican on
dynamics and reliability of synaptic transmission. In vivo extracellular
single-unit recordings at the calyx of Held in brevican-deficient mice yielded a 
significant increase in the action potential (AP) transmission delay and a
prolongation of pre- and postsynaptic APs. The changes in dynamics of signal
transmission were accompanied by the reduction of presynaptic vGlut1 and
ultrastructural changes in the perisynaptic space. These data show that brevican 
is an important mediator of fast synaptic transmission at the calyx of Held.
ABSTRACT: The extracellular matrix is an integral part of the neural tissue. Its 
most conspicuous manifestation in the brain are the perineuronal nets (PNs) which
surround somata and proximal dendrites of distinct neuron types. The chondroitin 
sulfate proteoglycan brevican is a major component of PNs. In contrast to other
PN-comprising proteoglycans (e.g. aggrecan and neurocan), brevican is mainly
expressed in the perisynaptic space closely associated with both the pre- and
postsynaptic membrane. This specific localization prompted the hypothesis that
brevican might play a role in synaptic transmission. In the present study we
specifically investigated the role of brevican in synaptic transmission at a
central synapse, the calyx of Held in the medial nucleus of the trapezoid body,
by the use of in vivo electrophysiology, immunohistochemistry, biochemistry and
electron microscopy. In vivo extracellular single-unit recordings were acquired
in brevican-deficient mice and the dynamics and reliability of synaptic
transmission were compared to wild-type littermates. In knockout mice, the speed 
of pre-to-postsynaptic action potential (AP) transmission was reduced and the
duration of the respective pre- and postsynaptic APs increased. The reliability
of signal transmission, however, was not affected by the lack of brevican. The
changes in dynamics of signal transmission were accompanied by the reduction of
(i) presynaptic vGlut1 and (ii) the size of subsynaptic cavities. The present
results suggest an essential role of brevican for the functionality of high-speed
synaptic transmission at the calyx of Held.

© 2015 The Authors. The Journal of Physiology © 2015 The Physiological Society.

DOI: 10.1113/JP270849 
PMCID: PMC4594243 [Available on 2016-10-01]
PMID: 26223835  [PubMed - indexed for MEDLINE]


105. J Physiol. 2015 Oct 15;593(20):4603-14. doi: 10.1113/JP270631. Epub 2015 Sep 3.

Physiological increases in lactate inhibit intracellular calcium transients,
acidify myocytes and decrease force in term pregnant rat myometrium.

Hanley JA(1), Weeks A(2), Wray S(1).

Author information: 
(1)Departments of Cellular and Molecular Physiology. (2)Women's and Children's
Health, Institute of Translational Medicine, University of Liverpool, Liverpool, 
UK.

Lactate is increased in myometrial capillary blood from women in slow or
non-progressive labour (dystocia), suggesting that it is detrimental to uterine
contractions. There are, however, no studies of the effect of lactate on the
myometrium. We therefore investigated its effects and mechanism of action on
myometrial strips from term pregnant rats. The effects on spontaneous and
oxytocin-induced contractility in response to sodium lactate and other weak acids
(1-20 mM) were studied. In some experiments, simultaneous force and intracellular
Ca(2+) or pH (pH(i)) were measured with Indo-1 or Carboxy-SNARF, respectively.
Statistical differences were tested using non-parametric tests. Lactate
significantly decreased spontaneous contractility with an EC50 of 3.9 mM.
Propionate, butyrate and pyruvate also reduced contractions with similar potency.
The effects of lactate were reduced in the presence of oxytocin but remained
significant. Lactate decreased pH(i) and nulling the decrease in pH(i) abolished 
its effects. We also show that lactate inhibited Ca(2+) transients, with these
changes mirroring those produced on force. If Ca(2+) entry was enhanced by
depolarization (high KCl) or applying the Ca(2+) channel agonist, Bay K 4644, the
effects of lactate were abolished. Taken together, these data show that lactate
in the physiological range potently decreases myometrial contractility as a
result of its inhibition of Ca(2+) transients, which can be attributed to the
induced acidification. The present study suggests that the accumulation of
extracellular lactate will reduce myometrial contractions and could therefore
contribute to labour dystocia.

© 2015 The Authors. The Journal of Physiology published by John Wiley & Sons Ltd 
on behalf of The Physiological Society.

DOI: 10.1113/JP270631 
PMCID: PMC4606541
PMID: 26223765  [PubMed - indexed for MEDLINE]


106. Br J Pharmacol. 2015 Oct;172(20):4932-45. doi: 10.1111/bph.13261. Epub 2015 Sep
22.

Alkaline phosphatase protects against renal inflammation through
dephosphorylation of lipopolysaccharide and adenosine triphosphate.

Peters E(1,)(2), Geraci S(3), Heemskerk S(1,)(2), Wilmer MJ(2), Bilos A(2),
Kraenzlin B(3), Gretz N(3), Pickkers P(1), Masereeuw R(2,)(4).

Author information: 
(1)Department of Intensive Care Medicine, Radboud university medical center,
Nijmegen, The Netherlands. (2)Department of Pharmacology and Toxicology, Radboud 
university medical center, Nijmegen, The Netherlands. (3)Medical Research Center,
University of Heidelberg, Mannheim, Germany. (4)Division of Pharmacology, Faculty
of Science, Utrecht Institute for Pharmaceutical Sciences, Utrecht, The
Netherlands.

BACKGROUND AND PURPOSE: Recently, two phase-II trials demonstrated improved renal
function in critically ill patients with sepsis-associated acute kidney injury
treated with the enzyme alkaline phosphatase. Here, we elucidated the dual active
effect on renal protection of alkaline phosphatase.
EXPERIMENTAL APPROACH: The effect of human recombinant alkaline phosphatase
(recAP) on LPS-induced renal injury was studied in Sprague-Dawley rats. Renal
function was assessed by transcutaneous measurement of FITC-sinistrin elimination
in freely moving, awake rats. The mechanism of action of recAP was further
investigated in vitro using conditionally immortalized human proximal tubular
epithelial cells (ciPTEC).
KEY RESULTS: In vivo, LPS administration significantly prolonged FITC-sinistrin
half-life and increased fractional urea excretion, which was prevented by recAP
co-administration. Moreover, recAP prevented LPS-induced increase in proximal
tubule injury marker, kidney injury molecule-1 expression and excretion. In
vitro, LPS-induced production of TNF-α, IL-6 and IL-8 was significantly
attenuated by recAP. This effect was linked to dephosphorylation, as
enzymatically inactive recAP had no effect on LPS-induced cytokine production.
RecAP-mediated protection resulted in increased adenosine levels through
dephosphorylation of LPS-induced extracellular ADP and ATP. Also, recAP
attenuated LPS-induced increased expression of adenosine A2A receptor. However,
the A2A receptor antagonist ZM-241385 did not diminish the effects of recAP.
CONCLUSIONS AND IMPLICATIONS: These results indicate that the ability of recAP to
reduce renal inflammation may account for the beneficial effect observed in
septic acute kidney injury patients, and that dephosphorylation of ATP and LPS
are responsible for this protective effect.

© 2015 The British Pharmacological Society.

DOI: 10.1111/bph.13261 
PMCID: PMC4621995 [Available on 2016-10-01]
PMID: 26222228  [PubMed - in process]


107. Br J Pharmacol. 2015 Oct;172(20):4919-31. doi: 10.1111/bph.13260. Epub 2015 Sep
22.

α7 nicotinic ACh receptor-deficient mice exhibit sustained attention impairments 
that are reversed by β2 nicotinic ACh receptor activation.

Kolisnyk B(1,)(2), Al-Onaizi MA(1,)(3), Prado VF(1,)(2,)(4,)(3), Prado
MA(1,)(2,)(4,)(3).

Author information: 
(1)Robarts Research Institute, Schulich School of Medicine & Dentistry,
University of Western Ontario, London, ON, Canada. (2)Graduate Program in
Neuroscience, University of Western Ontario, London, ON, Canada. (3)Department of
Anatomy and Cell Biology, University of Western Ontario, London, ON, Canada.
(4)Department of Physiology and Pharmacology, University of Western Ontario,
London, ON, Canada.

BACKGROUND AND PURPOSE: Disruptions of executive function, including attentional 
deficits, are a hallmark of a number of diseases. ACh in the prefrontal cortex
regulates attentive behaviour; however, the role of α7 nicotinic ACh receptor
(α7nAChR) in attention is contentious.
EXPERIMENTAL APPROACH: In order to probe attention, we trained both wild-type and
α7nAChR knockout mice on a touch screen-based five-choice serial reaction time
task (5-CSRT). Following training procedures, we then tested sustained attention 
using a probe trial experiment. To further differentiate the role of specific
nicotinic receptors in attention, we then tested the effects of both α7nAChR and 
β2nAChR agonists on the performance of both wild-type and knockout mice on the
5-CSRT task.
KEY RESULTS: At low doses, α7nAChR agonists improved attentional performance of
wild-type mice, while high doses had deleterious effects on attention. α7nAChR
knockout mice displayed deficits in sustained attention that were not ameliorated
by α7nAChR agonists. However, these deficits were completely reversed by the
administration of a β2nAChR agonist. Furthermore, administration of a β2nAChR
agonist in α7nAChR knockout mice elicited similar biochemical response in the
prefrontal cortex as the administration of α7nAChR agonists in wild-type mice.
CONCLUSIONS AND IMPLICATIONS: Our experiments reveal an intricate relationship
between distinct nicotinic receptors to regulate attentional performance and
provide the basis for targeting β2nAChRs pharmacologically to decrease
attentional deficits due to a dysfunction in α7nAChRs.

© 2015 The British Pharmacological Society.

DOI: 10.1111/bph.13260 
PMCID: PMC4621992 [Available on 2016-10-01]
PMID: 26222090  [PubMed - in process]


108. Br J Pharmacol. 2015 Oct;172(20):4905-18. doi: 10.1111/bph.13259. Epub 2015 Oct
15.

Addition of a single methyl group to a small molecule sodium channel inhibitor
introduces a new mode of gating modulation.

Wang L(1), Zellmer SG(2), Printzenhoff DM(2), Castle NA(2).

Author information: 
(1)Glaxo SmithKline, Shanghai, China. (2)Icagen Inc., Durham, NC, USA.

BACKGROUND AND PURPOSE: Aryl sulfonamide Nav 1.3 or Nav 1.7 voltage-gated sodium 
(Nav ) channel inhibitors interact with the Domain 4 voltage sensor domain (D4
VSD). During studies to better understand the structure-activity relationship of 
this interaction, an additional mode of channel modulation, specifically slowing 
of inactivation, was revealed by addition of a single methyl moiety. The
objective of the current study was to determine if these different modulatory
effects are mediated by the same or distinct interactions with the channel.
EXPERIMENTAL APPROACH: Electrophysiology and site-directed mutation were used to 
compare the effects of PF-06526290 and its desmethyl analogue PF-05661014 on Nav 
channel function.
KEY RESULTS: PF-05661014 selectively inhibits Nav 1.3 versus Nav 1.7 currents by 
stabilizing inactivated channels via interaction with D4 VSD. In contrast,
PF-06526290, which differs from PF-05661014 by a single methyl group, exhibits a 
dual effect. It greatly slows inactivation of Nav channels in a
subtype-independent manner. However, upon prolonged depolarization to induce
inactivation, PF-06526290 becomes a Nav subtype selective inhibitor similar to
PF-05661014. Mutation of the D4 VSD modulates inhibition of Nav 1.3 or Nav 1.7 by
both PF-05661014 and PF-06526290, but has no effect on the inactivation slowing
produced by PF-06526290. This finding, along with the absence of functional
inhibition of PF-06526290-induced inactivation slowing by PF-05661014, suggests
that distinct interactions underlie the two modes of Nav channel modulation.
CONCLUSIONS AND IMPLICATIONS: Addition of a methyl group to a Nav channel
inhibitor introduces an additional mode of gating modulation, implying that a
single compound can affect sodium channel function in multiple ways.

© 2015 The British Pharmacological Society.

DOI: 10.1111/bph.13259 
PMCID: PMC4621986 [Available on 2016-10-01]
PMID: 26220736  [PubMed - in process]


109. Br J Pharmacol. 2015 Oct;172(20):4888-904. doi: 10.1111/bph.13258. Epub 2015 Oct 
13.

Pharmacophore-based discovery of inhibitors of a novel drug/proton antiporter in 
human brain endothelial hCMEC/D3 cell line.

Chapy H(1,)(2,)(3), Goracci L(4), Vayer P(5), Parmentier Y(5), Carrupt PA(6),
Declèves X(1,)(2,)(3,)(7), Scherrmann JM(1,)(2,)(3,)(7), Cisternino
S(1,)(2,)(3,)(7), Cruciani G(4).

Author information: 
(1)INSERM U1144, Variabilité de réponse aux psychotropes, Paris, 75006, France.
(2)UMR-S 1144, Université Paris Descartes, Paris, 75006, France. (3)UMR-S 1144,
Université Paris Diderot, Paris, 75013, France. (4)Department of Chemistry,
Biology and Biotechnology, University of Perugia, Perugia, 06123, Italy.
(5)Département de recherche biopharmaceutique, Technologie Servier, Orléans,
45000, France. (6)Laboratoire de Pharmacochimie, Université de Genève, Genève,
CH-1211, Switzerland. (7)Assistance Publique des Hôpitaux de Paris (AP-HP),
Paris, France.

BACKGROUND AND PURPOSE: An influx drug/proton antiporter of unknown structure has
been functionally demonstrated at the blood-brain barrier. This transporter,
which handles some psychoactive drugs like diphenhydramine, clonidine, oxycodone,
nicotine and cocaine, could represent a new pharmacological target in drug
addiction therapy. However, at present there are no known drugs/inhibitors that
effectively inhibit/modulate this transporter in vivo.
EXPERIMENTAL APPROACH: The FLAPpharm approach was used to establish a
pharmacophore model for inhibitors of this transporter. The inhibitory potency of
44 selected compounds was determined against the specific substrate,
[(3)H]-clonidine, in the human cerebral endothelial cell line hCMEC/D3 and ranked
as good, medium, weak or non-inhibitor.
KEY RESULTS: The pharmacophore model obtained was used as a template to screen
xenobiotic and endogenous compounds from databases [Specs, Recon2, Human
Metabolome Database (HMDB), human intestinal transporter database], and
hypothetical candidates were tested in vitro to determine their inhibitory
capacity with [(3)H]-clonidine. According to the transporter database, 80% of the
proton antiporter inhibitor candidates could inhibit P-glycoprotein/MDR1/ABCB1
and specificity is improved by reducing inhibitor size/shape and increasing water
solubility. Virtual screening results using HMDB and Recon2 for endogenous
compounds appropriately scored tryptamine as an inhibitor.
CONCLUSIONS AND IMPLICATIONS: The pharmacophore model for the proton-antiporter
inhibitors was a good predictor of known inhibitors and allowed us to identify
new good inhibitors. This model marks a new step towards the discovery of this
drug/proton antiporter and will be of great use for the discovery and design of
potent inhibitors that could potentially help to assess and validate its
pharmacological role in drug addiction in vivo.

© 2015 The British Pharmacological Society.

DOI: 10.1111/bph.13258 
PMCID: PMC4621989 [Available on 2016-10-01]
PMID: 26220580  [PubMed - in process]


110. Br J Pharmacol. 2015 Oct;172(20):4817-32. doi: 10.1111/bph.13252. Epub 2015 Oct
14.

Salvage of nicotinamide adenine dinucleotide plays a critical role in the
bioenergetic recovery of post-hypoxic cardiomyocytes.

Gero D(1), Szabo C(1).

Author information: 
(1)Department of Anesthesiology, University of Texas Medical Branch, Galveston,
TX, USA.

BACKGROUND AND PURPOSE: Ischaemic heart disease can lead to serious,
life-threatening complications. Traditional therapies for ischaemia aim to
increase oxygen delivery and reduce the myocardial ATP consumption by increasing 
the coronary perfusion and by suppressing cardiac contractility, heart rate or
blood pressure. An adjunctive treatment option for ischaemia is to improve or
optimize myocardial metabolism.
EXPERIMENTAL APPROACH: Metabolic suppression in the ischaemic heart is
characterized by reduced levels of high-energy molecules: ATP and NAD(+) .
Because NAD(+) is required for most metabolic processes that generate ATP, we
hypothesized that restoration of NAD(+) would be a prerequisite for ATP
regeneration and examined the role of the major NAD(+) anabolic and catabolic
pathways in the bioenergetic restoration process following oxygen-glucose
deprivation injury in a cardiomyocyte cell line (H9c2 cells).
KEY RESULTS: Salvage of NAD(+) via nicotinamide phosphoribosyl transferase was
essential for bioenergetic recovery in cardiomyocytes. Blockade of nicotinamide
phosphoribosyl transferase prevented the restoration of the cellular ATP pool
following oxygen-glucose deprivation injury by inhibiting both the aerobic and
anaerobic metabolism in the cardiomyocytes. NAD(+) consumption by PARP-1 also
undermined the recovery processes, and PARP inhibition significantly improved the
metabolism and increased cellular ATP levels in cardiomyocytes.
CONCLUSIONS AND IMPLICATIONS: We conclude that the NAD(+) salvage pathway is
essential for bioenergetic recovery in post-hypoxic cardiomyocytes and PARP
inhibition may represent a potential future therapeutic intervention in ischaemic
heart disease.

© 2015 The British Pharmacological Society.

DOI: 10.1111/bph.13252 
PMCID: PMC4621988 [Available on 2016-10-01]
PMID: 26218637  [PubMed - in process]


111. Br J Pharmacol. 2015 Oct;172(20):4806-16. doi: 10.1111/bph.13251. Epub 2015 Oct
8.

Continuous inhibition of 11β-hydroxysteroid dehydrogenase type I in adipose
tissue leads to tachyphylaxis in humans and rats but not in mice.

Morentin Gutierrez P(1), Gyte A(1), deSchoolmeester J(1), Ceuppens P(1), Swales
J(1), Stacey C(1), Eriksson JW(2,)(3), Sjöstrand M(2), Nilsson C(2), Leighton
B(1).

Author information: 
(1)AstraZeneca R&D, Mereside, Alderley Park, Macclesfield, SK10 4TG, UK.
(2)AstraZeneca R&D, Mölndal, Sweden. (3)Department of Medical Sciences, Uppsala
University, 751 85, Uppsala, Sweden.

BACKGROUND AND PURPOSE: 11β-hydroxysteroid dehydrogenase type I (11β-HSD1), a
target for Type 2 diabetes mellitus, converts inactive glucocorticoids into
bioactive forms, increasing tissue concentrations. We have compared the
pharmacokinetic-pharmacodynamic (PK/PD) relationship of target inhibition after
acute and repeat administration of inhibitors of 11β-HSD1 activity in human, rat 
and mouse adipose tissue (AT).
EXPERIMENTAL APPROACH: Studies included abdominally obese human volunteers, rats 
and mice. Two specific 11β-HSD1 inhibitors (AZD8329 and COMPOUND-20) were
administered as single oral doses or repeat daily doses for 7-9 days. 11β-HSD1
activity in AT was measured ex vivo by conversion of (3) H-cortisone to (3)
H-cortisol.
KEY RESULTS: In human and rat AT, inhibition of 11β-HSD1 activity was lost after 
repeat dosing of AZD8329, compared with acute administration. Similarly, in rat
AT, there was loss of inhibition of 11β-HSD1 activity after repeat dosing with
COMPOUND-20 with continuous drug cover, but effects were substantially reduced if
a 'drug holiday' period was maintained daily. Inhibition of 11β-HSD1 activity was
not lost in mouse AT after continuous cover with COMPOUND-20 for 7 days.
CONCLUSIONS AND IMPLICATIONS: Human and rat AT, but not mouse AT, exhibited
tachyphylaxis for inhibition of 11β-HSD1 activity after repeat dosing.
Translation of observed efficacy in murine disease models to human for 11β-HSD1
inhibitors may be misleading. Investigators of the effects of 11β-HSD1 inhibitors
should confirm that desired levels of enzyme inhibition in AT can be maintained
over time after repeat dosing and not rely on results following a single dose.

© 2015 The British Pharmacological Society.

DOI: 10.1111/bph.13251 
PMCID: PMC4621984 [Available on 2016-10-01]
PMID: 26218540  [PubMed - in process]


112. Br J Pharmacol. 2015 Oct;172(20):4790-805. doi: 10.1111/bph.13250. Epub 2015 Oct 
13.

Cannabidiol is a negative allosteric modulator of the cannabinoid CB1 receptor.

Laprairie RB(1), Bagher AM(1), Kelly ME(1,)(2), Denovan-Wright EM(1).

Author information: 
(1)Departments of Pharmacology, Dalhousie University, Halifax, NS, Canada.
(2)Opthamology and Visual Sciences, Dalhousie University, Halifax, NS, Canada.

BACKGROUND AND PURPOSE: Cannabidiol has been reported to act as an antagonist at 
cannabinoid CB1 receptors. We hypothesized that cannabidiol would inhibit
cannabinoid agonist activity through negative allosteric modulation of CB1
receptors.
EXPERIMENTAL APPROACH: Internalization of CB1 receptors, arrestin2 recruitment,
and PLCβ3 and ERK1/2 phosphorylation, were quantified in HEK 293A cells
heterologously expressing CB1 receptors and in the STHdh(Q7/Q7) cell model of
striatal neurons endogenously expressing CB1 receptors. Cells were treated with
2-arachidonylglycerol or Δ(9)-tetrahydrocannabinol alone and in combination with 
different concentrations of cannabidiol.
KEY RESULTS: Cannabidiol reduced the efficacy and potency of
2-arachidonylglycerol and Δ(9)-tetrahydrocannabinol on PLCβ3- and
ERK1/2-dependent signalling in cells heterologously (HEK 293A) or endogenously
(STHdh(Q7/Q7)) expressing CB1 receptors. By reducing arrestin2 recruitment to CB1
receptors, cannabidiol treatment prevented internalization of these receptors.
The allosteric activity of cannabidiol depended upon polar residues being present
at positions 98 and 107 in the extracellular amino terminus of the CB1 receptor.
CONCLUSIONS AND IMPLICATIONS: Cannabidiol behaved as a non-competitive negative
allosteric modulator of CB1 receptors. Allosteric modulation, in conjunction with
effects not mediated by CB1 receptors, may explain the in vivo effects of
cannabidiol. Allosteric modulators of CB1 receptors have the potential to treat
CNS and peripheral disorders while avoiding the adverse effects associated with
orthosteric agonism or antagonism of these receptors.

© 2015 The British Pharmacological Society.

DOI: 10.1111/bph.13250 
PMCID: PMC4621983 [Available on 2016-10-01]
PMID: 26218440  [PubMed - in process]


113. Br J Pharmacol. 2015 Nov;172(21):5037-49. doi: 10.1111/bph.13263. Epub 2015 Oct
22.

Simulating the influence of plasma protein on measured receptor affinity in
biochemical assays reveals the utility of Schild analysis for estimating compound
affinity for plasma proteins.

Blakeley D(1), Sykes DA(2), Ensor P(2), Bertran E(3), Aston PJ(4), Charlton
SJ(2).

Author information: 
(1)Novartis Institutes for Biomedical Research, Horsham, West Sussex, UK.
(2)School of Life Sciences, University of Nottingham, Nottingham, UK. (3)Roche
Innovation Center Basel, Switzerland. (4)Department of Mathematics, University of
Surrey, Guildford, UK.

BACKGROUND AND PURPOSE: Plasma protein binding (PPB) influences the free fraction
of drug available to bind to its target and is therefore an important
consideration in drug discovery. While traditional methods for assessing PPB
(e.g. rapid equilibrium dialysis) are suitable for comparing compounds with
relatively weak PPB, they are not able to accurately discriminate between highly 
bound compounds (typically >99.5%). The aim of the present work was to use
mathematical modelling to explore the potential utility of receptor binding and
cellular functional assays to estimate the affinity of compounds for plasma
proteins. Plasma proteins are routinely added to in vitro assays, so a secondary 
goal was to investigate the effect of plasma proteins on observed ligand-receptor
interactions.
EXPERIMENTAL APPROACH: Using the principle of conservation of mass and the law of
mass action, a cubic equation was derived describing the ligand-receptor complex 
[LR] in the presence of plasma protein at equilibrium.
KEY RESULTS: The model demonstrates the profound influence of PPB on in vitro
assays and identifies the utility of Schild analysis, which is usually applied to
determine receptor-antagonist affinities, for calculating affinity at plasma
proteins (termed KP ). We have also extended this analysis to functional effects 
using operational modelling and demonstrate that these approaches can also be
applied to cell-based assay systems.
CONCLUSIONS AND IMPLICATIONS: These mathematical models can potentially be used
in conjunction with experimental data to estimate drug-plasma protein affinities 
in the earliest phases of drug discovery programmes.

© 2015 The British Pharmacological Society.

DOI: 10.1111/bph.13263 
PMCID: PMC4687802 [Available on 2016-11-01]
PMID: 26211929  [PubMed - in process]


114. Br J Pharmacol. 2015 Oct;172(20):4946-58. doi: 10.1111/bph.13262. Epub 2015 Oct
18.

δ Subunit-containing GABAA receptors are preferred targets for the centrally
acting analgesic flupirtine.

Klinger F(1), Bajric M(1), Salzer I(1), Dorostkar MM(1), Khan D(1), Pollak DD(1),
Kubista H(1), Boehm S(1), Koenig X(1).

Author information: 
(1)Department of Neurophysiology and Neuropharmacology, Centre for Physiology and
Pharmacology, Medical University of Vienna, Spitalgasse 23, Vienna, 1090,
Austria.

BACKGROUND AND PURPOSE: The Kv 7 channel activator flupirtine is a clinical
analgesic characterized as 'selective neuronal potassium channel opener'.
Flupirtine was found to exert comparable actions at GABAA receptors and Kv 7
channels in neurons of pain pathways, but not in hippocampus.
EXPERIMENTAL APPROACH: Expression patterns of GABAA receptors were explored in
immunoblots of rat dorsal root ganglia, dorsal horns and hippocampi using
antibodies for 10 different subunits. Effects of flupirtine on recombinant and
native GABAA receptors were investigated in patch clamp experiments and compared 
with the actions on Kv 7 channels.
KEY RESULTS: Immunoblots pointed towards α2, α3, β3 and γ2 subunits as targets,
but in all γ2-containing receptors the effects of flupirtine were alike: leftward
shift of GABA concentration-response curves and diminished maximal amplitudes.
After replacement of γ2S by δ, flupirtine increased maximal amplitudes. Currents 
through α1β2δ receptors were more enhanced than those through Kv 7 channels. In
hippocampal neurons, flupirtine prolonged inhibitory postsynaptic currents, left 
miniature inhibitory postsynaptic currents (mIPSCs) unaltered and increased
bicuculline-sensitive tonic currents; penicillin abolished mIPSCs, but not tonic 
currents; concentration-response curves for GABA-induced currents were shifted to
the left by flupirtine without changes in maximal amplitudes; in the presence of 
penicillin, maximal amplitudes were increased; GABA-induced currents in the
presence of penicillin were more sensitive towards flupirtine than K(+) currents.
In dorsal horn neurons, currents evoked by the δ-preferring agonist THIP
(gaboxadol) were more sensitive towards flupirtine than K(+) currents.
CONCLUSIONS AND IMPLICATIONS: Flupirtine prefers δ-containing GABAA receptors
over γ-containing ones and over Kv 7 channels.

© 2015 The Authors. British Journal of Pharmacology published by John Wiley &
Sons Ltd on behalf of British Pharmacological Society.

DOI: 10.1111/bph.13262 
PMCID: PMC4621994
PMID: 26211808  [PubMed - in process]


115. Br J Pharmacol. 2015 Oct;172(20):4847-63. doi: 10.1111/bph.13254. Epub 2015 Sep
23.

Role for engagement of β-arrestin2 by the transactivated EGFR in agonist-specific
regulation of δ receptor activation of ERK1/2.

Zhang LS(1), Wang YJ(1), Ju YY(1), Zan GY(1), Xu C(1), Hong MH(1), Wang YH(2),
Chi ZQ(1), Liu JG(1).

Author information: 
(1)Key Laboratory of Receptor Research, Shanghai Institute of Materia Medica and 
Collaborative Innovation Center for Brain Science, Chinese Academy of Science,
Shanghai, China. (2)School of Pharmacy, Nanjing University of Chinese Medicine,
Nanjing, China.

BACKGROUND AND PURPOSE: β-Arrestins function as signal transducers linking GPCRs 
to ERK1/2 signalling either by scaffolding members of ERK1/2s cascades or by
transactivating receptor tyrosine kinases through Src-mediated release of
transactivating factor. Recruitment of β-arrestins to the activated GPCRs is
required for ERK1/2 activation. Our previous studies showed that δ receptors
activate ERK1/2 through a β-arrestin-dependent mechanism without inducing
β-arrestin binding to the δ receptors. However, the precise mechanisms involved
remain to be established.
EXPERIMENTAL APPROACH: ERK1/2 activation by δ receptor ligands was assessed using
HEK293 cells in vitro and male Sprague Dawley rats in vivo. Immunoprecipitation, 
immunoblotting, siRNA transfection, intracerebroventricular injection and
immunohistochemistry were used to elucidate the underlying mechanism.
KEY RESULTS: We identified a new signalling pathway in which recruitment of
β-arrestin2 to the EGFR rather than δ receptor was required for its role in δ
receptor-mediated ERK1/2 activation in response to H-Tyr-Tic-Phe-Phe-OH (TIPP) or
morphine stimulation. Stimulation of the δ receptor with ligands leads to the
phosphorylation of PKCδ, which acts upstream of EGFR transactivation and is
needed for the release of the EGFR-activating factor, whereas β-arrestin2 was
found to act downstream of the EGFR transactivation. Moreover, we demonstrated
that coupling of the PKCδ/EGFR/β-arrestin2 transactivation pathway to δ
receptor-mediated ERK1/2 activation was ligand-specific and the Ser(363) of δ
receptors was crucial for ligand-specific implementation of this ERK1/2
activation pathway.
CONCLUSIONS AND IMPLICATIONS: The δ receptor-mediated activation of ERK1/2 is via
ligand-specific transactivation of EGFR. This study adds new insights into the
mechanism by which δ receptors activate ERK1/2.

© 2015 The British Pharmacological Society.

DOI: 10.1111/bph.13254 
PMCID: PMC4621978 [Available on 2016-10-01]
PMID: 26211551  [PubMed - in process]


116. Br J Pharmacol. 2015 Oct;172(20):4833-46. doi: 10.1111/bph.13253. Epub 2015 Oct
13.

β-Blockers have differential effects on the murine asthma phenotype.

Thanawala VJ(1), Valdez DJ(2), Joshi R(2), Forkuo GS(3), Parra S(4), Knoll BJ(2),
Bouvier M(5,)(6), Leff P(7), Bond RA(2).

Author information: 
(1)Department of Integrative and Biology Pharmacology, University of Texas Health
Science Center, Houston, TX, USA. (2)Department of Pharmacological and
Pharmaceutical Sciences, University of Houston, Houston, TX, USA. (3)Department
of Chemistry and Biochemistry, University of Wisconsin, Milwaukee Institute for
Drug Discovery, Milwaukee, WI. (4)Vapogenix, Inc., Houston, TX, USA.
(5)Department of Biochemistry, Université de Montréal, Montréal, QC, Canada.
(6)Institute for Research in Immunology and Cancer, Université de Montréal,
Montréal, QC, Canada. (7)Consultant in Pharmacology, Cheshire, UK.

Comment in
    Br J Pharmacol. 2016 Jan;173(1):248-9.
    Br J Pharmacol. 2016 Jan;173(1):250-1.

BACKGROUND AND PURPOSE: Our previous studies have shown the β2 -adrenoceptor and 
its endogenous ligand, adrenaline, are required for development of the asthma
phenotype in murine asthma models. Chronic administration of some, but not other,
β-blockers attenuated the asthma phenotype and led us to hypothesize that biased 
signalling was the basis of their differential effects, experimentally and
clinically.
EXPERIMENTAL APPROACH: We used mice with no detectable systemic adrenaline
(PNMT(-/-) ) and wild-type (WT) mice to study the effects of four β-blockers,
alprenolol, carvedilol, propranolol and nadolol, in an ovalbumin sensitization
and challenge (Ova S/C) murine model of asthma. The parameters measured were
inflammatory cell infiltration, mucous metaplasia and airway hyperresponsiveness.
To interpret the pharmacological action of these ligands quantitatively, we
conducted computer simulations of three-state models of receptor activation.
KEY RESULTS: Ova S/C PNMT(-/-) mice do not develop an asthma phenotype. Here, we 
showed that administration of alprenolol, carvedilol or propranolol in the
absence of interference from adrenaline using Ova S/C PNMT(-/-) mice resulted in 
the development of an asthma phenotype, whereas nadolol had no effect. Ova S/C WT
mice did develop an asthma phenotype, and administration of alprenolol,
propranolol and carvedilol had no effect on the asthma phenotype. However,
nadolol prevented development of the asthma phenotype in Ova S/C WT mice.
Computer simulations of these four ligands were consistent with the isolated
three-state receptor model.
CONCLUSION AND IMPLICATIONS: β-Blockers have different effects on the murine
asthma phenotype that correlate with reported differences in activation or
inhibition of downstream β2 -adrenoceptor signalling pathways.

© 2015 The British Pharmacological Society.

DOI: 10.1111/bph.13253 
PMCID: PMC4621987 [Available on 2016-10-01]
PMID: 26211486  [PubMed - in process]


117. Br J Pharmacol. 2015 Oct;172(19):4757-71. doi: 10.1111/bph.13249.

Down-regulation of IL-8 by high-dose vitamin D is specific to hyperinflammatory
macrophages and involves mechanisms beyond up-regulation of DUSP1.

Dauletbaev N(1), Herscovitch K(1), Das M(1), Chen H(1), Bernier J(2), Matouk
E(2), Bérubé J(3), Rousseau S(3), Lands LC(1,)(4).

Author information: 
(1)Translational Research in Respiratory Diseases, The Research Institute of
McGill University Health Centre, Montreal, QC, Canada. (2)Division of Respiratory
Medicine, Montreal Chest Institute, Montreal, QC, Canada. (3)Meakins-Christie
Laboratories, McGill University, Montreal, QC, Canada. (4)Division of Respiratory
Medicine, Montreal Children's Hospital, Montreal, QC, Canada.

BACKGROUND AND PURPOSE: There is current interest in vitamin D as a potential
anti-inflammatory treatment for chronic inflammatory lung disease, including
cystic fibrosis (CF). Vitamin D transcriptionally up-regulates the
anti-inflammatory gene DUSP1, which partly controls production of the
inflammatory chemokine IL-8. IL-8 is overabundant in CF airways, potentially due 
to hyperinflammatory responses of CF macrophages. We tested the ability of
vitamin D metabolites to down-regulate IL-8 production in CF macrophages.
EXPERIMENTAL APPROACH: CF and healthy monocyte-derived macrophages (MDM) were
treated with two vitamin D metabolites, 25-hydroxyvitamin D3 (25OHD3 ) and
1,25-dihydroxyvitamin D3 (1,25(OH)2 D3 ), or paricalcitol, synthetic analogue of 
1,25(OH)2 D3 . 25OHD3 was tested at doses of 25-150 nM, whereas 1,25(OH)2 D3 and 
paricalcitol at doses of up to 100 nM. IL-8 was stimulated by bacterial virulence
factors. As potential anti-inflammatory mechanism of vitamin D metabolites, we
assessed up-regulation of DUSP1.
KEY RESULTS: MDM from patients with CF and some healthy donors showed excessive
production of stimulated IL-8, highlighting their hyperinflammatory phenotype.
Vitamin D metabolites down-regulated stimulated IL-8 only in those
hyperinflammatory MDM, and only when used at high doses (>100 nM for 25OHD3 , or 
>1 nM for 1,25(OH)2 D3 and paricalcitol). The magnitude of IL-8 down-regulation
by vitamin D metabolites or paricalcitol was moderate (∼30% vs. >70% by low-dose 
dexamethasone). Transcriptional up-regulation of DUSP1 by vitamin D metabolites
was seen in all tested MDM, regardless of IL-8 down-regulation.
CONCLUSIONS AND IMPLICATIONS: Vitamin D metabolites and their analogues
moderately down-regulate IL-8 in hyperinflammatory macrophages, including those
from CF. This down-regulation appears to go through DUSP1-independent mechanisms.

© 2015 The British Pharmacological Society.

DOI: 10.1111/bph.13249 
PMCID: PMC4594277 [Available on 2016-10-01]
PMID: 26178144  [PubMed - indexed for MEDLINE]


118. Br J Pharmacol. 2015 Oct;172(19):4741-56. doi: 10.1111/bph.13248. Epub 2015 Aug
10.

Activating mitochondrial function and haemoglobin expression with EH-201, an
inducer of erythropoietin in neuronal cells, reverses memory impairment.

Horng LY(1,)(2), Hsu PL(2), Chen LW(1), Tseng WZ(1), Hsu KT(1), Wu CL(2), Wu
RT(1,)(2,)(3).

Author information: 
(1)Institute of Biopharmaceutical Sciences, National Yang-Ming University,
Taipei, Taiwan. (2)Research Center for Drug Discovery, National Yang-Ming
University, Taipei, Taiwan. (3)Research Center for Natural Products and Drug
Development, Institute of Natural Products, Kaohsiung Medical University,
Kaohsiung, Taiwan.

BACKGROUND AND PURPOSE: Memory impairment can be progressive in neurodegenerative
diseases, and physiological ageing or brain injury, mitochondrial dysfunction and
oxidative stress are critical components of these issues. An early clinical study
has demonstrated cognitive improvement during erythropoietin treatment in
patients with chronic renal failure. As erythropoietin cannot freely cross the
blood-brain barrier, we tested EH-201
(2,3,5,4'-tetrahydroxystilbene-2-O-β-d-glucoside, also known as TSG), a low MW
inducer of erythropoietin, for its therapeutic effects on memory impairment in
models of neurodegenerative diseases, physiological ageing or brain injury.
EXPERIMENTAL APPROACH: The effects of EH-201 were investigated in astrocytes and 
PC12 neuronal-like cells. In vivo, we used sleep-deprived (SD) mice as a stress
model, amyloid-β (Aβ)-injected mice as a physiological ageing model and kainic
acid (KA)-injected mice as a brain damage model to assess the therapeutic effects
of EH-201.
KEY RESULTS: EH-201 induced expression of erythropoietin, PPAR-γ coactivator 1α
(PGC-1α) and haemoglobin in astrocytes and PC12 neuronal-like cells. In vivo,
EH-201 treatment restored memory impairment, as assessed by the passive avoidance
test, in SD, Aβ and KA mouse models. In the hippocampus of mice given EH-201 in
their diet, levels of erythropoietin, PGC-1α and haemoglobin were increased
CONCLUSIONS AND IMPLICATIONS: The induction of endogenous erythropoietin in
neuronal cells by inducers such as EH-201 might be a therapeutic strategy for
memory impairment in neurodegenerative disease, physiological ageing or traumatic
brain injury.

© 2015 The Authors. British Journal of Pharmacology published by John Wiley &
Sons Ltd on behalf of The British Pharmacological Society.

DOI: 10.1111/bph.13248 
PMCID: PMC4594276
PMID: 26177968  [PubMed - indexed for MEDLINE]


119. Br J Pharmacol. 2015 Oct;172(19):4726-40. doi: 10.1111/bph.13247. Epub 2015 Aug
13.

Eicosapentaenoic acid prevents TCDD-induced oxidative stress and inflammatory
response by modulating MAP kinases and redox-sensitive transcription factors.

Palanisamy K(1,)(2), Krishnaswamy R(3), Paramasivan P(1), Chih-Yang H(4,)(5,)(6),
Vishwanadha VP(1,)(4,)(7).

Author information: 
(1)Department of Biotechnology, School of Biotechnology and Genetic Engineering, 
Bharathiar University, Coimbatore, Tamil Nadu, India. (2)Graduate Institute of
Clinical Medical Science, China Medical University, Taichung, Taiwan.
(3)Department of Biotechnology, Kumaraguru College of Technology, Coimbatore,
Tamil Nadu, India. (4)Graduate Institute of Basic Medical Science, China Medical 
University, Taichung, Taiwan. (5)Graduate Institute of Chinese Medical Science,
China Medical University, Taichung, Taiwan. (6)Department of Health and Nutrition
Biotechnology, Asia University, Taichung, Taiwan. (7)Department of Biotechnology,
Asia University, Taichung, Taiwan.

BACKGROUND AND PURPOSE: Oxidative stress and subsequent activation of
inflammatory responses is a widely accepted consequence of exposure to
environmental toxins. TCDD (2,3,7,8-tetrachlorodibenzo-p-dioxin), a well-known
environmental toxin, exerts its toxicity through many signalling mechanisms, with
liver being the principal organ affected. However, an effective antidote to
TCDD-induced toxicity is unknown. The present study evaluated the effect of
eicosapentaenoic acid (EPA), an n3 fatty acid, on TCDD-induced toxicity.
EXPERIMENTAL APPROACH: In cultures of HepG2 cells, the EPA/AA ratio was
determined using gas chromatography, oxidative stress and inflammatory responses 
through reactive oxygen species (ROS) levels, antioxidant status, [Ca(2+) ]i ,
nuclear migration of two redox-sensitive transcription factors, NF-κB p65 and
Nrf-2, expression of MAP kinase (p-Erk, p-p38), NF-κB p65, COX-2 and Nrf-2.
Cellular changes in ΔΨm, acidic vesicular organelle formation, cell cycle
analysis and scanning electron microscopy analysis were performed.
KEY RESULTS: EPA offered significant cytoprotection by increasing EPA/AA ratios
in cell membranes, inhibiting ROS generation, enhancing antioxidant status and
modulating nuclear translocation of redox-sensitive transcription factors (NF-κB 
p65 and Nrf-2) and expression of NF-κB p65, COX-2 and Nrf-2. Furthermore,
TCDD-induced upstream events of MAPK phosphorylation, the increase in [Ca(2+) ]i 
levels and cell surface changes in microvilli were significantly inhibited by
EPA. EPA treatment maintained ΔΨm and prevented formation of acidic vesicular
organelles.
CONCLUSION AND IMPLICATIONS: The present study demonstrates for the first time
some underlying molecular mechanisms of cytoprotection exerted by EPA against
TCDD-induced oxidative stress and inflammatory responses.

© 2015 The British Pharmacological Society.

DOI: 10.1111/bph.13247 
PMCID: PMC4594275 [Available on 2016-10-01]
PMID: 26177858  [PubMed - indexed for MEDLINE]


120. Br J Pharmacol. 2015 Oct;172(19):4714-25. doi: 10.1111/bph.13246. Epub 2015 Aug
10.

A polyspecific drug/proton antiporter mediates diphenhydramine and clonidine
transport at the mouse blood-retinal barrier.

Chapy H(1,)(2,)(3), André P(1,)(2,)(3), Declèves X(1,)(2,)(3,)(4), Scherrmann
JM(1,)(2,)(3,)(4), Cisternino S(1,)(2,)(3,)(4).

Author information: 
(1)Variabilité de réponse aux psychotropes, INSERM U1144, Paris, France. (2)UMR-S
1144, Université Paris Descartes, Paris, France. (3)UMR-S 1144, Université Paris 
Diderot, Paris, France. (4)Pharmacokinetics, Assistance Publique des Hôpitaux de 
Paris - AP-HP, Paris, France.

BACKGROUND AND PURPOSE: Transporters at the blood-retinal barrier (BRB), as at
the blood-brain barrier (BBB), regulate the distribution of compounds into the
neural parenchyma. However, the expression of BRB transporters and their
quantitative impact in vivo are still poorly understood.
EXPERIMENTAL APPROACH: Clonidine and diphenhydramine are substrates of a novel
BBB drug/proton-antiporter. We evaluated their transport at the BRB by in situ
carotid perfusion in wild-type or knocked-out mice for Oct1-3 (Slc22a1-3).
KEY RESULTS: At pharmacological exposure levels, carrier-mediated BRB influx was 
2 and 12 times greater than the passive diffusion rate for clonidine and
diphenhydramine, respectively. Functional identification demonstrated the
involvement of a high-capacity potassium- and sodium-independent
proton-antiporter that shared the features of the previously characterized
clonidine, diphenhydramine and cocaine BBB transporter. The functional
characterization suggests that SLC transporters Oct1-3, Mate1 (Slc47a1) and
Octn1-2 (Slc22a4-5) are not involved. Melanin/retinal toxic drugs like
antimalarials (amodiaquine, quinine), quinidine and tricyclic antidepressants
(imipramine) acted as inhibitors of this proton-antiporter. The endogenous indole
derivative tryptamine inhibited the transporter, unlike 5-HT (serotonin),
dopamine or L-DOPA. Trans-stimulation experiments with [(3) H]-clonidine at the
BRB indicated that diphenhydramine, nicotine, oxycodone, naloxone, tramadol,
3,4-methylenedioxyamphetamine (MDMA, ecstasy), heroin, methadone and verapamil
are common substrates.
CONCLUSIONS AND IMPLICATIONS: A proton-antiporter is physiologically involved in 
the transport of clonidine and diphenhydramine and is quantitatively more
important than their passive diffusion flux at the mouse BRB. The features of
this molecularly unidentified transporter highlight its importance in regulating 
drug delivery at the retina and suggest that it has the capacity to handle
several drugs.

© 2015 The British Pharmacological Society.

DOI: 10.1111/bph.13246 
PMCID: PMC4594274 [Available on 2016-10-01]
PMID: 26177775  [PubMed - indexed for MEDLINE]


121. Br J Pharmacol. 2015 Oct;172(19):4699-713. doi: 10.1111/bph.13244. Epub 2015 Aug 
14.

Alterations in perivascular innervation function in mesenteric arteries from
offspring of diabetic rats.

de Queiroz DB(1), Sastre E(2,)(3), Caracuel L(2,)(3), Callejo M(2), Xavier FE(1),
Blanco-Rivero J(2,)(3), Balfagón G(2,)(3).

Author information: 
(1)Departamento de Fisiologia e Farmacologia, Universidade Federal de Pernambuco,
Recife, Brazil. (2)Departamento de Fisiología, Facultad de Medicina, Universidad 
Autónoma de Madrid, Madrid, Spain. (3)Instituto de Investigación La Paz (IdIPAZ),
Madrid, Spain.

BACKGROUND AND PURPOSE: We have reported that exposure to a diabetic intrauterine
environment during pregnancy increases blood pressure in adult offspring, but the
mechanisms involved are not completely understood. This study was designed to
analyse a possible role of perivascular sympathetic and nitrergic innervation in 
the superior mesenteric artery (SMA) in this effect.
EXPERIMENTAL APPROACH: Diabetes was induced in pregnant Wistar rats by a single
injection of streptozotocin. Endothelium-denuded vascular rings from the
offspring of control (O-CR) and diabetic rats (O-DR) were used. Vasomotor
responses to electrical field stimulation (EFS), NA and the NO donor DEA-NO were 
studied. The expressions of neuronal NOS (nNOS) and phospho-nNOS (P-nNOS) and
release of NA, ATP and NO were determined. Sympathetic and nitrergic nerve
densities were analysed by immunofluorescence.
KEY RESULTS: Blood pressure was higher in O-DR animals. EFS-induced
vasoconstriction was greater in O-DR animals. This response was decreased by
phentolamine more in O-DR animals than their controls. L-NAME increased
EFS-induced vasoconstriction more strongly in O-DR than in O-CR segments.
Vasomotor responses to NA or DEA-NO were not modified. NA, ATP and NO release was
increased in segments from O-DR. nNOS expression was not modified, whereas P-nNOS
expression was increased in O-DR. Sympathetic and nitrergic nerve densities were 
similar in both experimental groups.
CONCLUSIONS AND IMPLICATIONS: The activity of sympathetic and nitrergic
innervation is increased in SMA from O-DR animals. The net effect is an increase 
in EFS-induced contractions in these animals. These effects may contribute to the
increased blood pressure observed in the offspring of diabetic rats.

© 2015 The British Pharmacological Society.

DOI: 10.1111/bph.13244 
PMCID: PMC4594273 [Available on 2016-10-01]
PMID: 26177571  [PubMed - indexed for MEDLINE]


122. J Physiol. 2015 Oct 1;593(19):4453-69. doi: 10.1113/JP270822. Epub 2015 Aug 19.

μ opioid receptor activation hyperpolarizes respiratory-controlling Kölliker-Fuse
neurons and suppresses post-inspiratory drive.

Levitt ES(1), Abdala AP(2), Paton JF(2), Bissonnette JM(3), Williams JT(1).

Author information: 
(1)Vollum Institute, Oregon Health and Science University, Portland, OR, 97239,
USA. (2)School of Physiology and Pharmacology, University of Bristol, Bristol,
BS8 1TD, UK. (3)Department of Obstetrics and Gynecology, Oregon Health and
Science University, Portland, OR, 97239, USA.

KEY POINTS: In addition to reductions in respiratory rate, opioids also cause
aspiration and difficulty swallowing, indicating impairment of the upper airways.
The Kölliker-Fuse (KF) maintains upper airway patency and a normal respiratory
pattern. In this study, activation of μ opioid receptors in the KF reduced
respiratory frequency and tidal volume in anaesthetized rats. Nerve recordings in
an in situ preparation showed that activation of μ opioid receptors in the KF
eliminated the post-inspiration phase of the respiratory cycle. In brain slices, 
μ opioid agonists hyperpolarized a distinct population (61%) of KF neurons by
activation of an inwardly rectifying potassium conductance. These results suggest
that KF neurons that are hyperpolarized by opioids could contribute to
opioid-induced respiratory disturbances, particularly the impairment of upper
airways.
ABSTRACT: Opioid-induced respiratory effects include aspiration and difficulty
swallowing, suggesting impairment of the upper airways. The pontine Kölliker-Fuse
nucleus (KF) controls upper airway patency and regulates respiration, in
particular the inspiratory/expiratory phase transition. Given the importance of
the KF in coordinating respiratory pattern, the mechanisms of μ opioid receptor
activation in this nucleus were investigated at the systems and cellular level.
In anaesthetized, vagi-intact rats, injection of opioid agonists DAMGO or [Met(5)
]enkephalin (ME) into the KF reduced respiratory frequency and amplitude. The μ
opioid agonist DAMGO applied directly into the KF of the in situ arterially
perfused working heart-brainstem preparation of rat resulted in robust apneusis
(lengthened low amplitude inspiration due to loss of post-inspiratory drive) that
was rapidly reversed by the opioid antagonist naloxone. In brain slice
preparations, activation of μ opioid receptors on KF neurons hyperpolarized a
distinct population (61%) of neurons. As expected, the opioid-induced
hyperpolarization reduced the excitability of the neuron in response to either
current injection or local application of glutamate. In voltage-clamp recordings 
the outward current produced by the opioid agonist ME was concentration
dependent, reversed at the potassium equilibrium potential and was blocked by
BaCl2 , characteristics of a G protein-coupled inwardly rectifying potassium
(GIRK) conductance. The clinically used drug morphine produced an outward current
in KF neurons with similar potency to morphine-mediated currents in locus
coeruleus brain slice preparations. Thus, the population of KF neurons that are
hyperpolarized by μ opioid agonists are likely mediators of the opioid-induced
loss of post-inspiration and induction of apneusis.

© 2015 The Authors. The Journal of Physiology © 2015 The Physiological Society.

DOI: 10.1113/JP270822 
PMCID: PMC4594241 [Available on 2016-10-01]
PMID: 26175072  [PubMed - indexed for MEDLINE]


123. J Physiol. 2015 Sep 1;593(17):3789-804. doi: 10.1113/JP270902.

Accurate and representative decoding of the neural drive to muscles in humans
with multi-channel intramuscular thin-film electrodes.

Muceli S(1), Poppendieck W(2), Negro F(1), Yoshida K(3), Hoffmann KP(2), Butler
JE(4), Gandevia SC(4), Farina D(1).

Author information: 
(1)Department of Neurorehabilitation Engineering, Bernstein Focus Neurotechnology
Göttingen, Bernstein Center for Computational Neuroscience, University Medical
Center Göttingen, Georg-August University, 37075, Göttingen, Germany.
(2)Department of Medical Engineering and Neuroprosthetics, Fraunhofer Institute
for Biomedical Engineering, 66386, St Ingbert, Germany. (3)Biomedical Engineering
Department, Indiana University-Purdue University Indianapolis (IUPUI),
Indianapolis, IN, 46202-5160, USA. (4)Neuroscience Research Australia, Barker St,
Randwick and University of New South Wales, Sydney, NSW, 2031, Australia.

Intramuscular electrodes developed over the past 80 years can record the
concurrent activity of only a few motor units active during a muscle contraction.
We designed, produced and tested a novel multi-channel intramuscular wire
electrode that allows in vivo concurrent recordings of a substantially greater
number of motor units than with conventional methods. The electrode has been
extensively tested in deep and superficial human muscles. The performed tests
indicate the applicability of the proposed technology in a variety of conditions.
The electrode represents an important novel technology that opens new avenues in 
the study of the neural control of muscles in humans. We describe the design,
fabrication and testing of a novel multi-channel thin-film electrode for
detection of the output of motoneurones in vivo and in humans, through muscle
signals. The structure includes a linear array of 16 detection sites that can
sample intramuscular electromyographic activity from the entire muscle
cross-section. The structure was tested in two superficial muscles (the abductor 
digiti minimi (ADM) and the tibialis anterior (TA)) and a deep muscle (the
genioglossus (GG)) during contractions at various forces. Moreover, surface
electromyogram (EMG) signals were concurrently detected from the TA muscle with a
grid of 64 electrodes. Surface and intramuscular signals were decomposed into the
constituent motor unit (MU) action potential trains. With the intramuscular
electrode, up to 31 MUs were identified from the ADM muscle during an isometric
contraction at 15% of the maximal force (MVC) and 50 MUs were identified for a
30% MVC contraction of TA. The new electrode detects different sources from a
surface EMG system, as only one MU spike train was found to be common in the
decomposition of the intramuscular and surface signals acquired from the TA. The 
system also allowed access to the GG muscle, which cannot be analysed with
surface EMG, with successful identification of MU activity. With respect to
classic detection systems, the presented thin-film structure enables recording
from large populations of active MUs of deep and superficial muscles and thus can
provide a faithful representation of the neural drive sent to a muscle.

© 2015 The Authors. The Journal of Physiology © 2015 The Physiological Society.

DOI: 10.1113/JP270902 
PMCID: PMC4575568 [Available on 2016-09-01]
PMID: 26174910  [PubMed - indexed for MEDLINE]


124. J Physiol. 2015 Oct 1;593(19):4439-52. doi: 10.1113/JP270831. Epub 2015 Aug 18.

Endogenous casein kinase-1 modulates NMDA receptor activity of hypothalamic
presympathetic neurons and sympathetic outflow in hypertension.

Li DP(1), Zhou JJ(1), Pan HL(1,)(2).

Author information: 
(1)Division of Anesthesiology and Critical Care, University of Texas MD Anderson 
Cancer Center, Houston, TX, 77030, USA. (2)Programs in Neuroscience and
Experimental Therapeutics, University of Texas Graduate School of Biomedical
Sciences, Houston, TX, 77225, USA.

KEY POINTS: Increased NMDA receptor activity and excitability of presympathetic
neurons in the hypothalamus can increase sympathetic nerve discharges leading to 
hypertension. In this study, we determined how protein kinases and phosphatases
are involved in regulating NMDA receptor activity and firing activity of
presympathetic neurons in the hypothalamus in normotensive and hypertensive rats.
We show that casein kinase-1 inhibition increases NMDA receptor activity and
excitability of presympathetic neurons in the hypothalamus and augments
sympathetic nerve discharges in normotensive, but not in hypertensive, rats. Our 
data indicate that casein kinase-1 tonically regulates NMDA receptor activity by 
interacting with casein kinase-2 and protein phosphatases in the hypothalamus and
that imbalance of NMDA receptor phosphorylation can augment the excitability of
hypothalamic presympathetic neurons and sympathetic nerve discharges in
hypertension. These findings help us understand the neuronal mechanism of
hypertension, and reducing the NMDA receptor phosphorylation level may be
effective for treating neurogenic hypertension.
ABSTRACT: Increased N-methyl-d-aspartate receptor (NMDAR) activity in the
paraventricular nucleus (PVN) of the hypothalamus is involved in elevated
sympathetic outflow in hypertension. However, the molecular mechanisms underlying
augmented NMDAR activity in hypertension remain unclear. In this study, we
determined the role of casein kinase-1 (CK1) in regulating NMDAR activity in the 
PVN. NMDAR-mediated excitatory postsynaptic currents (EPSCs) and puff
NMDA-elicited currents were recorded in spinally projecting PVN neurons in
spontaneously hypertensive rats (SHRs) and Wistar-Kyoto (WKY) rats. The basal
amplitudes of evoked NMDAR-EPSCs and puff NMDA currents were significantly higher
in SHRs than in WKY rats. The CK1 inhibitor PF4800567 or PF670462 significantly
increased the amplitude of NMDAR-EPSCs and puff NMDA currents in PVN neurons in
WKY rats but not in SHRs. PF4800567 caused an NMDAR-dependent increase in the
excitability of PVN neurons only in WKY rats. Also, the CK1ε protein level in the
PVN was significantly lower in SHRs than in WKY rats. Furthermore,
intracerebroventricular infusion of PF4800567 increased blood pressure and lumbar
sympathetic nerve activity in WKY rats, and this effect was eliminated by
microinjection of the NMDAR antagonist into the PVN. In addition, PF4800567
failed to increase NMDAR activity in brain slices of WKY rats pretreated with the
protein phosphatase 1/2A, calcineurin, or casein kinase-2 inhibitor. Our findings
suggest that CK1 tonically suppresses NMDAR activity in the PVN by reducing the
NMDAR phosphorylation level. Diminished CK1 activity may contribute to
potentiated glutamatergic synaptic input to PVN presympathetic neurons and
elevated sympathetic vasomotor tone in neurogenic hypertension.

© 2015 The Authors. The Journal of Physiology © 2015 The Physiological Society.

DOI: 10.1113/JP270831 
PMCID: PMC4594242 [Available on 2016-10-01]
PMID: 26174743  [PubMed - indexed for MEDLINE]


125. J Physiol. 2015 Oct 1;593(19):4373-86. doi: 10.1113/JP270701. Epub 2015 Aug 18.

Acid-sensing ion channel 1a drives AMPA receptor plasticity following ischaemia
and acidosis in hippocampal CA1 neurons.

Quintana P(1,)(2), Soto D(3), Poirot O(4,)(5,)(2), Zonouzi M(3), Kellenberger
S(5), Muller D(1), Chrast R(2), Cull-Candy SG(3).

Author information: 
(1)Department of Basic Neurosciences, University of Geneva, 1211 Geneva 4,
Switzerland. (2)Department of Medical Genetics, University of Lausanne, 1005,
Lausanne, Switzerland. (3)Department of Neuroscience, Physiology and
Pharmacology, University College London, Gower Street, London, WC1E 6BT, UK.
(4)Molecular Nociception Group, Wolfson Institute for Biomedical Research,
University College London, London, WC1E 6BT, UK. (5)Department of Pharmacology
and Toxicology, University of Lausanne, 1005, Lausanne, Switzerland.

Comment in
    J Physiol. 2016 Feb 15;594(4):803-5.

KEY POINTS: The hippocampal CA1 region is highly vulnerable to ischaemic stroke. 
Two forms of AMPA receptor (AMPAR) plasticity - an anoxic form of long-term
potentiation and a delayed increase in Ca(2+) -permeable (CP) AMPARs - contribute
to this susceptibility by increasing excitotoxicity. In CA1, the acid-sensing ion
channel 1a (ASIC1a) is known to facilitate LTP and contribute to ischaemic
acidotoxicity. We have examined the role of ASIC1a in AMPAR ischaemic plasticity 
in organotypic hippocampal slice cultures exposed to oxygen glucose deprivation
(a model of ischaemic stroke), and in hippocampal pyramidal neuron cultures
exposed to acidosis. We find that ASIC1a activation promotes both forms of AMPAR 
plasticity and that neuroprotection, by inhibiting ASIC1a, circumvents any
further benefit of blocking CP-AMPARs. Our observations establish a new
interaction between acidotoxicity and excitotoxicity, and provide insight into
the role of ASIC1a and CP-AMPARs in neurodegeneration. Specifically, we propose
that ASIC1a activation drives certain post-ischaemic forms of CP-AMPAR
plasticity.
ABSTRACT: The CA1 region of the hippocampus is particularly vulnerable to
ischaemic damage. While NMDA receptors play a major role in excitotoxicity, it is
thought to be exacerbated in this region by two forms of post-ischaemic AMPA
receptor (AMPAR) plasticity - namely, anoxic long-term potentiation (a-LTP), and 
a delayed increase in the prevalence of Ca(2+) -permeable GluA2-lacking AMPARs
(CP-AMPARs). The acid-sensing ion channel 1a (ASIC1a), which is expressed in CA1 
pyramidal neurons, is also known to contribute to post-ischaemic neuronal death
and to physiologically induced LTP. This raises the question does ASIC1a
activation drive the post-ischaemic forms of AMPAR plasticity in CA1 pyramidal
neurons? We have tested this by examining organotypic hippocampal slice cultures 
(OHSCs) exposed to oxygen glucose deprivation (OGD), and dissociated cultures of 
hippocampal pyramidal neurons (HPNs) exposed to low pH (acidosis). We find that
both a-LTP and the delayed increase in the prevalence of CP-AMPARs are dependent 
on ASIC1a activation during ischaemia. Indeed, acidosis alone is sufficient to
induce the increase in CP-AMPARs. We also find that inhibition of ASIC1a channels
circumvents any potential neuroprotective benefit arising from block of
CP-AMPARs. By demonstrating that ASIC1a activation contributes to post-ischaemic 
AMPAR plasticity, our results identify a functional interaction between
acidotoxicity and excitotoxicity in hippocampal CA1 cells, and provide insight
into the role of ASIC1a and CP-AMPARs as potential drug targets for
neuroprotection. We thus propose that ASIC1a activation can drive certain forms
of CP-AMPAR plasticity, and that inhibiting ASIC1a affords neuroprotection.

© 2015 The Authors. The Journal of Physiology published by John Wiley & Sons Ltd 
on behalf of The Physiological Society.

DOI: 10.1113/JP270701 
PMCID: PMC4594240
PMID: 26174503  [PubMed - indexed for MEDLINE]


126. J Physiol. 2015 Sep 1;593(17):3973-89. doi: 10.1113/JP270788.

KATP channels in the nodose ganglia mediate the orexigenic actions of ghrelin.

Grabauskas G(1), Wu X(1), Lu Y(1), Heldsinger A(1), Song I(1), Zhou SY(1), Owyang
C(1).

Author information: 
(1)Division of Gastroenterology, Department of Internal Medicine, University of
Michigan Health System, Ann Arbor, MI, USA.

Erratum in
    J Physiol. 2016 Feb 1;594(3):795.

Comment in
    J Physiol. 2015 Oct 15;593(20):4515-6.

Ghrelin, a hunger signalling peptide derived from the peripheral tissues,
overcomes the satiety signals evoked by anorexigenic molecules, such as
cholecystokinin (CCK) and leptin, to stimulate feeding. Using in vivo and in
vitro electrophysiological techniques, we show that ghrelin hyperpolarizes
neurons and inhibits currents evoked by leptin and CCK-8. Administering a KATP
channel antagonist or silencing Kir6.2, a major subunit of the KATP channel,
abolished ghrelin inhibition. The inhibitory actions of ghrelin were also
abolished by treating the vagal ganglia neurons with pertussis toxin, as well as 
phosphatidylinositol 3-kinase (PI3K) or extracellular signal-regulated kinase 1
and 2 (Erk1/2) small interfering RNA. Feeding experiments showed that silencing
Kir6.2 in the vagal ganglia abolished the orexigenic actions of ghrelin. These
data indicate that ghrelin modulates vagal ganglia neuron excitability by
activating KATP conductance via the growth hormone secretagogue receptor subtype 
1a-Gαi -PI3K-Erk1/2-KATP pathway. This provides a mechanism to explain the
actions of ghrelin with respect to overcoming anorexigenic signals that act via
the vagal afferent pathways. Ghrelin is the only known hunger signal derived from
the peripheral tissues. Ghrelin overcomes the satiety signals evoked by
anorexigenic molecules, such as cholecystokinin (CCK) and leptin, to stimulate
feeding. The mechanisms by which ghrelin reduces the sensory signals evoked by
anorexigenic hormones, which act via the vagus nerve to stimulate feeding, are
unknown. Patch clamp recordings of isolated rat vagal neurons show that ghrelin
hyperpolarizes neurons by activating K(+) conductance. Administering a KATP
channel antagonist or silencing Kir6.2, a major subunit of the KATP channel,
abolished ghrelin inhibition in vitro and in vivo. Patch clamp studies show that 
ghrelin inhibits currents evoked by leptin and CCK-8, which operate through
independent ionic channels. The inhibitory actions of ghrelin were abolished by
treating the vagal ganglia neurons with pertussis toxin, as well as
phosphatidylinositol 3-kinase (PI3K) or extracellular signal-regulated kinase 1
and 2 (Erk1/2) small interfering RNA. In vivo gene silencing of PI3K and Erk1/2
in the nodose ganglia prevented ghrelin inhibition of leptin- or CCK-8-evoked
vagal firing. Feeding experiments showed that silencing Kir6.2 in the vagal
ganglia abolished the orexigenic actions of ghrelin. These data indicate that
ghrelin modulates vagal ganglia neuron excitability by activating KATP
conductance via the growth hormone secretagogue receptor subtype 1a-Gαi
-PI3K-Erk1/2-KATP pathway. The resulting hyperpolarization renders the neurons
less responsive to signals evoked by anorexigenic hormones. This provides a
mechanism to explain the actions of ghrelin with respect to overcoming
anorexigenic signals that act via the vagal afferent pathways.

© 2015 The Authors. The Journal of Physiology © 2015 The Physiological Society.

DOI: 10.1113/JP270788 
PMCID: PMC4575581 [Available on 2016-09-01]
PMID: 26174421  [PubMed - indexed for MEDLINE]


127. J Physiol. 2015 Sep 15;593(18):4285-301. doi: 10.1113/JP270570. Epub 2015 Aug 13.

Post-exercise cold water immersion attenuates acute anabolic signalling and
long-term adaptations in muscle to strength training.

Roberts LA(1,)(2), Raastad T(3), Markworth JF(4), Figueiredo VC(4), Egner IM(5), 
Shield A(6), Cameron-Smith D(4), Coombes JS(1), Peake JM(2,)(7).

Author information: 
(1)University of Queensland, School of Human Movement Studies and Nutrition
Sciences, Brisbane, Australia. (2)Centre of Excellence for Applied Sport Science 
Research, Queensland Academy of Sport, Brisbane, Australia. (3)Norwegian School
of Sport Sciences, Oslo, Norway. (4)Liggins Institute, University of Auckland,
Auckland, New Zealand. (5)Department of Biosciences, University of Oslo, Oslo,
Norway. (6)School of Exercise and Nutrition Sciences, Queensland University of
Technology, Brisbane, Australia. (7)School of Biomedical Sciences and Institute
of Health and Biomedical Innovation, Queensland University of Technology,
Brisbane, Australia.

We investigated functional, morphological and molecular adaptations to strength
training exercise and cold water immersion (CWI) through two separate studies. In
one study, 21 physically active men strength trained for 12 weeks (2 days per
week), with either 10 min of CWI or active recovery (ACT) after each training
session. Strength and muscle mass increased more in the ACT group than in the CWI
group (P < 0.05). Isokinetic work (19%), type II muscle fibre cross-sectional
area (17%) and the number of myonuclei per fibre (26%) increased in the ACT group
(all P < 0.05), but not the CWI group. In another study, nine active men
performed a bout of single-leg strength exercises on separate days, followed by
CWI or ACT. Muscle biopsies were collected before and 2, 24 and 48 h after
exercise. The number of satellite cells expressing neural cell adhesion molecule 
(NCAM) (10-30%) and paired box protein (Pax7) (20-50%) increased 24-48 h after
exercise with ACT. The number of NCAM(+) satellite cells increased 48 h after
exercise with CWI. NCAM(+) - and Pax7(+) -positive satellite cell numbers were
greater after ACT than after CWI (P < 0.05). Phosphorylation of p70S6
kinase(Thr421/Ser424) increased after exercise in both conditions but was greater
after ACT (P < 0.05). These data suggest that CWI attenuates the acute changes in
satellite cell numbers and activity of kinases that regulate muscle hypertrophy, 
which may translate to smaller long-term training gains in muscle strength and
hypertrophy. The use of CWI as a regular post-exercise recovery strategy should
be reconsidered.

© 2015 The Authors. The Journal of Physiology © 2015 The Physiological Society.

DOI: 10.1113/JP270570 
PMCID: PMC4594298 [Available on 2016-09-15]
PMID: 26174323  [PubMed - indexed for MEDLINE]


128. J Physiol. 2015 Oct 15;593(20):4615-30. doi: 10.1113/JP270219. Epub 2015 Aug 13.

Higher oesophageal temperature at rest and during exercise in humans with patent 
foramen ovale.

Davis JT(1), Ng CY(1), Hill SD(1), Padgett RC(2), Lovering AT(1).

Author information: 
(1)Department of Human Physiology, University of Oregon, Eugene, OR, USA.
(2)Oregon Heart and Vascular Institute, Springfield, OR, USA.

Comment in
    J Physiol. 2015 Nov 1;593(21):4697-8.
    J Physiol. 2015 Oct 15;593(20):4513-4.

Respiratory system cooling occurs via convective and evaporative heat loss, so
right-to-left shunted blood flow through a patent foramen ovale (PFO) would not
be cooled. Accordingly, we hypothesized that PFO+ subjects would have a higher
core temperature than PFO- subjects due, in part, to absence of respiratory
system cooling of the shunted blood and that this effect would be dependent upon 
the estimated PFO size and inspired air temperature. Subjects were screened for
the presence and size of a PFO using saline contrast echocardiography. Thirty
well-matched males (15 PFO-, 8 large PFO+, 7 small PFO+) completed cycle
ergometer exercise trials on three separate days. During Trial 1, subjects
completed a V̇(O2max) test. For Trials 2 and 3, randomized, subjects completed
four 2.5 min stages at 25, 50, 75 and 90% of the maximum workload achieved during
Trial 1, breathing either ambient air (20.6 ± 1.0°C) or cold air (1.9 ± 3.5°C).
PFO+ subjects had a higher oesophageal temperature (T(oesoph)) (P < 0.05) than
PFO- subjects on Trial 1. During exercise breathing cold and dry air, PFO+
subjects achieved a higher T(oesoph) than PFO- subjects (P < 0.05). Subjects with
a large PFO, but not those with a small PFO, had a higher T(oesoph) than PFO-
subjects (P < 0.05) during Trial 1 and increased T(oesoph) breathing cold and dry
air. These data suggest that the presence and size of a PFO are associated with
T(oesoph) in healthy humans but this is explained only partially by absence of
respiratory system cooling of shunted blood.

© 2015 The Authors. The Journal of Physiology © 2015 The Physiological Society.

DOI: 10.1113/JP270219 
PMCID: PMC4606538 [Available on 2016-10-15]
PMID: 26173096  [PubMed - indexed for MEDLINE]


129. J Physiol. 2015 Sep 15;593(18):4259-73. doi: 10.1113/JP270699. Epub 2015 Jul 31.

Age-related differences in lean mass, protein synthesis and skeletal muscle
markers of proteolysis after bed rest and exercise rehabilitation.

Tanner RE(1), Brunker LB(2), Agergaard J(3), Barrows KM(2), Briggs RA(2), Kwon
OS(2), Young LM(4), Hopkins PN(5), Volpi E(6), Marcus RL(2), LaStayo PC(2,)(4),
Drummond MJ(2,)(1).

Author information: 
(1)Division of Nutrition, Salt Lake City, UT, USA. (2)Department of Physical
Therapy, University of Utah, Salt Lake City, UT, USA. (3)Institute of Sports
Medicine, Department of Orthopedic Surgery M, Bispebjerg Hospital and Centre for 
Healthy Aging, Faculty of Health Sciences, University of Copenhagen, Denmark.
(4)Exercise and Sport Science, University of Utah, Salt Lake City, UT, USA.
(5)Cardiovascular Medicine, University of Utah, Salt Lake City, UT, USA.
(6)Department of Internal Medicine, University of Texas Medical Branch,
Galveston, TX, USA.

Comment in
    J Physiol. 2016 Jan 15;594(2):265-6.

Bed rest-induced muscle loss and impaired muscle recovery may contribute to
age-related sarcopenia. It is unknown if there are age-related differences in
muscle mass and muscle anabolic and catabolic responses to bed rest. A secondary 
objective was to determine if rehabilitation could reverse bed rest responses.
Nine older and fourteen young adults participated in a 5-day bed rest challenge
(BED REST). This was followed by 8 weeks of high intensity resistance exercise
(REHAB). Leg lean mass (via dual-energy X-ray absorptiometry; DXA) and strength
were determined. Muscle biopsies were collected during a constant stable isotope 
infusion in the postabsorptive state and after essential amino acid (EAA)
ingestion on three occasions: before (PRE), after bed rest and after
rehabilitation. Samples were assessed for protein synthesis, mTORC1 signalling,
REDD1/2 expression and molecular markers related to muscle proteolysis (MURF1,
MAFBX, AMPKα, LC3II/I, Beclin1). We found that leg lean mass and strength
decreased in older but not younger adults after bedrest (P < 0.05) and was
restored after rehabilitation. EAA-induced mTORC1 signalling and protein
synthesis increased before bed rest in both age groups (P < 0.05). Although both 
groups had blunted mTORC1 signalling, increased REDD2 and MURF1 mRNA after
bedrest, only older adults had reduced EAA-induced protein synthesis rates and
increased MAFBX mRNA, p-AMPKα and the LC3II/I ratio (P < 0.05). We conclude that 
older adults are more susceptible than young persons to muscle loss after
short-term bed rest. This may be partially explained by a combined suppression of
protein synthesis and a marginal increase in proteolytic markers. Finally,
rehabilitation restored bed rest-induced deficits in lean mass and strength in
older adults.

© 2015 The Authors. The Journal of Physiology © 2015 The Physiological Society.

DOI: 10.1113/JP270699 
PMCID: PMC4594296 [Available on 2016-09-15]
PMID: 26173027  [PubMed - indexed for MEDLINE]


130. J Physiol. 2015 Sep 15;593(18):4225-43. doi: 10.1113/JP270114. Epub 2015 Aug 16.

Peripheral chemoreceptors determine the respiratory sensitivity of central
chemoreceptors to CO2 : role of carotid body CO2.

Smith CA(1), Blain GM(1,)(2), Henderson KS(1), Dempsey JA(1).

Author information: 
(1)The John Rankin Laboratory of Pulmonary Medicine, Department of Population
Health Sciences, University of Wisconsin School of Medicine and Public Health,
Madison, WI, USA. (2)University of Nice Sophia Antipolis, Toulon, LAMHESS, EA
6309, F-06205, Nice, France.

Comment in
    J Physiol. 2016 Mar 15;594(6):1527-8.

We asked if the type of carotid body (CB) chemoreceptor stimulus influenced the
ventilatory gain of the central chemoreceptors to CO2 . The effect of CB normoxic
hypocapnia, normocapnia and hypercapnia (carotid body PCO2 ≈ 22, 41 and 68 mmHg, 
respectively) on the ventilatory CO2 sensitivity of central chemoreceptors was
studied in seven awake dogs with vascularly-isolated and
extracorporeally-perfused CBs. Chemosensitivity with one CB was similar to that
in intact dogs. In four CB-denervated dogs, absence of hyper-/hypoventilatory
responses to CB perfusion with PCO2 of 19-75 mmHg confirmed separation of the
perfused CB circulation from the brain. The group mean central CO2 response
slopes were increased 303% for minute ventilation (V̇I)(P ≤ 0.01) and 251% for
mean inspiratory flow rate (VT /TI ) (P ≤ 0.05) when the CB was hypercapnic vs.
hypocapnic; central CO2 response slopes for tidal volume (VT ), breathing
frequency (fb ) and rate of rise of the diaphragm EMG increased in 6 of 7 animals
but the group mean changes did not reach statistical significance. Group mean
central CO2 response slopes were also increased 237% for V̇I(P ≤ 0.01) and 249%
for VT /TI (P ≤ 0.05) when the CB was normocapnic vs. hypocapnic, but no
significant differences in any of the central ventilatory response indices were
found between CB normocapnia and hypercapnia. These hyperadditive effects of CB
hyper-/hypocapnia agree with previous findings using CB hyper-/hypoxia.We propose
that hyperaddition is the dominant form of chemoreceptor interaction in quiet
wakefulness when the chemosensory control system is intact, response gains
physiological, and carotid body chemoreceptors are driven by a wide range of O2
and/or CO2 .

© 2015 The Authors. The Journal of Physiology © 2015 The Physiological Society.

DOI: 10.1113/JP270114 
PMCID: PMC4594294 [Available on 2016-09-15]
PMID: 26171601  [PubMed - indexed for MEDLINE]


131. J Physiol. 2015 Sep 15;593(18):4245-57. doi: 10.1113/JP270774. Epub 2015 Aug 14.

Effect of hyperinsulinaemia-hyperaminoacidaemia on leg muscle protein synthesis
and breakdown: reassessment of the two-pool arterio-venous balance model.

Smith GI(1), Patterson BW(1), Klein SJ(2), Mittendorfer B(1).

Author information: 
(1)Department of Medicine, Center for Human Nutrition, and Atkins Center of
Excellence in Obesity Medicine, Washington University School of Medicine, St
Louis, MO 63110, USA. (2)Department of Radiology, Washington University School of
Medicine, St Louis, MO 63110, USA.

Accurate measurement of muscle protein turnover is critical for understanding the
physiological processes underlying muscle atrophy and hypertrophy. Several
mathematical approaches, used in conjunction with a tracer amino acid infusion,
have been described to derive protein synthesis and breakdown rates from a
two-pool (artery-vein) model. Despite apparently common underlying principles,
these approaches differ significantly (some seem to not take into account
arterio-venous shunting of amino acids, which comprises ∼80-90% of amino acids
appearing in the vein) and most do not specify how tracer enrichment (i.e. mole
percent excess (MPE) or tracer-to-tracee ratio (TTR)) and amino acid
concentration (i.e. unlabelled only or total labelled plus unlabelled) should be 
expressed, which could have a significant impact on the outcome when using stable
isotope labelled tracers. We developed equations that avoid these uncertainties
and used them to calculate leg phenylalanine (Phe) kinetics in subjects who
received a [(2) H5 ]Phe tracer infusion during postabsorptive conditions and
during a hyperinsulinaemic-euglycaemic clamp with concomitant protein ingestion. 
These results were compared with those obtained by analysing the same data with
previously reported equations. Only some of them computed the results correctly
when used with MPE as the enrichment measure and total (tracer+tracee) Phe
concentrations; errors up to several-fold in magnitude were noted when the same
approaches were used in conjunction with TTR and/or unlabelled concentration
only, or when using the other approaches (irrespective of how concentration and
enrichment are expressed). Our newly developed equations should facilitate
accurate calculation of protein synthesis and breakdown rates.

© 2015 The Authors. The Journal of Physiology © 2015 The Physiological Society.

DOI: 10.1113/JP270774 
PMCID: PMC4594295 [Available on 2016-09-15]
PMID: 26150260  [PubMed - indexed for MEDLINE]


132. J Physiol. 2015 Sep 1;593(17):3959-71. doi: 10.1113/JP270861. Epub 2015 Jul 30.

Can creatine supplementation form carcinogenic heterocyclic amines in humans?

Pereira RT(1), Dörr FA(2), Pinto E(2), Solis MY(1), Artioli GG(1), Fernandes
AL(1), Murai IH(1), Dantas WS(1), Seguro AC(3), Santinho MA(3), Roschel H(1,)(3),
Carpentier A(4), Poortmans JR(4), Gualano B(1,)(3).

Author information: 
(1)School of Physical Education and Sport, University of Sao Paulo, Sao Paulo,
Brazil. (2)Faculty of Pharmaceutical Sciences, University of Sao Paulo, Sao
Paulo, Brazil. (3)School of Medicine, University of Sao Paulo, Sao Paulo, Brazil.
(4)Faculty of Motor Sciences, Université of libre de Bruxelles, Belgium.

There is a long-standing concern that creatine supplementation could be
associated with cancer, possibly by facilitating the formation of carcinogenic
heterocyclic amines (HCAs). This study provides compelling evidence that both low
and high doses of creatine supplementation, given either acutely or chronically, 
does not cause a significant increase in HCA formation. HCAs detection was
unrelated to creatine supplementation. Diet was likely to be the main factor
responsible for HCAs formation after either placebo (n = 6) or creatine
supplementation (n = 3). These results directly challenge the recently suggested 
biological plausibility for the association between creatine use and risk of
testicular germ cell cancer. Creatine supplementation has been associated with
increased cancer risk. In fact, there is evidence indicating that creatine and/or
creatinine are important precursors of carcinogenic heterocyclic amines (HCAs).
The present study aimed to investigate the acute and chronic effects of low- and 
high-dose creatine supplementation on the production of HCAs in healthy humans
(i.e. 2-amino-1-methyl-6-phenylimidazo[4,5-b]pyridine (PhIP),
2-amino-3,8-dimethylimidazo[4,5-f]quinoxaline (8-MeIQx),
2-amino-(1,6-dimethylfuro[3,2-e]imidazo[4,5-b])pyridine (IFP) and
2-amino-3,4,8-trimethylimidazo[4,5-f]quinoxaline (4,8-DiMeIQx)). This was a
non-counterbalanced single-blind crossover study divided into two phases, in
which low- and high-dose creatine protocols were tested. After acute (1 day) and 
chronic supplementation (30 days), the HCAs PhIP, 8-MeIQx, IFP and 4,8-DiMeIQx
were assessed through a newly developed HPLC-MS/MS method. Dietary HCA intake and
blood and urinary creatinine were also evaluated. Out of 576 assessments
performed (from 149 urine samples), only nine (3 from creatine and 6 from
placebo) showed quantifiable levels of HCAs (8-MeIQx: n = 3; 4,8-DiMeIQx: n = 2; 
PhIP: n = 4). Individual analyses revealed that diet rather than creatine
supplementation was the main responsible factor for HCA formation in these cases.
This study provides compelling evidence that both low and high doses of creatine 
supplementation, given either acutely or chronically, did not cause increases in 
the carcinogenic HCAs PhIP, 8-MeIQx, IFP and 4,8-DiMeIQx in healthy subjects.
These findings challenge the long-existing notion that creatine supplementation
could potentially increase the risk of cancer by stimulating the formation of
these mutagens.

© 2015 The Authors. The Journal of Physiology © 2015 The Physiological Society.

DOI: 10.1113/JP270861 
PMCID: PMC4575580 [Available on 2016-09-01]
PMID: 26148133  [PubMed - indexed for MEDLINE]


133. Br J Pharmacol. 2015 Jul 3. doi: 10.1111/bph.13241. [Epub ahead of print]

Dysregulated post-transcriptional control of COX-2 gene expression in gestational
diabetic endothelial cells.

Di Francesco L(1), Dovizio M(1), Trenti A(2), Marcantoni E(1), Moore A(3),
O'Gaora P(4), McCarthy C(4), Tacconelli S(1), Bruno A(1), Alberti S(1), Gizzo
S(5), Nardelli GB(5), Orso G(6), Belton O(4), Trevisi L(2), Dixon DA(3),
Patrignani P(1).

Author information: 
(1)Department of Neuroscience Imaging and Clinical Sciences, Center of Excellence
on Aging (CeSI), G. d'Annunzio University, Chieti, Italy. (2)Department of
Pharmaceutical and Pharmacological Sciences, University of Padua, Padua, Italy.
(3)Department of Cancer Biology, University of Kansas Cancer Center, Kansas City,
KS, USA. (4)School of Biomolecular and Biomedical Science, Conway Institute, UCD,
Dublin, Ireland. (5)Department of Women's and Children's Health, University of
Padua, Padua, Italy. (6)E. MEDEA Scientific Institute, Conegliano, Treviso,
Italy.

BACKGROUND AND PURPOSE: Hyperglycaemic memory describes the progression of
diabetic complications during subsequent periods of improved glycaemia. We
addressed the hypothesis that transient hyperglycaemia causes aberrant COX-2
expression in HUVEC in response to IL-1β through the induction of long-lasting
epigenetic changes involving microRNA-16 (miR-16), a post-transcriptional
modulator of COX-2 expression.
EXPERIMENTAL APPROACH: Studies were performed on HUVEC collected from women with 
gestational diabetes mellitus (GDM) (dHUVEC) and normal women (nHUVEC).
KEY RESULTS: In dHUVEC treated with IL-1β, the expression of COX-2 mRNA and
protein was enhanced and generation of prostanoids increased (the most abundant
was the promitogenic PGF2α ). COX-2 mRNA was more stable in dHUVEC and this was
associated with miR-16 down-regulation and c-Myc induction (a suppressor of miR
expression). dHUVEC showed increased proliferation in response to IL-1β, which
was prevented by a COX-2 inhibitor and PGF2α receptor antagonist. Comparable
changes in COX-2 mRNA, miR-16 and c-Myc detected in dHUVEC were produced in
nHUVEC exposed to transient high glucose and then stimulated with IL-1β under
physiological glucose levels; superoxide anion production was enhanced under
these experimental conditions.
CONCLUSIONS AND IMPLICATIONS: Our results describe a possible mechanism operating
in GDM that links the enhanced superoxide anion production and epigenetic
changes, associated with hyperglycaemic memory, to endothelial dysfunction
through dysregulated post-transcriptional control of COX-2 gene expression in
response to inflammatory stimuli. The association of conventional therapy for
glycaemic control with agents affecting inflammatory responses and oxidative
stress might lead to a more effective prevention of the complications associated 
with GDM.

© 2015 The British Pharmacological Society.

DOI: 10.1111/bph.13241 
PMCID: PMC4562516 [Available on 2016-09-01]
PMID: 26140661  [PubMed - as supplied by publisher]


134. Br J Pharmacol. 2015 Jul 3. doi: 10.1111/bph.13236. [Epub ahead of print]

A novel insulinotropic mechanism of whole grain-derived γ-oryzanol via the
suppression of local dopamine D2 receptor signalling in mouse islet.

Kozuka C(1), Sunagawa S(1), Ueda R(1), Higa M(1,)(2), Ohshiro Y(1,)(3), Tanaka
H(1,)(4), Shimizu-Okabe C(5), Takayama C(5), Matsushita M(6), Tsutsui M(7),
Ishiuchi S(8), Nakata M(9), Yada T(9), Miyazaki JI(10), Oyadomari S(11),
Shimabukuro M(12), Masuzaki H(1).

Author information: 
(1)Division of Endocrinology, Diabetes and Metabolism, Hematology, Rheumatology
(Second Department of Internal Medicine), University of the Ryukyus, Okinawa,
Japan. (2)The Diabetes and Life-Style Related Disease Center, Tomishiro Central
Hospital, Okinawa, Japan. (3)Okinawa Daiichi Hospital, Okinawa, Japan. (4)Tanaka 
Clinic, Okinawa, Japan. (5)Department of Molecular Anatomy, Graduate School of
Medicine, University of the Ryukyus, Okinawa, Japan. (6)Department of Molecular
and Cellular Physiology, Graduate School of Medicine, University of the Ryukyus, 
Okinawa, Japan. (7)Department of Pharmacology, Graduate School of Medicine,
University of the Ryukyus, Okinawa, Japan. (8)Department of Neurosurgery,
Graduate School of Medicine, University of the Ryukyus, Okinawa, Japan.
(9)Division of Integrative Physiology, Department of Physiology, Jichi Medical
University School of Medicine, Tochigi, Japan. (10)Division of Stem Cell
Regulation Research, Osaka University Graduate School of Medicine, Osaka, Japan. 
(11)Institute for Genome Research, University of Tokushima, Tokushima, Japan.
(12)Department of Cardio-Diabetes Medicine, Institute of Biomedical Sciences,
Tokushima University Graduate School, Tokushima, Japan.

BACKGROUND AND PURPOSE: γ-Oryzanol, derived from unrefined rice, attenuated the
preference for dietary fat in mice, by decreasing hypothalamic endoplasmic
reticulum stress. However, no peripheral mechanisms, whereby γ-oryzanol could
ameliorate glucose dyshomeostasis were explored. Dopamine D2 receptor signalling 
locally attenuates insulin secretion in pancreatic islets, presumably via
decreased levels of intracellular cAMP. We therefore hypothesized that γ-oryzanol
would improve high-fat diet (HFD)-induced dysfunction of islets through the
suppression of local D2 receptor signalling.
EXPERIMENTAL APPROACH: Glucose metabolism and regulation of molecules involved in
D2 receptor signalling in pancreatic islets were investigated in male C57BL/6J
mice, fed HFD and treated with γ-oryzanol . In isolated murine islets and the
beta cell line, MIN6 , the effects of γ-oryzanol on glucose-stimulated insulin
secretion (GSIS) was analysed using siRNA for D2 receptors and a variety of
compounds which alter D2 receptor signalling.
KEY RESULTS: In islets, γ-oryzanol enhanced GSIS via the activation of the
cAMP/PKA pathway. Expression of molecules involved in D2 receptor signalling was 
increased in islets from HFD-fed mice, which were reciprocally decreased by
γ-oryzanol. Experiments with siRNA for D2 receptors and D2 receptor ligands in
vitro suggest that γ-oryzanol suppressed D2 receptor signalling and augmented
GSIS.
CONCLUSIONS AND IMPLICATIONS: γ-Oryzanol exhibited unique anti-diabetic
properties. The unexpected effects of γ-oryzanol on D2 receptor signalling in
islets may provide a novel; natural food-based, approach to anti-diabetic
therapy.

© 2015 The British Pharmacological Society.

DOI: 10.1111/bph.13236 
PMCID: PMC4562512 [Available on 2016-09-01]
PMID: 26140534  [PubMed - as supplied by publisher]


135. Br J Pharmacol. 2015 Jul 3. doi: 10.1111/bph.13240. [Epub ahead of print]

Synergistic effect of targeting the epidermal growth factor receptor and
hyaluronan synthesis in oesophageal squamous cell carcinoma cells.

Kretschmer I(1), Freudenberger T(1), Twarock S(1), Fischer JW(1).

Author information: 
(1)Institut für Pharmakologie und Klinische Pharmakologie, Universitätsklinikum
der Heinrich-Heine-Universität, Düsseldorf, Germany.

BACKGROUND AND PURPOSE: Worldwide, oesophageal cancer is the eighth most common
cancer and has a very poor survival rate. In order to identify new tolerable
treatment options for oesophageal squamous cell carcinoma (ESCC), erlotinib was
tested with moderate efficacy in phase I and II studies. As 4-methylumbelliferone
(4-MU), an hyaluronan (HA) synthesis inhibitor showed anti-cancer effects in
vitro, and in ESCC xenograft tumours, we investigated whether the anti-cancer
effects of erlotinib could be augmented by combining it with 4-MU.
EXPERIMENTAL APPROACH: ESCC cell lines were treated with erlotinib or gefitinib
(1 μmol·L(-1) ) and 4-MU (300 μmol·L(-1) ), and the cell count, cell cycle
progression and migration were determined as compared to the single agents and
the solvent-control.
KEY RESULTS: The combination of erlotinib and 4-MU synergistically inhibited the 
proliferation of ESCC cell lines. Furthermore, the migration speed of ESCC cell
line KYSE-410 in gap closure assays was significantly reduced by the combination 
of erlotinib and 4-MU. Decreased ERK phosphorylation could explain the
anti-proliferative and anti-migratory effects in the combined treatment group.
Finally, the combination was additionally able to decrease the growth of
multicellular tumour spheroids, a three-dimensional cell culture model that was
associated with sustained inhibition of ERK1/2 phosphorylation.
CONCLUSIONS AND IMPLICATIONS: The combination of 4-MU and erlotinib showed
promising anti-cancer efficacies in the ESCC cell lines.

© 2015 The British Pharmacological Society.

DOI: 10.1111/bph.13240 
PMCID: PMC4562515 [Available on 2016-09-01]
PMID: 26140525  [PubMed - as supplied by publisher]


136. Br J Pharmacol. 2015 Jul 3. doi: 10.1111/bph.13235. [Epub ahead of print]

The novel cardiac myosin activator omecamtiv mecarbil increases the calcium
sensitivity of force production in isolated cardiomyocytes and skeletal muscle
fibres of the rat.

Nagy L(1), Kovács Á(1), Bódi B(1), Pásztor ET(1), Fülöp GÁ(1), Tóth A(1), Édes
I(1), Papp Z(1).

Author information: 
(1)Division of Clinical Physiology, Institute of Cardiology, Research Centre for 
Molecular Medicine, Faculty of Medicine, University of Debrecen, Debrecen,
Hungary.

BACKGROUND AND PURPOSE: Omecamtiv mecarbil (OM) is a novel cardiac myosin
activator drug for inotropic support in systolic heart failure. Here we have
assessed the concentration-dependent mechanical effects of OM in permeabilized
cardiomyocyte-sized preparations and single skeletal muscle fibres of
Wistar-Kyoto rats under isometric conditions.
EXPERIMENTAL APPROACHES: Ca(2+) -dependent active force production (Factive ),
its Ca(2+) sensitivity (pCa50 ), the kinetic characteristics of Ca(2+) -regulated
activation and relaxation, and Ca(2+) -independent passive force (Fpassive ) were
monitored in Triton X-100-skinned preparations with and without OM (3nM-10 μM).
KEY RESULTS: In permeabilized cardiomyocytes, OM increased the Ca(2+) sensitivity
of force production (ΔpCa50 : 0.11 or 0.34 at 0.1 or 1 μM respectively). The
concentration-response relationship of the Ca(2+) sensitization was bell-shaped, 
with maximal effects at 0.3-1 μM OM (EC50 : 0.08 ± 0.01 μM). The kinetics of
force development and relaxation slowed progressively with increasing OM
concentration. Moreover, OM increased Fpassive in the cardiomyocytes with an
apparent EC50 value of 0.26 ± 0.11 μM. OM-evoked effects in the diaphragm muscle 
fibres with intrinsically slow kinetics were largely similar to those in
cardiomyocytes, while they were less apparent in muscle fibres with fast
kinetics.
CONCLUSIONS AND IMPLICATIONS: OM acted as a Ca(2+) -sensitizing agent with a
downstream mechanism of action in both cardiomyocytes and diaphragm muscle
fibres. The mechanism of action of OM is connected to slowed
activation-relaxation kinetics and at higher OM concentrations increased Fpassive
production.

© 2015 The British Pharmacological Society.

DOI: 10.1111/bph.13235 
PMCID: PMC4562511 [Available on 2016-09-01]
PMID: 26140433  [PubMed - as supplied by publisher]


137. Br J Pharmacol. 2015 Jul 3. doi: 10.1111/bph.13239. [Epub ahead of print]

Enantioselective inhibition of d-serine transport by (S)-ketamine.

Singh NS(1), Bernier M(2), Camandola S(3), Khadeer MA(1), Moaddel R(1), Mattson
MP(3), Wainer IW(1).

Author information: 
(1)Laboratory of Clinical Investigation, National Institute on Aging Intramural
Research Program, National Institutes of Health, Baltimore, MD, USA.
(2)Translational Gerontology Branch, National Institute on Aging Intramural
Research Program, National Institutes of Health, Baltimore, MD, USA.
(3)Laboratory of Neurosciences, National Institute on Aging Intramural Research
Program, National Institutes of Health, Baltimore, MD, USA.

BACKGROUND AND PURPOSE: Patients with major depressive disorder receiving racemic
ketamine, (R,S)-ketamine, experience transient increases in
Clinician-Administered Dissociative States Scale scores and a coincident drop in 
plasma d-serine levels. The results suggest that (R,S)-ketamine produces an
immediate, concentration-dependent pharmacological effect on d-serine plasma
concentrations. One potential source of this effect is (R,S)-ketamine-induced
inhibition of the transporter ASCT2, which regulates intracellular d-serine
concentrations. In this study, we tested this hypothesis by examining the effect 
of (S)- and (R)-ketamine on ASCT2-mediated transport of d-serine in PC-12 and
1321N1 cells and primary neuronal cells in culture.
EXPERIMENTAL APPROACH: Intracellular and extracellular d-serine levels were
determined using capillary electrophoresis-laser-induced fluorescence and liquid 
chromatography-mass spectrometry respectively. Expression of ASCT2, Asc-1 and
serine racemase was determined utilizing Western blotting.
KEY RESULTS: (S)-Ketamine produced a concentration-dependent increase in
intracellular d-serine and reduced extracellular d-serine accumulation. In
contrast, (R)-ketamine decreased both intracellular and extracellular d-serine
levels. The ASCT2 inhibitor, benzyl-d-serine (BDS), and ASCT2 gene knockdown
mimicked the action of (S)-ketamine on d-serine in PC-12 cells, while the Asc-1
agonist d-isoleucine reduced intracellular d-serine and increased extracellular
d-serine accumulation. This response to d-isoleucine was not affected by BDS or
(S)-ketamine. Primary cultures of rat neuronal cells expressed ASCT2 and were
responsive to (S)-ketamine and BDS. (S)- and (R)-ketamine increased the
expression of monomeric serine racemase in all the cells studied, with
(S)-ketamine having the greatest effect.
CONCLUSIONS AND IMPLICATIONS: (S)-Ketamine decreased cellular export of d-serine 
via selective inhibition of ASCT2, and this could represent a possible source of 
dissociative effects observed with (R,S)-ketamine.

Published 2015. This article is a U.S. Government work and is in the public
domain in the USA.

DOI: 10.1111/bph.13239 
PMCID: PMC4562514 [Available on 2016-09-01]
PMID: 26140427  [PubMed - as supplied by publisher]


138. Br J Pharmacol. 2015 Jul 3. doi: 10.1111/bph.13238. [Epub ahead of print]

The novel PAR2 ligand C391 blocks multiple PAR2 signalling pathways in vitro and 
in vivo.

Boitano S(1,)(2), Hoffman J(1,)(2), Flynn AN(1,)(2), Asiedu MN(3), Tillu DV(3),
Zhang Z(2), Sherwood CL(1,)(2), Rivas CM(1,)(2,)(4), DeFea KA(5), Vagner J(2),
Price TJ(2,)(3,)(6).

Author information: 
(1)Arizona Respiratory Center and Department of Physiology, University of
Arizona, Tucson, AZ, USA. (2)The BIO5 Collaborative Research Institute,
University of Arizona, Tucson, AZ, USA. (3)Department of Pharmacology, University
of Arizona, Tucson, AZ, USA. (4)Graduate Interdisciplinary Program in
Physiological Sciences, University of Arizona, Tucson, AZ, USA. (5)Biomedical
Sciences Division, University of California, Riverside, CA, USA. (6)School of
Behavioral and Brain Sciences, University of Texas at Dallas, Dallas, TX, USA.

BACKGROUND AND PURPOSE: Proteinase-activated receptor-2 (PAR2) is a GPCR linked
to diverse pathologies, including acute and chronic pain. PAR2 is one of the four
PARs that are activated by proteolytic cleavage of the extracellular amino
terminus, resulting in an exposed, tethered peptide agonist. Several peptide and 
peptidomimetic agonists, with high potency and efficacy, have been developed to
probe the functions of PAR2, in vitro and in vivo. However, few similarly potent 
and effective antagonists have been described.
EXPERIMENTAL APPROACH: We modified the peptidomimetic PAR2 agonist,
2-furoyl-LIGRLO-NH2 , to create a novel PAR2 peptidomimetic ligand, C391. C391
was evaluated for PAR2 agonist/antagonist activity to PAR2 across Gq signalling
pathways using the naturally expressing PAR2 cell line 16HBE14o-. For antagonist 
studies, a highly potent and specific peptidomimetic agonist
(2-aminothiazo-4-yl-LIGRL-NH2 ) and proteinase agonist (trypsin) were used to
activate PAR2. C391 was also evaluated in vivo for reduction of thermal
hyperalgesia, mediated by mast cell degranulation, in mice.
KEY RESULTS: C391 is a potent and specific peptidomimetic antagonist, blocking
multiple signalling pathways (Gq -dependent Ca(2+) , MAPK) induced following
peptidomimetic or proteinase activation of human PAR2. In a PAR2-dependent
behavioural assay in mice, C391 dose-dependently (75 μg maximum effect) blocked
the thermal hyperalgesia, mediated by mast cell degranulation.
CONCLUSIONS AND IMPLICATIONS: C391 is the first low MW antagonist to block both
PAR2 Ca(2+) and MAPK signalling pathways activated by peptidomimetics and/or
proteinase activation. C391 represents a new molecular structure for PAR2
antagonism and can serve as a basis for further development for this important
therapeutic target.

© 2015 The British Pharmacological Society.

DOI: 10.1111/bph.13238 
PMCID: PMC4562513 [Available on 2016-09-01]
PMID: 26140338  [PubMed - as supplied by publisher]


139. Br J Pharmacol. 2015 Oct;172(19):4684-98. doi: 10.1111/bph.13242. Epub 2015 Aug
10.

Tissue-specific up-regulation of arginase I and II induced by p38 MAPK mediates
endothelial dysfunction in type 1 diabetes mellitus.

Pernow J(1), Kiss A(1), Tratsiakovich Y(1), Climent B(1,)(2).

Author information: 
(1)Division of Cardiology, Department of Medicine, Karolinska Institutet,
Karolinska University Hospital, Stockholm, Sweden. (2)Departamento de Fisiología,
Facultad de Farmacia, Universidad Complutense, Madrid, Spain.

BACKGROUND AND PURPOSE: Emerging evidence suggests a selective up-regulation of
arginase I in diabetes causing coronary artery disease; however, the mechanisms
behind this up-regulation are still unknown. Activated p38 MAPK has been reported
to increase arginase II in various cardiovascular diseases. We therefore tested
the role of p38 MAPK in the regulation of arginase I and II expression and its
effect on endothelial dysfunction in diabetes mellitus.
EXPERIMENTAL APPROACH: Endothelial function was determined in septal coronary
(SCA), left anterior descending coronary (LAD) and mesenteric (MA) arteries from 
healthy and streptozotocin-induced diabetic Wistar rats by wire myographs.
Arginase activity and protein levels of arginase I, II, phospho-p38 MAPK and
phospho-endothelial NOS (eNOS) (Ser(1177) ) were determined in these arteries
from diabetic and healthy rats treated with a p38 MAPK inhibitor in vivo.
KEY RESULTS: Diabetic SCA and MA displayed impaired endothelium-dependent
relaxation, which was prevented by arginase and p38 MAPK inhibition while LAD
relaxation was not affected. Arginase I, phospho-p38 MAPK and eNOS protein
expression was increased in diabetic coronary arteries. In diabetic MA, however, 
increased expression of arginase II and phospho-p38 MAPK, increased arginase
activity and decreased expression of eNOS were observed. All these effects were
reversed by p38 MAPK inhibition.
CONCLUSIONS AND IMPLICATIONS: Diabetes-induced activation of p38 MAPK causes
endothelial dysfunction via selective up-regulation of arginase I expression in
coronary arteries and arginase II expression in MA. Therefore, regional
differences appear to exist in the arginase isoforms contributing to endothelial 
dysfunction in type 1 diabetes mellitus.

© 2015 The British Pharmacological Society.

DOI: 10.1111/bph.13242 
PMCID: PMC4594272 [Available on 2016-10-01]
PMID: 26140333  [PubMed - indexed for MEDLINE]


140. J Physiol. 2015 Oct 1;593(19):4423-37. doi: 10.1113/JP270792. Epub 2015 Jul 30.

Sensory initiation of a co-ordinated motor response: synaptic excitation
underlying simple decision-making.

Buhl E(1), Soffe SR(1), Roberts A(1).

Author information: 
(1)School of Biological Sciences, University of Bristol, Bristol, UK.

KEY POINTS: Deciding whether or how to initiate a motor response to a stimulus
can be surprisingly slow and the underlying processes are not well understood.
The neuronal circuitry that allows frog tadpoles to swim in response to touch is 
well characterized and includes excitatory reticulospinal neurons that drive swim
circuit neurons. Build-up of excitation to reticulospinal neurons is the key
decision-making step for swimming. Asymmetry in this build-up between the two
sides allows bilateral initiation at the same time as avoiding inappropriate
co-activation of motor antagonists. Following stronger stimuli, reticulospinal
neurons are excited through a trigeminal nucleus pathway and swimming starts
first on the stimulated side. If this pathway fails or is lesioned, swimming
starts later on the unstimulated side. The mechanisms underlying initiation of a 
simple tadpole motor response may share similarities with more complex decisions 
in other animals, including humans.
ABSTRACT: Animals take time to make co-ordinated motor responses to a stimulus.
How can sensory input initiate organized movements, activating all necessary
elements at the same time as avoiding inappropriate co-excitation of antagonistic
muscles? In vertebrates, this process usually results in the activation of
reticulospinal pathways. Young Xenopus tadpoles can respond to head-skin touch by
swimming, which may start on either side. We investigate how motor networks in
the brain are organized, and whether asymmetries in touch sensory pathways avoid 
co-activation of antagonists at the same time as producing co-ordinated
movements. We record from key reticulospinal neurons in the network controlling
swimming. When the head skin is stimulated unilaterally, excitation builds up
slowly and asymmetrically in these neurons such that those on both sides do not
fire synchronously. This build-up of excitation to threshold is the key
decision-making step and determines whether swimming will start, as well as on
which side. In response to stronger stimuli, the stimulated side tends to 'win'
because excitation from a shorter, trigeminal nucleus pathway becomes reliable
and can initiate swimming earlier on the stimulated side. When this pathway fails
or is lesioned, swimming starts later and on the unstimulated side. Stochasticity
in the trigeminal nucleus pathway allows unpredictable turning behaviour to
weaker stimuli, conferring potential survival benefits. We locate the longer,
commissural sensory pathway carrying excitation to the unstimulated side and
record from its neurons. These neurons fire to head-skin stimuli but excite
reticulospinal neurons indirectly. We propose that asymmetries in the sensory
pathways exciting brainstem reticulospinal neurons ensure alternating and
co-ordinated swimming activity from the start.

© 2015 The Authors. The Journal of Physiology published by John Wiley & Sons Ltd 
on behalf of The Physiological Society.

DOI: 10.1113/JP270792 
PMCID: PMC4594238
PMID: 26138033  [PubMed - indexed for MEDLINE]


141. J Physiol. 2015 Oct 1;593(19):4319-39. doi: 10.1113/JP270855. Epub 2015 Aug 27.

Functional heterogeneity of calretinin-expressing neurons in the mouse
superficial dorsal horn: implications for spinal pain processing.

Smith KM(1), Boyle KA(2), Madden JF(1), Dickinson SA(1), Jobling P(1), Callister 
RJ(1), Hughes DI(2), Graham BA(1).

Author information: 
(1)School of Biomedical Sciences and Pharmacy, Faculty of Health, University of
Newcastle, Callaghan, NSW, Australia. (2)Institute of Neuroscience and
Psychology, University of Glasgow, Glasgow, UK.

KEY POINTS: The superficial spinal dorsal horn contains a heterogeneous
population of neurons that process sensory inputs. Information on the properties 
of excitatory interneurons in this region is limited. As calretinin is a protein 
thought to be restricted to an excitatory population in this region, the aim of
this study was to characterize calretinin-expressing neurons. Most calretinin
cells (85%) exhibited large A-type potassium currents and delayed firing action
potential discharge, and received strong excitatory synaptic input, whereas the
remainder exhibited hyperpolarization-activated cation currents and low threshold
T-type calcium currents, and tonic- or initial bursting firing patterns, and
received weak excitatory synaptic input. These respective features are consistent
with properties of excitatory and inhibitory interneuron populations in this
region of the spinal cord. Our findings have resolved a previously unidentified
population of inhibitory interneurons. Furthermore, the contrasting excitability 
patterns of excitatory and inhibitory calretinin-expressing neurons suggest that 
they play distinct roles in spinal sensory processing circuits.
ABSTRACT: Neurons in the superficial dorsal horn (SDH) of the spinal cord play an
important role in nociceptive, thermal, itch and light touch sensations.
Excitatory interneurons comprise ∼65% of all SDH neurons but surprisingly few
studies have investigated their role in spinal sensory processing. Here we use a 
transgenic mouse to study putative excitatory SDH neurons that express the
calcium binding protein calretinin (CR). Our immunocytochemical, morphological
and electrophysiological analysis identified two distinct populations of
CR-expressing neurons, which we termed 'Typical' and 'Atypical'. Typical
CR-expressing neurons comprised ∼85% of the population and exhibited
characteristic excitatory interneuron properties including delayed firing
discharge, large rapid A-type potassium currents, and central, radial or vertical
cell morphologies. Atypical neurons exhibited properties consistent with
inhibitory interneurons, including tonic firing or initial bursting discharge, Ih
currents, and islet cell morphology. Although both Typical and Atypical
CR-expressing neurons responded to noxious peripheral stimulation, the excitatory
drive onto Typical CR-expressing neurons was much stronger. Furthermore, Atypical
CR-expressing cells comprise at least two functionally distinct subpopulations
based on their responsiveness to noxious peripheral stimulation and neurochemical
profile. Together our data suggest CR expression is not restricted to excitatory 
neurons in the SDH. Under normal conditions, the contribution of 'Typical'
excitatory CR-expressing neurons to overall SDH excitability may be limited by
the presence of A-type potassium currents, which limit the effectiveness of their
strong excitatory input. Their contribution may, however, be increased in
pathological situations where A-type potassium currents are decreased. By
contrast, 'Atypical' inhibitory neurons with their excitable phenotype but weak
excitatory input may be more easily recruited during increased peripheral
stimulation.

© 2015 The Authors. The Journal of Physiology © 2015 The Physiological Society.

DOI: 10.1113/JP270855 
PMCID: PMC4594251 [Available on 2016-10-01]
PMID: 26136181  [PubMed - indexed for MEDLINE]


142. J Physiol. 2015 Sep 15;593(18):4201-23. doi: 10.1113/JP270139. Epub 2015 Aug 12.

Differential thermosensitivity in mixed syndrome cardiac sodium channel mutants.

Abdelsayed M(1), Peters CH(1), Ruben PC(1).

Author information: 
(1)Department of Biomedical Physiology and Kinesiology, Simon Fraser University, 
8888 University Drive, Burnaby, BC, Canada, V5A 1S6.

Cardiac arrhythmias are often associated with mutations in SCN5A the gene that
encodes the cardiac paralogue of the voltage-gated sodium channel, NaV 1.5. The
NaV 1.5 mutants R1193Q and E1784K give rise to both long QT and Brugada
syndromes. Various environmental factors, including temperature, may unmask
arrhythmia. We sought to determine whether temperature might be an arrhythmogenic
trigger in these two mixed syndrome mutants. Whole-cell patch clamp was used to
measure the biophysical properties of NaV 1.5 WT, E1784K and R1193Q mutants.
Recordings were performed using Chinese hamster ovary (CHOk1) cells transiently
transfected with the NaV 1.5 α subunit (WT, E1784K, or R1193Q), β1 subunit, and
eGFP. The channels' voltage-dependent and kinetic properties were measured at
three different temperatures: 10ºC, 22ºC, and 34ºC. The E1784K mutant is more
thermosensitive than either WT or R1193Q channels. When temperature is elevated
from 22°C to 34°C, there is a greater increase in late INa and use-dependent
inactivation in E1784K than in WT or R1193Q. However, when temperature is lowered
to 10°C, the two mutants show a decrease in channel availability. Action
potential modelling using Q10 fit values, extrapolated to physiological and
febrile temperatures, show a larger transmural voltage gradient in E1784K
compared to R1193Q and WT with hyperthermia. The E1784K mutant is more
thermosensitive than WT or R1193Q channels. This enhanced thermosensitivity may
be a mechanism for arrhythmogenesis in patients with E1784K sodium channels.

© 2015 The Authors. The Journal of Physiology © 2015 The Physiological Society.

DOI: 10.1113/JP270139 
PMCID: PMC4594293 [Available on 2016-09-15]
PMID: 26131924  [PubMed - indexed for MEDLINE]


143. J Physiol. 2015 May 1;593(9):2249. doi: 10.1113/JP270441.

Retraction: Calmodulin kinase and a calmodulin-binding ’IQ’ domain facilitate
L-type Ca2+ current in rabbit ventricular myocytes by a common mechanism.

[No authors listed]

Retraction of
    Wu Y, Dzhura I, Colbran RJ, Anderson ME. J Physiol. 2001 Sep 15;535(Pt 3):679-87.


PMCID: PMC4422581
PMID: 26120650  [PubMed - indexed for MEDLINE]


144. J Physiol. 2015 May 1;593(9):2247. doi: 10.1113/JP270442.

Retraction: Cytoskeletal disrupting agents prevent calmodulin kinase, IQ domain
and voltage-dependent facilitation of L-type Ca2+ channels.

[No authors listed]

Retraction of
    Dzhura I, Wu Y, Colbran RJ, Corbin JD, Balser JR, Anderson ME. J Physiol. 2002
Dec 1;545(Pt 2):399-406.


PMCID: PMC4422580
PMID: 26120649  [PubMed - indexed for MEDLINE]


145. J Physiol. 2015 May 1;593(9):2245. doi: 10.1113/JP270443.

Retraction: C terminus L-type Ca2+ channel calmodulin-binding domains are
’auto-agonist’ ligands in rabbit ventricular myocytes.

[No authors listed]

Retraction of
    Dzhura I, Wu Y, Zhang R, Colbran RJ, Hamilton SL, Anderson ME. J Physiol. 2003
Aug 1;550(Pt 3):731-8.


PMCID: PMC4422579
PMID: 26120648  [PubMed - indexed for MEDLINE]


146. J Physiol. 2015 Oct 1;593(19):4361-72. doi: 10.1113/JP270950. Epub 2015 Jul 26.

Short-term monocular deprivation alters early components of visual evoked
potentials.

Lunghi C(1,)(2), Berchicci M(3), Morrone MC(1,)(4), Di Russo F(3,)(5).

Author information: 
(1)Department of Translational Research on New Technologies in Medicine and
Surgery, University of Pisa, via Savi 10, 56126, Pisa, Italy. (2)Institute of
Neuroscience, CNR, via Moruzzi 1, 56127, Pisa, Italy. (3)Department of Movement, 
Human and Health Sciences, University of Rome 'Foro Italico', Piazza Lauro de
Bosis 15, 00135, Rome (RM), Italy. (4)Scientific Institute Stella Maris (IRCSS), 
Calambrone (Pisa), Italy. (5)Santa Lucia Foundation IRCCS, via Ardeatina 280,
00144, Rome (RM), Italy.

KEY POINTS: Short-term monocular deprivation in adult humans produces a
perceptual boost of the deprived eye reflecting homeostatic plasticity. Visual
evoked potentials (VEPs) to transient stimuli change after 150 min of monocular
deprivation in adult humans. The amplitude of the C1 component of the VEP at a
latency of about 100 ms increases for the deprived eye and decreases for the
non-deprived eye after deprivation, the two effects being highly negatively
correlated. Similarly, the evoked alpha rhythm increases after deprivation for
the deprived eye and decreases for the non-deprived eye. The data demonstrate
that primary visual cortex excitability is altered by a short period of monocular
deprivation, reflecting homeostatic plasticity.
ABSTRACT: Very little is known about plasticity in the adult visual cortex. In
recent years psychophysical studies have shown that short-term monocular
deprivation alters visual perception in adult humans. Specifically, after 150 min
of monocular deprivation the deprived eye strongly dominates the dynamics of
binocular rivalry, reflecting homeostatic plasticity. Here we investigate the
neural mechanisms underlying this form of short-term visual cortical plasticity
by measuring visual evoked potentials (VEPs) on the scalp of adult humans during 
monocular stimulation before and after 150 min of monocular deprivation. We found
that monocular deprivation had opposite effects on the amplitude of the earliest 
component of the VEP (C1) for the deprived and non-deprived eye stimulation. C1
amplitude increased (+66%) for the deprived eye, while it decreased (-29%) for
the non-deprived eye. Source localization analysis confirmed that the C1
originates in the primary visual cortex. We further report that following
monocular deprivation, the amplitude of the peak of the evoked alpha spectrum
increased on average by 23% for the deprived eye and decreased on average by 10% 
for the non-deprived eye, indicating a change in cortical excitability. These
results indicate that a brief period of monocular deprivation alters interocular 
balance in the primary visual cortex of adult humans by both boosting the
activity of the deprived eye and reducing the activity of the non-deprived eye.
This indicates a high level of residual homeostatic plasticity in the adult human
primary visual cortex, probably mediated by a change in cortical excitability.

© 2015 The Authors. The Journal of Physiology © 2015 The Physiological Society.

DOI: 10.1113/JP270950 
PMCID: PMC4594246 [Available on 2016-10-01]
PMID: 26119530  [PubMed - indexed for MEDLINE]


147. J Physiol. 2015 Oct 1;593(19):4305-18. doi: 10.1113/JP270635. Epub 2015 Aug 2.

Estimating reflex responses in large populations of motor units by decomposition 
of the high-density surface electromyogram.

Yavuz UŞ(1,)(2), Negro F(1), Sebik O(3), Holobar A(4), Frömmel C(2), Türker
KS(3), Farina D(1).

Author information: 
(1)Department of Neurorehabilitation Engineering, Bernstein Focus Neurotechnology
Göttingen, Bernstein Centre for Computational Neuroscience, University Medical
Centre Göttingen, Georg-August University, Göttingen, Germany. (2)Department of
Orthobionic, Georg-August University, Göttingen, Germany. (3)Koç University
School of Medicine, Sariyer, Istanbul, Turkey. (4)Faculty of Electrical
Engineering and Computer Science, University of Maribor, Maribor, Slovenia.

KEY POINTS: Reflex responses of single motor units have been used for the study
of spinal circuitries but the methods employed are invasive and limited to the
assessment of a relatively small number of motor units. We propose a new approach
to investigate reflexes on individual motor units based on high-density surface
electromyography (HDsEMG) decomposition. The decomposition of HDsEMG has been
previously validated in voluntary isometric contractions but never during reflex 
activities. The use of HDsEMG decomposition for reflex studies at the individual 
motor unit level, during constant force contractions, with excitatory and
inhibitory stimuli, was validated here by the comparison of results with
concurrently recorded intramuscular EMG signals. The validation results showed
that HDsEMG decomposition allows an accurate quantification of reflex responses
for a large number of individual motor units non-invasively, for both excitatory 
and inhibitory stimuli.
ABSTRACT: We propose and validate a non-invasive method that enables accurate
detection of the discharge times of a relatively large number of motor units
during excitatory and inhibitory reflex stimulations. High-density surface
electromyography (HDsEMG) and intramuscular EMG (iEMG) were recorded from the
tibialis anterior muscle during ankle dorsiflexions performed at 5%, 10% and 20% 
of the maximum voluntary contraction (MVC) force, in nine healthy subjects. The
tibial nerve (inhibitory reflex) and the peroneal nerve (excitatory reflex) were 
stimulated with constant current stimuli. In total, 416 motor units were
identified from the automatic decomposition of the HDsEMG. The iEMG was
decomposed using a state-of-the-art decomposition tool and provided 84 motor
units (average of two recording sites). The reflex responses of the detected
motor units were analysed using the peri-stimulus time histogram (PSTH) and the
peri-stimulus frequencygram (PSF). The reflex responses of the common motor units
identified concurrently from the HDsEMG and the iEMG signals showed an average
disagreement (the difference between number of observed spikes in each bin
relative to the mean) of 8.2 ± 2.2% (5% MVC), 6.8 ± 1.0% (10% MVC) and 7.5 ± 2.2%
(20% MVC), for reflex inhibition, and 6.5 ± 4.1%, 12.0 ± 1.8% and 13.9 ± 2.4%,
for reflex excitation. There was no significant difference between the
characteristics of the reflex responses, such as latency, amplitude and duration,
for the motor units identified by both techniques. Finally, reflex responses
could be identified at higher force (4 of the 9 subjects performed contraction up
[truncated: 6,134,963 more chars]
