# Supplementary material for: Poor statistical reporting, inadequate data presentation and spin persist despite editorial advice
Source: PLoS One. 2018 Aug 15;13(8):e0202121. doi: 10.1371/journal.pone.0202121 (PMC6093658; doi:10.1371/journal.pone.0202121)
Supplement: S3 File — Comma-separated-values (CSV) file of raw scores for questions 1-10 and the Python files used to analyse the data. See the included README.txt file for a full description. (ZIP) [file pone.0202121.s003.zip]

Archive with 37 entries (32 files):
- S3 File/
- S3 File/README.txt
- S3 File/figures.py
- S3 File/audit.py
- S3 File/audit_script.py
- S3 File/supplementary_results/
- S3 File/supplementary_results/suppl_pubs_audits_year_journal.txt
- S3 File/supplementary_results/suppl_results_year_journal.txt
- S3 File/supplementary_results/suppl_q10_year_journal.pdf
- S3 File/supplementary_results/suppl_q9_year_journal.pdf
- S3 File/supplementary_results/suppl_q8_year_journal.pdf
- S3 File/supplementary_results/suppl_q7_year_journal.pdf
- S3 File/supplementary_results/suppl_q6_year_journal.pdf
- S3 File/supplementary_results/suppl_q5_year_journal.pdf
- S3 File/supplementary_results/suppl_q3_year_journal.pdf
- S3 File/supplementary_results/suppl_q2_year_journal.pdf
- S3 File/supplementary_results/suppl_q1_year_journal.pdf
- S3 File/supplementary_results/suppl_results_rater.txt
- S3 File/supplementary_results/suppl_q10_rater.pdf
- S3 File/supplementary_results/suppl_q9_rater.pdf
- S3 File/supplementary_results/suppl_q8_rater.pdf
- S3 File/supplementary_results/suppl_q7_rater.pdf
- S3 File/supplementary_results/suppl_q6_rater.pdf
- S3 File/supplementary_results/suppl_q5_rater.pdf
- S3 File/supplementary_results/suppl_q4_rater.pdf
- S3 File/supplementary_results/suppl_q3_rater.pdf
- S3 File/supplementary_results/suppl_q2_rater.pdf
- S3 File/supplementary_results/suppl_q4_year_journal.pdf
- S3 File/supplementary_results/suppl_q1_rater.pdf
- S3 File/ms_results/
- S3 File/ms_results/results_ms.txt
- S3 File/misc/
- S3 File/misc/descriptions_short.txt
- S3 File/misc/descriptions.txt
- S3 File/data/
- S3 File/data/number_papers_published_per_year.txt
- S3 File/data/data.csv
