# Supplementary material for: Poor statistical reporting, inadequate data presentation and spin persist despite editorial advice
Source: PLoS One. 2018 Aug 15;13(8):e0202121. doi: 10.1371/journal.pone.0202121 (PMC6093658; doi:10.1371/journal.pone.0202121)
Supplement: S3 File — Comma-separated-values (CSV) file of raw scores for questions 1-10 and the Python files used to analyse the data. See the included README.txt file for a full description. (ZIP) [file pone.0202121.s003.zip › S3 File/README.txt]

MANUSCRIPT
----------
Statistical reporting, data presentation and spin persist despite editorial advice


JOURNAL
-------
PLOS One


AUTHORS
-------
Joanna Diong, Annie A Butler, Simon C Gandevia, Martin E Héroux


CORRESPONDING AUTHOR
--------------------
Simon Gandevia: Neuroscience Research Australia, Barker Street, Randwick, Sydney, NSW 2031, Australia.
Email: s.gandevia@neura.edu.au


DATA FILES
----------
[data->data.csv]
Audit results from the four rater concatenated into one comma-seperated values file.

[data->number_papers_published_per_year.txt]
Results of PubMed search for number of published papers by year and journal.
   

MISCELLANEOUS FILES
------------------
[misc->descriptions.txt]
[misc->descriptions_short.txt]
Full and shortened desriptions of each audit question; used when outputing results and generating figures.


CODE FILES
----------
All code was writen in Python by Joanna Diong and Martin Héroux. Code has been tested with Python 3.5.2 and should be forward compatible.

Additional Python packages:
matplotplib 1.5.3
numpy 1.11.1					
pandas 0.18.1

[audit_script.py]
Main script. Generates cleaned data, produces text file with results presented in manuscript and supplementary material (including supplementary figures).
To run script:
> python3 audit_script.py

[audit.py]
Module containing functions used to clean data, generate text files of manuscript and supplementary results, and calls figure.py module to generate supplementary figures.

[figures.py]
Module containing functions to generate supplementary figures where audit results are plotted by rater or by journal/year.


OUTPUTS
-------
[ms_results/results_ms.txt]
Text file containing tables of counts and proportions for each question of the audit. Results grouped by pre (2007-2010) and post periods (2012-2015).

[supplementary_results/suppl_pubs_audits_year_journal.txt]
Table summarizing number of papers published by year and journal, as well as number of audited papers by year and journal. 

[supplementary_results/suppl_results_rater.txt]
Text file containing tables of counts and proportions for each question of the audit. Results grouped by rater.

[supplementary_results/suppl_results_year_journal.txt]
Text file containing tables of counts and proportions for each question of the audit. Results grouped by year and journal.

[supplementary_results/suppl_q<qnum>_rater.pdf]
qnum = question number. Series of 10 figure summarizing results for each question grouped by rater. 

[supplementary_results/suppl_q<qnum>_year_journal.pdf]
qnum = question number. Series of 10 figure summarizing results for each question grouped by year and journal. 
