# Supplementary material for: Poor statistical reporting, inadequate data presentation and spin persist despite editorial advice
Source: PLoS One. 2018 Aug 15;13(8):e0202121. doi: 10.1371/journal.pone.0202121 (PMC6093658; doi:10.1371/journal.pone.0202121)
Supplement: S3 File — Comma-separated-values (CSV) file of raw scores for questions 1-10 and the Python files used to analyse the data. See the included README.txt file for a full description. (ZIP) [file pone.0202121.s003.zip › S3 File/figures.py]

import matplotlib.pyplot as plt
import pandas as pd
import os


def suppl_figures(df):
    """Helper function to generate supplementary figures."""
    _figures_year_pub(df)
    _figures_rater(df)


def _figures_year_pub(df):
    """Cycles through each question and extracts data to plot each question for all years/journals."""

    questions = [df.q1, df.q2, df.q3, df.q4, df.q5, df.q6, df.q7, df.q8, df.q9]
    for i, question in enumerate(questions):
        table = pd.crosstab(index=[df.year, df.journal], columns=question, margins=True, dropna=True)
        table_ = table.div(table['All'], axis=0) * 100
        _journal_year(table_, i + 1)
        if i == 8:
            q9_yes = df[df.q9 == '1']
            table_yes = pd.crosstab(index=[q9_yes.year, q9_yes.journal],
                                    columns=q9_yes.q10[q9_yes.q10 <= '1'], margins=True, dropna=True)
            table_yes_ = table_yes.div(table_yes['All'], axis=0) * 100
            _journal_year(table_yes_, i + 2)


def _figures_rater(df):
    """Cycles through each question and extracts data to plot each question by rater."""

    questions = [df.q1, df.q2, df.q3, df.q4, df.q5, df.q6, df.q7, df.q8, df.q9]
    for i, question in enumerate(questions):
        table = pd.crosstab(index=df.rater, columns=question, margins=True, dropna=True)
        table_ = table.div(table['All'], axis=0) * 100
        _rater(table_, i + 1)
        if i == 8:
            q9_yes = df[df.q9 == '1']
            table_yes = pd.crosstab(index=q9_yes.rater,
                                    columns=q9_yes.q10[q9_yes.q10 <= '1'], margins=True, dropna=True)
            table_yes_ = table_yes.div(table_yes['All'], axis=0) * 100
            _rater(table_yes_, i + 2)


def _journal_year(table, q_num):
    """Generate and save figures of each question for all years/journals"""

    fig, axes = plt.subplots(nrows=1, ncols=2)
    fig.set_size_inches(16,8)

    table.columns = ['No', 'Yes', 'All']
    before = table.drop('All',axis=1).drop(labels=(['2012','2013','2014','2015','All']),axis=0)

    ax = before.plot(kind='bar',stacked=True, ax=axes[0], legend=False,
                     color=['grey','white'], edgecolor='grey')
    ax.set_ylabel('percentage %', fontsize=14)
    ax.set_xlabel('')
    ax.set_title('Before', fontsize=18)
    ax.spines['top'].set_visible(False)
    ax.spines['bottom'].set_visible(False)
    ax.spines['right'].set_visible(False)
    ax.set_ylim([0, 100])
    ax.tick_params(axis='y', which='left', labelsize=14)
    ax.tick_params(axis='x', which='both', bottom='off',
                   top='off', labelbottom='on', labelsize=14)
    ax.set_xticks([-0.3, 0.7, 1.7, 2.7, 3.7, 4.7, 5.7, 6.7, 7.7])
    ax.set_xticklabels(['2007 - BJP', '2007 - JP',
                        '2008 - BJP', '2008 - JP',
                        '2009 - BJP', '2009 - JP',
                        '2010 - BJP', '2010 - JP'], rotation=45)

    after = table.drop('All',axis=1).drop(labels=(['2007','2008','2009','2010','All']),axis=0)
    ax2 = after.plot(kind='bar',stacked=True, ax=axes[1], legend=False,
                     color=['grey','white'], edgecolor='grey')
    ax2.set_ylabel('percentage %', fontsize=14)
    ax2.set_xlabel('')
    ax2.set_title('After', fontsize=18)
    ax2.spines['top'].set_visible(False)
    ax2.spines['bottom'].set_visible(False)
    ax2.spines['right'].set_visible(False)
    ax2.set_ylim([0, 100])
    ax2.tick_params(axis='y', which='left', labelsize=14)
    ax2.tick_params(axis='x', which='both', bottom='off',
                    top='off', labelbottom='on', labelsize=14)
    ax2.set_xticks([-0.3, 0.7, 1.7, 2.7, 3.7, 4.7, 5.7, 6.7, 7.7])
    ax2.set_xticklabels(['2012 - BJP', '2012 - JP',
                        '2013 - BJP', '2013 - JP',
                        '2014 - BJP', '2014 - JP',
                        '2015 - BJP', '2015 - JP'], rotation=45)
    ax2.legend(loc=(1.02, 0.9), fontsize=14, frameon=False)
    left = 0.1
    right = 0.9
    bottom = 0.15
    top = 0.8
    fig.subplots_adjust(left=left, bottom=bottom, right=right, top=top)
    descript_short = os.path.join('.', 'misc', 'descriptions_short.txt')
    with open(descript_short, 'r') as f:
        descriptions = f.readlines()
    fig.text(0.08, 0.875,'Question ' + str(q_num) + ': ' + descriptions[q_num - 1], fontsize=18)
    fig_name = 'suppl_q' + str(q_num) + '_year_journal.pdf'
    fig_path = os.path.join('.', 'supplementary_results', fig_name)
    plt.savefig(fig_path, dpi=180, format='pdf')
    plt.close()


def _rater(table, q_num):
    """Generate and save figures of each question for all years/journals"""

    fig, axes = plt.subplots(nrows=1, ncols=1)
    fig.set_size_inches(8, 8)
    table.columns = ['No', 'Yes', 'All']
    temp = table.drop('All',axis=1).drop(labels=(['All']), axis=0)
    ax = temp.plot(kind='bar',stacked=True, ax=axes, legend=False,
                   color=['grey','white'], edgecolor='grey')
    ax.set_ylabel('percentage %', fontsize=14)
    ax.set_xlabel('')
    ax.set_title('Overall', fontsize=14)
    ax.spines['top'].set_visible(False)
    ax.spines['bottom'].set_visible(False)
    ax.spines['right'].set_visible(False)
    ax.set_ylim([0, 100])
    ax.tick_params(axis='y', which='left', labelsize=14)
    ax.tick_params(axis='x', which='both', bottom='off',
                   top='off', labelbottom='on', labelsize=14)
    ax.set_xticks([0, 1, 2, 3])
    ax.set_xticklabels(['rater 1', 'rater 2', 'rater 3', 'rater 4'], rotation=0)
    ax.legend(loc=(1.0, 0.9), fontsize=14, frameon=False)
    left = 0.1
    right = 0.85
    bottom = 0.15
    top = 0.8
    fig.subplots_adjust(left=left, bottom=bottom, right=right, top=top)
    descript_short = os.path.join('.', 'misc', 'descriptions_short.txt')
    with open(descript_short, 'r') as f:
        descriptions = f.readlines()
    fig.text(0.04, 0.875,'Question ' + str(q_num) + ': ' + descriptions[q_num - 1], fontsize=12)
    fig_name = 'suppl_q' + str(q_num) + '_rater.pdf'
    fig_path = os.path.join('.', 'supplementary_results', fig_name)
    plt.savefig(fig_path, dpi=180, format='pdf')
    plt.close()
