# Supplementary material for: Poor statistical reporting, inadequate data presentation and spin persist despite editorial advice
Source: PLoS One. 2018 Aug 15;13(8):e0202121. doi: 10.1371/journal.pone.0202121 (PMC6093658; doi:10.1371/journal.pone.0202121)
Supplement: S3 File — Comma-separated-values (CSV) file of raw scores for questions 1-10 and the Python files used to analyse the data. See the included README.txt file for a full description. (ZIP) [file pone.0202121.s003.zip › S3 File/audit.py]

import numpy as np
import pandas as pd
import os


def import_clean():
    """Import, parse and clean audit data.

    Return: pd dataframe
    """

    data_file = os.path.join('.', 'data', 'data.csv')
    with open(data_file, 'r') as f:
        lines = f.readlines()
    data = [row.strip().split(',') for row in lines]

    # initialise lists
    pmid, year, jn, rater, q1, q2, q3, q4, q5, q6, q7, q8, q9, q10 = ([] for i in range(14))

    # extract values in cells, append to list
    pmid = [row[0] for row in data]
    year = [row[1] for row in data]
    jn = [row[2] for row in data]
    rater = [row[3] for row in data]
    q1 = [row[4] for row in data]
    q2 = [row[5] for row in data]
    q3 = [row[6] for row in data]
    q4 = [row[7] for row in data]
    q5 = [row[8] for row in data]
    q6 = [row[9] for row in data]
    q7 = [row[10] for row in data]
    q8 = [row[11] for row in data]
    q9 = [row[12] for row in data]
    q10 = [row[13] for row in data]

    # fix coding exceptions
    questions = [q1, q2, q3, q4, q5, q6, q7, q8, q9, q10]
    for q in questions:
        idx = np.arange(0, len(q), 1)
        for question, j in zip(idx, q):
            if j == '1?':
                q[question] = '1'
            elif j == '?1':
                q[question] = '1'
            elif j == 'NA':
                q[question] = np.nan
            elif j == 'na':
                q[question] = np.nan
            elif j == 'n/a':
                q[question] = np.nan
            elif j == 'n/a ?':
                q[question] = np.nan
            elif j == 'n/s':
                q[question] = np.nan
            elif j == '? All undefined':
                q[question] = '.'
            elif j == '0? ? Effect on 4 and 5':
                q[question] = '0'
            elif j == '':
                q[question] = '.'
            elif j == '"1':
                q[question] = '1&2' # i = 384, by 0 indexing
            # set to missing if no year
            if year[question] == '':
                year[question] = '.'
            if jn[question] == '':
                jn[question] = '.'
            if rater[question] == '':
                rater[question] = '.'

    df = pd.DataFrame({'pmid': pmid, 'year': year, 'journal':jn, 'rater':rater,
                       'q1': q1, 'q2': q2, 'q3': q3, 'q4': q4, 'q5': q5,
                       'q6': q6, 'q7': q7, 'q8': q8, 'q9': q9, 'q10': q10, })

    # drop rows if year is missing, 2006, or 2011
    df = df[(df.year != '.') & (df.year != '2006') & (df.year != '2011')]

    # Add grouping variable:
    # Before Drummond (2006-2010, group 0) and after (2011-2015, group 1)
    conditions = [(df['year'] == '2012'), (df['year'] == '2013'),
                  (df['year'] == '2014'),  (df['year'] == '2015')]
    choices = ['After', 'After', 'After', 'After']
    df['group'] = np.select(conditions, choices, default='Before')
    
    return df


def ms_results(df):
    """Write summary results used in manuscript to results_paper.txt"""

    questions = [df.q1, df.q2, df.q3, df.q4, df.q5, df.q6, df.q7, df.q8, df.q9]

    # Read in question description used to document results
    description = os.path.join('.', 'misc', 'descriptions.txt')
    with open(description, 'r') as f:
        descriptions = f.readlines()

    # Summarise and write results
    file_results_paper = os.path.join('.', 'ms_results', 'results_ms.txt')
    open(file_results_paper, 'w').close()
    with open(file_results_paper, 'a') as file:
        file.write('\n--------------------')
        file.write('\nDescriptive data')
        file.write('\n--------------------')
        file.write('\n')
        for question, description in zip(questions, descriptions):
            file.write('\n----------')
            file.write('\nQuestion: ' + question.name)
            file.write('\n' + description + '\n')
            table = pd.crosstab(index=df.group, columns=question, margins=True, dropna=True)
            table_ = table.div(table['All'], axis=0) * 100
            table.columns = ['No', 'Yes', 'All']
            table_.columns = ['No', 'Yes', 'All']
            table.index = ['before', 'after', 'All']
            table_.index = ['before', 'after', 'All']
            file.write('\nCounts:')
            file.write('\n' + str(table) + '\n')
            file.write('\nProportions:')
            file.write('\n' + str(table_.round(1)) + '\n')

    # Summarise and write q10 results if q9 == 1 or q9 == 0
    q9_yes = df[df.q9 == '1']
    table_yes = pd.crosstab(index=q9_yes.group, columns=q9_yes.q10, margins=True, dropna=True)
    table_yes_ = table_yes.div(table_yes['All'], axis=0) * 100
    table_yes.index = ['before', 'after', 'All']
    table_yes_.index = ['before', 'after', 'All']
    q9_no = df[df.q9 == '0']
    table_no = pd.crosstab(index=q9_no.group, columns=q9_no.q10, margins=True, dropna=True)
    table_no_ = table_no.div(table_no['All'], axis=0) * 100
    table_no.index = ['before', 'after', 'All']
    table_no_.index = ['before', 'after', 'All']
    with open(file_results_paper, 'a') as file:
        file.write('\n----------')
        file.write('\nQuestion: ' + df.q10.name)
        file.write('\n' + descriptions[-1] + '\n')
        file.write('\nCounts if q9 is "Yes":')
        file.write('\n' + str(table_yes) + '\n')
        file.write('\nProportions if q9 is "Yes":')
        file.write('\n' + str(table_yes_.round(1)) + '\n')
        file.write('\nCounts if q9 is "No":')
        file.write('\n' + str(table_no) + '\n')
        file.write('\nProportions if q9 is "No":')
        file.write('\n' + str(table_no_.round(1)) + '\n')


def suppl_results(df):
    """Calls functions to summarise various supplementary results."""

    _yr_jn_pubs_audits(df)
    _year_journal_pre_post(df)
    _rater(df)


def _yr_jn_pubs_audits(df):
    """Summarise total number of published papers per year per journal,
       and summarise total number of audited papers per year per journal."""

    # Create text file
    jn_yr_results = os.path.join('.', 'supplementary_results', 'suppl_pubs_audits_year_journal.txt')
    open(jn_yr_results, 'w').close()

    # Import results of total number of publications obtained from PubMed
    jn_yr_file = os.path.join('.', 'data', 'number_papers_published_per_year.txt')
    pub_summary = pd.read_csv(jn_yr_file, header=0)
    pub_summary['total_pubs'] = pub_summary['bjp_pubs'] + pub_summary['jp_pubs']

    # Determine how many papers from each journal each year
    years = ['2007', '2008', '2009', '2010', '2012', '2013', '2014', '2015']
    bjp = list()
    jp = list()
    for year in years:
        temp = list()
        bjp.append(sum((df['year'] == year) & (df['journal'] == 'BJP')))
        jp.append(sum((df['year'] == year) & (df['journal'] == 'JP')))

    pub_summary['bjp_audits'] = bjp
    pub_summary['jp_audits'] = jp
    pub_summary['total_audits'] = pub_summary['bjp_audits'] + pub_summary['jp_audits']

    with open(jn_yr_results, 'a') as file:
        file.write('\n' + '-' * 60)
        file.write('\nPublished and audited papers - breakdown by year and journal')
        file.write('\n' + '-' * 60)
        file.write('\n')
        file.write('\n{:<5s} {:<12s} {:<10s} {:<15s} {:<14s} {:<12s}'.format('year', 'total pubs',
                    'JP pubs', 'BJP pubs', 'total audits', 'JP audits', 'BJP audits'))
        for index, year in pub_summary.iterrows():
            file.write('\n{:<5d} {:<12d} {:<10d} {:<15d} {:<14d} {:<12d}'.format(year['year'],
                        year['total_pubs'], year['jp_pubs'], int(year['total_audits']),
                        int(year['jp_audits']), int(year['bjp_audits'])))
        file.write('\n')


def _year_journal_pre_post(df):
    """Summarise results divided per year and journal."""

    questions = [df.q1, df.q2, df.q3, df.q4, df.q5, df.q6, df.q7, df.q8, df.q9]

    # Read in question description used to document results
    description = os.path.join('.', 'misc', 'descriptions.txt')
    with open(description, 'r') as f:
        descriptions = f.readlines()

    # Summarise and write results
    suppl_jn_yr_results = os.path.join('.', 'supplementary_results', 'suppl_results_year_journal.txt')
    open(suppl_jn_yr_results, 'w').close()
    with open(suppl_jn_yr_results, 'a') as file:
        file.write('\n' + '-'*25)
        file.write('\nResults by rater')
        file.write('\n' + '-' * 25)
        file.write('\n')
        for question, description in zip(questions, descriptions):
            file.write('\n----------')
            file.write('\nQuestion: ' + question.name)
            file.write('\n' + description + '\n')
            # ----- before vs after: all
            table = pd.crosstab(index=[df.year, df.journal], columns=question, margins=True, dropna=True)
            table_ = table.div(table['All'], axis=0) * 100
            table.columns = ['No', 'Yes', 'All']
            table_.columns = ['No', 'Yes', 'All']
            file.write('\nCounts:')
            file.write('\n' + str(table) + '\n')
            file.write('\nProportions:')
            file.write('\n' + str(table_.round(1)) + '\n')

    # Summarise and write q10 results if q9 == 1 or q9 == 0
    q9_yes = df[df.q9 == '1']
    table_yes = pd.crosstab(index=[q9_yes.year, q9_yes.journal], columns=q9_yes.q10, margins=True, dropna=True)
    table_yes_ = table_yes.div(table_yes['All'], axis=0) * 100
    table_yes.columns = ['No', 'Yes', 'Yes+Spin', 'Spin', 'All']
    table_yes_.columns = ['No', 'Yes', 'Yes+Spin', 'Spin', 'All']
    with open(suppl_jn_yr_results, 'a') as file:
        file.write('\n----------')
        file.write('\nQuestion: ' + df.q10.name)
        file.write('\n' + descriptions[-1] + '\n')
        file.write('\nCounts if q9 is "Yes":')
        file.write('\n' + str(table_yes) + '\n')
        file.write('\nProportions if q9 is "Yes":')
        file.write('\n' + str(table_yes_.round(1)) + '\n')


def _rater(df):
    """Summarise results for each rater."""

    questions = [df.q1, df.q2, df.q3, df.q4, df.q5, df.q6, df.q7, df.q8, df.q9]

    # Read in question description used to document results
    description = os.path.join('.', 'misc', 'descriptions.txt')
    with open(description, 'r') as f:
        descriptions = f.readlines()


    suppl_rater_results = os.path.join('.', 'supplementary_results', 'suppl_results_rater.txt')
    open(suppl_rater_results, 'w').close()
    with open(suppl_rater_results, 'a') as file:
        file.write('\n' + '-'*25)
        file.write('\nResults by rater')
        file.write('\n' + '-' * 25)
        file.write('\n')
        for question, description in zip(questions, descriptions):
            file.write('\n----------')
            file.write('\nQuestion: ' + question.name)
            file.write('\n' + description + '\n')
            # ----- before vs after: all
            table = pd.crosstab(index=df.rater, columns=question, margins=True, dropna=True)
            table_ = table.div(table['All'], axis=0) * 100
            table.columns = ['No', 'Yes', 'All']
            table_.columns = ['No', 'Yes', 'All']
            file.write('\nCounts:')
            file.write('\n' + str(table) + '\n')
            file.write('\nProportions:')
            file.write('\n' + str(table_.round(1)) + '\n')

    # present q10 results if q9 == 1 or q9 == 0
    q9_yes = df[df.q9 == '1']
    table_yes = pd.crosstab(index=q9_yes.rater, columns=q9_yes.q10, margins=True, dropna=True)
    table_yes_ = table_yes.div(table_yes['All'], axis=0) * 100
    table_yes.columns = ['No', 'Yes', 'Yes+Spin', 'Spin', 'All']
    table_yes_.columns = ['No', 'Yes', 'Yes+Spin', 'Spin', 'All']

    with open(suppl_rater_results, 'a') as file:
        file.write('\n----------')
        file.write('\nQuestion: ' + df.q10.name)
        file.write('\n' + descriptions[-1] + '\n')
        file.write('\nCounts if q9 is "Yes":')
        file.write('\n' + str(table_yes) + '\n')
        file.write('\nProportions if q9 is "Yes":')
        file.write('\n' + str(table_yes_.round(1)) + '\n')
