# Supplementary material for: Poor statistical reporting, inadequate data presentation and spin persist despite editorial advice
Source: PLoS One. 2018 Aug 15;13(8):e0202121. doi: 10.1371/journal.pone.0202121 (PMC6093658; doi:10.1371/journal.pone.0202121)
Supplement: S3 File — Comma-separated-values (CSV) file of raw scores for questions 1-10 and the Python files used to analyse the data. See the included README.txt file for a full description. (ZIP) [file pone.0202121.s003.zip › S3 File/audit_script.py]

import audit
import figures

# Get cleaned data and strore in a dataframe
df = audit.import_clean()

# Generate text file with results presented in manuscript
audit.ms_results(df)

# Generate text file with supplementary results
audit.suppl_results(df)

# Generate and save supplementary figures
figures.suppl_figures(df)
