# Supplementary material for: Poor statistical reporting, inadequate data presentation and spin persist despite editorial advice
Source: PLoS One. 2018 Aug 15;13(8):e0202121. doi: 10.1371/journal.pone.0202121 (PMC6093658; doi:10.1371/journal.pone.0202121)
Supplement: S3 File — Comma-separated-values (CSV) file of raw scores for questions 1-10 and the Python files used to analyse the data. See the included README.txt file for a full description. (ZIP) [file pone.0202121.s003.zip › S3 File/supplementary_results/suppl_pubs_audits_year_journal.txt]

------------------------------------------------------------
Published and audited papers - breakdown by year and journal
------------------------------------------------------------

year  total pubs   JP pubs    BJP pubs        total audits   JP audits   
2007  1045         648        66              41             25          
2008  824          435        48              23             25          
2009  822          418        55              27             28          
2010  740          337        33              12             21          
2012  772          390        62              37             25          
2013  762          416        47              23             24          
2014  669          321        47              24             23          
2015  711          343        43              13             30          
