# Supplementary material for: Poor statistical reporting, inadequate data presentation and spin persist despite editorial advice
Source: PLoS One. 2018 Aug 15;13(8):e0202121. doi: 10.1371/journal.pone.0202121 (PMC6093658; doi:10.1371/journal.pone.0202121)
Supplement: S3 File — Comma-separated-values (CSV) file of raw scores for questions 1-10 and the Python files used to analyse the data. See the included README.txt file for a full description. (ZIP) [file pone.0202121.s003.zip › S3 File/supplementary_results/suppl_results_year_journal.txt]

-------------------------
Results by rater
-------------------------

----------
Question: q1
Are all written measures that summarize data variability defined?


Counts:
              No  Yes  All
year journal              
2007 BJP       3   20   23
     JP        5   33   38
2008 BJP       3   16   19
     JP        3   20   23
2009 BJP       5   20   25
     JP        5   20   25
2010 BJP       1   16   17
     JP        0   11   11
2012 BJP       3   20   23
     JP        7   28   35
2013 BJP       4   17   21
     JP        4   19   23
2014 BJP       3   19   22
     JP        4   18   22
2015 BJP       3   23   26
     JP        1   10   11
All           54  310  364

Proportions:
                No    Yes    All
year journal                    
2007 BJP      13.0   87.0  100.0
     JP       13.2   86.8  100.0
2008 BJP      15.8   84.2  100.0
     JP       13.0   87.0  100.0
2009 BJP      20.0   80.0  100.0
     JP       20.0   80.0  100.0
2010 BJP       5.9   94.1  100.0
     JP        0.0  100.0  100.0
2012 BJP      13.0   87.0  100.0
     JP       20.0   80.0  100.0
2013 BJP      19.0   81.0  100.0
     JP       17.4   82.6  100.0
2014 BJP      13.6   86.4  100.0
     JP       18.2   81.8  100.0
2015 BJP      11.5   88.5  100.0
     JP        9.1   90.9  100.0
All           14.8   85.2  100.0

----------
Question: q2
Are any written measures that summarize data variability defined as SEM?


Counts:
              No  Yes  All
year journal              
2007 BJP       1   21   22
     JP        8   29   37
2008 BJP       2   16   18
     JP        2   21   23
2009 BJP       6   19   25
     JP        5   20   25
2010 BJP       3   15   18
     JP        2    8   10
2012 BJP       5   17   22
     JP       12   23   35
2013 BJP       5   15   20
     JP        6   17   23
2014 BJP       2   20   22
     JP        7   14   21
2015 BJP       4   20   24
     JP        2    9   11
All           72  284  356

Proportions:
                No   Yes    All
year journal                   
2007 BJP       4.5  95.5  100.0
     JP       21.6  78.4  100.0
2008 BJP      11.1  88.9  100.0
     JP        8.7  91.3  100.0
2009 BJP      24.0  76.0  100.0
     JP       20.0  80.0  100.0
2010 BJP      16.7  83.3  100.0
     JP       20.0  80.0  100.0
2012 BJP      22.7  77.3  100.0
     JP       34.3  65.7  100.0
2013 BJP      25.0  75.0  100.0
     JP       26.1  73.9  100.0
2014 BJP       9.1  90.9  100.0
     JP       33.3  66.7  100.0
2015 BJP      16.7  83.3  100.0
     JP       18.2  81.8  100.0
All           20.2  79.8  100.0

----------
Question: q3
When null-hypothesis testing is used, are p-values for all primary analyses, main effects and interactions reported or implied?


Counts:
               No  Yes  All
year journal               
2007 BJP       17    7   24
     JP        22   14   36
2008 BJP       20    5   25
     JP        13   10   23
2009 BJP       18    8   26
     JP        13   12   25
2010 BJP       14    6   20
     JP         8    4   12
2012 BJP       18    7   25
     JP        17   19   36
2013 BJP       16    7   23
     JP        10   12   22
2014 BJP       14    7   21
     JP         9   13   22
2015 BJP       22    7   29
     JP         8    4   12
All           239  142  381

Proportions:
                No   Yes    All
year journal                   
2007 BJP      70.8  29.2  100.0
     JP       61.1  38.9  100.0
2008 BJP      80.0  20.0  100.0
     JP       56.5  43.5  100.0
2009 BJP      69.2  30.8  100.0
     JP       52.0  48.0  100.0
2010 BJP      70.0  30.0  100.0
     JP       66.7  33.3  100.0
2012 BJP      72.0  28.0  100.0
     JP       47.2  52.8  100.0
2013 BJP      69.6  30.4  100.0
     JP       45.5  54.5  100.0
2014 BJP      66.7  33.3  100.0
     JP       40.9  59.1  100.0
2015 BJP      75.9  24.1  100.0
     JP       66.7  33.3  100.0
All           62.7  37.3  100.0

----------
Question: q4
When null-hypothesis testing is used, are reported or implied p-values exact for all primary analyses, main effects and interactions?


Counts:
               No  Yes  All
year journal               
2007 BJP       20    1   21
     JP        31    5   36
2008 BJP       24    0   24
     JP        19    4   23
2009 BJP       24    2   26
     JP        22    4   26
2010 BJP       20    0   20
     JP        11    1   12
2012 BJP       24    1   25
     JP        28    8   36
2013 BJP       22    0   22
     JP        17    5   22
2014 BJP       21    0   21
     JP        20    2   22
2015 BJP       28    0   28
     JP        10    2   12
All           341   35  376

Proportions:
                 No   Yes    All
year journal                    
2007 BJP       95.2   4.8  100.0
     JP        86.1  13.9  100.0
2008 BJP      100.0   0.0  100.0
     JP        82.6  17.4  100.0
2009 BJP       92.3   7.7  100.0
     JP        84.6  15.4  100.0
2010 BJP      100.0   0.0  100.0
     JP        91.7   8.3  100.0
2012 BJP       96.0   4.0  100.0
     JP        77.8  22.2  100.0
2013 BJP      100.0   0.0  100.0
     JP        77.3  22.7  100.0
2014 BJP      100.0   0.0  100.0
     JP        90.9   9.1  100.0
2015 BJP      100.0   0.0  100.0
     JP        83.3  16.7  100.0
All            90.7   9.3  100.0

----------
Question: q5
If ANOVA-type analyses are used, are all reported or implied post-hoc p-values exact?


Counts:
               No  Yes  All
year journal               
2007 BJP       22    0   22
     JP        23    2   25
2008 BJP       24    0   24
     JP        18    2   20
2009 BJP       20    2   22
     JP        16    0   16
2010 BJP       19    0   19
     JP         9    0    9
2012 BJP       22    1   23
     JP        26    3   29
2013 BJP       20    1   21
     JP        19    2   21
2014 BJP       19    0   19
     JP        16    1   17
2015 BJP       26    0   26
     JP         7    3   10
All           306   17  323

Proportions:
                 No   Yes    All
year journal                    
2007 BJP      100.0   0.0  100.0
     JP        92.0   8.0  100.0
2008 BJP      100.0   0.0  100.0
     JP        90.0  10.0  100.0
2009 BJP       90.9   9.1  100.0
     JP       100.0   0.0  100.0
2010 BJP      100.0   0.0  100.0
     JP       100.0   0.0  100.0
2012 BJP       95.7   4.3  100.0
     JP        89.7  10.3  100.0
2013 BJP       95.2   4.8  100.0
     JP        90.5   9.5  100.0
2014 BJP      100.0   0.0  100.0
     JP        94.1   5.9  100.0
2015 BJP      100.0   0.0  100.0
     JP        70.0  30.0  100.0
All            94.7   5.3  100.0

----------
Question: q6
Are all plotted measures that summarize variability defined?


Counts:
              No  Yes  All
year journal              
2007 BJP       2   23   25
     JP        4   32   36
2008 BJP       3   22   25
     JP        2   21   23
2009 BJP       4   22   26
     JP        2   23   25
2010 BJP       5   16   21
     JP        0   11   11
2012 BJP       4   21   25
     JP        3   34   37
2013 BJP       3   20   23
     JP        2   20   22
2014 BJP       3   19   22
     JP        2   21   23
2015 BJP       3   27   30
     JP        1   11   12
All           43  343  386

Proportions:
                No    Yes    All
year journal                    
2007 BJP       8.0   92.0  100.0
     JP       11.1   88.9  100.0
2008 BJP      12.0   88.0  100.0
     JP        8.7   91.3  100.0
2009 BJP      15.4   84.6  100.0
     JP        8.0   92.0  100.0
2010 BJP      23.8   76.2  100.0
     JP        0.0  100.0  100.0
2012 BJP      16.0   84.0  100.0
     JP        8.1   91.9  100.0
2013 BJP      13.0   87.0  100.0
     JP        9.1   90.9  100.0
2014 BJP      13.6   86.4  100.0
     JP        8.7   91.3  100.0
2015 BJP      10.0   90.0  100.0
     JP        8.3   91.7  100.0
All           11.1   88.9  100.0

----------
Question: q7
Are any plotted measures that summarize variability defined as SEM?


Counts:
              No  Yes  All
year journal              
2007 BJP       1   24   25
     JP        7   28   35
2008 BJP       4   21   25
     JP        2   21   23
2009 BJP       6   21   27
     JP        3   22   25
2010 BJP       5   16   21
     JP        2    8   10
2012 BJP       9   16   25
     JP       10   27   37
2013 BJP       6   17   23
     JP        4   18   22
2014 BJP       3   19   22
     JP        6   17   23
2015 BJP       6   24   30
     JP        2   10   12
All           76  309  385

Proportions:
                No   Yes    All
year journal                   
2007 BJP       4.0  96.0  100.0
     JP       20.0  80.0  100.0
2008 BJP      16.0  84.0  100.0
     JP        8.7  91.3  100.0
2009 BJP      22.2  77.8  100.0
     JP       12.0  88.0  100.0
2010 BJP      23.8  76.2  100.0
     JP       20.0  80.0  100.0
2012 BJP      36.0  64.0  100.0
     JP       27.0  73.0  100.0
2013 BJP      26.1  73.9  100.0
     JP       18.2  81.8  100.0
2014 BJP      13.6  86.4  100.0
     JP       26.1  73.9  100.0
2015 BJP      20.0  80.0  100.0
     JP       16.7  83.3  100.0
All           19.7  80.3  100.0

----------
Question: q8
For all figures that plot measures that summarize data/variability, are the raw data used to calculate the variability plotted?


Counts:
               No  Yes  All
year journal               
2007 BJP       23    0   23
     JP        30    0   30
2008 BJP       24    0   24
     JP        19    0   19
2009 BJP       25    1   26
     JP        21    1   22
2010 BJP       18    0   18
     JP        10    1   11
2012 BJP       23    1   24
     JP        32    3   35
2013 BJP       22    0   22
     JP        19    2   21
2014 BJP       20    0   20
     JP        22    0   22
2015 BJP       27    0   27
     JP        11    1   12
All           346   10  356

Proportions:
                 No  Yes    All
year journal                   
2007 BJP      100.0  0.0  100.0
     JP       100.0  0.0  100.0
2008 BJP      100.0  0.0  100.0
     JP       100.0  0.0  100.0
2009 BJP       96.2  3.8  100.0
     JP        95.5  4.5  100.0
2010 BJP      100.0  0.0  100.0
     JP        90.9  9.1  100.0
2012 BJP       95.8  4.2  100.0
     JP        91.4  8.6  100.0
2013 BJP      100.0  0.0  100.0
     JP        90.5  9.5  100.0
2014 BJP      100.0  0.0  100.0
     JP       100.0  0.0  100.0
2015 BJP      100.0  0.0  100.0
     JP        91.7  8.3  100.0
All            97.2  2.8  100.0

----------
Question: q9
Does the paper report any exact p-values that are between 0.05-0.1?


Counts:
               No  Yes  All
year journal               
2007 BJP       23    1   24
     JP        30    8   38
2008 BJP       23    2   25
     JP        20    3   23
2009 BJP       22    5   27
     JP        16   10   26
2010 BJP       18    2   20
     JP        10    2   12
2012 BJP       24    1   25
     JP        26   10   36
2013 BJP       23    0   23
     JP        19    3   22
2014 BJP       20    2   22
     JP        16    8   24
2015 BJP       28    2   30
     JP        11    1   12
All           329   60  389

Proportions:
                 No   Yes    All
year journal                    
2007 BJP       95.8   4.2  100.0
     JP        78.9  21.1  100.0
2008 BJP       92.0   8.0  100.0
     JP        87.0  13.0  100.0
2009 BJP       81.5  18.5  100.0
     JP        61.5  38.5  100.0
2010 BJP       90.0  10.0  100.0
     JP        83.3  16.7  100.0
2012 BJP       96.0   4.0  100.0
     JP        72.2  27.8  100.0
2013 BJP      100.0   0.0  100.0
     JP        86.4  13.6  100.0
2014 BJP       90.9   9.1  100.0
     JP        66.7  33.3  100.0
2015 BJP       93.3   6.7  100.0
     JP        91.7   8.3  100.0
All            84.6  15.4  100.0

----------
Question: q10
Implied or gross spin is present


Counts if q9 is "Yes":
              No  Yes  Yes+Spin  Spin  All
year journal                              
2007 BJP       0    1         0     0    1
     JP        3    5         0     0    8
2008 BJP       1    0         0     1    2
     JP        0    3         0     0    3
2009 BJP       1    3         0     1    5
     JP        4    5         1     0   10
2010 BJP       1    0         0     1    2
     JP        1    1         0     0    2
2012 BJP       1    0         0     0    1
     JP        2    8         0     0   10
2013 JP        1    2         0     0    3
2014 BJP       0    2         0     0    2
     JP        4    3         0     1    8
2015 BJP       1    1         0     0    2
     JP        0    1         0     0    1
All           20   35         1     4   60

Proportions if q9 is "Yes":
                 No    Yes  Yes+Spin  Spin    All
year journal                                     
2007 BJP        0.0  100.0       0.0   0.0  100.0
     JP        37.5   62.5       0.0   0.0  100.0
2008 BJP       50.0    0.0       0.0  50.0  100.0
     JP         0.0  100.0       0.0   0.0  100.0
2009 BJP       20.0   60.0       0.0  20.0  100.0
     JP        40.0   50.0      10.0   0.0  100.0
2010 BJP       50.0    0.0       0.0  50.0  100.0
     JP        50.0   50.0       0.0   0.0  100.0
2012 BJP      100.0    0.0       0.0   0.0  100.0
     JP        20.0   80.0       0.0   0.0  100.0
2013 JP        33.3   66.7       0.0   0.0  100.0
2014 BJP        0.0  100.0       0.0   0.0  100.0
     JP        50.0   37.5       0.0  12.5  100.0
2015 BJP       50.0   50.0       0.0   0.0  100.0
     JP         0.0  100.0       0.0   0.0  100.0
All            33.3   58.3       1.7   6.7  100.0
