# Supplementary material for: Poor statistical reporting, inadequate data presentation and spin persist despite editorial advice
Source: PLoS One. 2018 Aug 15;13(8):e0202121. doi: 10.1371/journal.pone.0202121 (PMC6093658; doi:10.1371/journal.pone.0202121)
Supplement: S3 File — Comma-separated-values (CSV) file of raw scores for questions 1-10 and the Python files used to analyse the data. See the included README.txt file for a full description. (ZIP) [file pone.0202121.s003.zip › S3 File/supplementary_results/suppl_results_rater.txt]

-------------------------
Results by rater
-------------------------

----------
Question: q1
Are all written measures that summarize data variability defined?


Counts:
         No  Yes  All
rater                
Rater 1  21   62   83
Rater 2  12   77   89
Rater 3  10   92  102
Rater 4  11   79   90
All      54  310  364

Proportions:
           No   Yes    All
rater                     
Rater 1  25.3  74.7  100.0
Rater 2  13.5  86.5  100.0
Rater 3   9.8  90.2  100.0
Rater 4  12.2  87.8  100.0
All      14.8  85.2  100.0

----------
Question: q2
Are any written measures that summarize data variability defined as SEM?


Counts:
         No  Yes  All
rater                
Rater 1  11   63   74
Rater 2  24   65   89
Rater 3  21   82  103
Rater 4  16   74   90
All      72  284  356

Proportions:
           No   Yes    All
rater                     
Rater 1  14.9  85.1  100.0
Rater 2  27.0  73.0  100.0
Rater 3  20.4  79.6  100.0
Rater 4  17.8  82.2  100.0
All      20.2  79.8  100.0

----------
Question: q3
When null-hypothesis testing is used, are p-values for all primary analyses, main effects and interactions reported or implied?


Counts:
          No  Yes  All
rater                 
Rater 1   59   37   96
Rater 2   74   17   91
Rater 3   59   40   99
Rater 4   47   48   95
All      239  142  381

Proportions:
           No   Yes    All
rater                     
Rater 1  61.5  38.5  100.0
Rater 2  81.3  18.7  100.0
Rater 3  59.6  40.4  100.0
Rater 4  49.5  50.5  100.0
All      62.7  37.3  100.0

----------
Question: q4
When null-hypothesis testing is used, are reported or implied p-values exact for all primary analyses, main effects and interactions?


Counts:
          No  Yes  All
rater                 
Rater 1   89    7   96
Rater 2   85    6   91
Rater 3   88   12  100
Rater 4   79   10   89
All      341   35  376

Proportions:
           No   Yes    All
rater                     
Rater 1  92.7   7.3  100.0
Rater 2  93.4   6.6  100.0
Rater 3  88.0  12.0  100.0
Rater 4  88.8  11.2  100.0
All      90.7   9.3  100.0

----------
Question: q5
If ANOVA-type analyses are used, are all reported or implied post-hoc p-values exact?


Counts:
          No  Yes  All
rater                 
Rater 1   86    5   91
Rater 2   79    1   80
Rater 3   72    8   80
Rater 4   69    3   72
All      306   17  323

Proportions:
           No   Yes    All
rater                     
Rater 1  94.5   5.5  100.0
Rater 2  98.8   1.2  100.0
Rater 3  90.0  10.0  100.0
Rater 4  95.8   4.2  100.0
All      94.7   5.3  100.0

----------
Question: q6
Are all plotted measures that summarize variability defined?


Counts:
         No  Yes  All
rater                
Rater 1  14   79   93
Rater 2  15   81   96
Rater 3   7   94  101
Rater 4   7   89   96
All      43  343  386

Proportions:
           No   Yes    All
rater                     
Rater 1  15.1  84.9  100.0
Rater 2  15.6  84.4  100.0
Rater 3   6.9  93.1  100.0
Rater 4   7.3  92.7  100.0
All      11.1  88.9  100.0

----------
Question: q7
Are any plotted measures that summarize variability defined as SEM?


Counts:
         No  Yes  All
rater                
Rater 1  16   77   93
Rater 2  23   73   96
Rater 3  23   77  100
Rater 4  14   82   96
All      76  309  385

Proportions:
           No   Yes    All
rater                     
Rater 1  17.2  82.8  100.0
Rater 2  24.0  76.0  100.0
Rater 3  23.0  77.0  100.0
Rater 4  14.6  85.4  100.0
All      19.7  80.3  100.0

----------
Question: q8
For all figures that plot measures that summarize data/variability, are the raw data used to calculate the variability plotted?


Counts:
          No  Yes  All
rater                 
Rater 1   81    4   85
Rater 2   83    3   86
Rater 3  100    2  102
Rater 4   82    1   83
All      346   10  356

Proportions:
           No  Yes    All
rater                    
Rater 1  95.3  4.7  100.0
Rater 2  96.5  3.5  100.0
Rater 3  98.0  2.0  100.0
Rater 4  98.8  1.2  100.0
All      97.2  2.8  100.0

----------
Question: q9
Does the paper report any exact p-values that are between 0.05-0.1?


Counts:
          No  Yes  All
rater                 
Rater 1   80   17   97
Rater 2   84   10   94
Rater 3   90   13  103
Rater 4   75   20   95
All      329   60  389

Proportions:
           No   Yes    All
rater                     
Rater 1  82.5  17.5  100.0
Rater 2  89.4  10.6  100.0
Rater 3  87.4  12.6  100.0
Rater 4  78.9  21.1  100.0
All      84.6  15.4  100.0

----------
Question: q10
Implied or gross spin is present


Counts if q9 is "Yes":
         No  Yes  Yes+Spin  Spin  All
rater                                
Rater 1   7    8         0     2   17
Rater 2   3    7         0     0   10
Rater 3   4    9         0     0   13
Rater 4   6   11         1     2   20
All      20   35         1     4   60

Proportions if q9 is "Yes":
           No   Yes  Yes+Spin  Spin    All
rater                                     
Rater 1  41.2  47.1       0.0  11.8  100.0
Rater 2  30.0  70.0       0.0   0.0  100.0
Rater 3  30.8  69.2       0.0   0.0  100.0
Rater 4  30.0  55.0       5.0  10.0  100.0
All      33.3  58.3       1.7   6.7  100.0
