# Supplementary material for: Poor statistical reporting, inadequate data presentation and spin persist despite editorial advice
Source: PLoS One. 2018 Aug 15;13(8):e0202121. doi: 10.1371/journal.pone.0202121 (PMC6093658; doi:10.1371/journal.pone.0202121)
Supplement: S3 File — Comma-separated-values (CSV) file of raw scores for questions 1-10 and the Python files used to analyse the data. See the included README.txt file for a full description. (ZIP) [file pone.0202121.s003.zip › S3 File/ms_results/results_ms.txt]

--------------------
Descriptive data
--------------------

----------
Question: q1
Are all written measures that summarize data variability defined?


Counts:
        No  Yes  All
before  29  154  183
after   25  156  181
All     54  310  364

Proportions:
          No   Yes    All
before  15.8  84.2  100.0
after   13.8  86.2  100.0
All     14.8  85.2  100.0

----------
Question: q2
Are any written measures that summarize data variability defined as SEM?


Counts:
        No  Yes  All
before  43  135  178
after   29  149  178
All     72  284  356

Proportions:
          No   Yes    All
before  24.2  75.8  100.0
after   16.3  83.7  100.0
All     20.2  79.8  100.0

----------
Question: q3
When null-hypothesis testing is used, are p-values for all primary analyses, main effects and interactions reported or implied?


Counts:
         No  Yes  All
before  114   76  190
after   125   66  191
All     239  142  381

Proportions:
          No   Yes    All
before  60.0  40.0  100.0
after   65.4  34.6  100.0
All     62.7  37.3  100.0

----------
Question: q4
When null-hypothesis testing is used, are reported or implied p-values exact for all primary analyses, main effects and interactions?


Counts:
         No  Yes  All
before  170   18  188
after   171   17  188
All     341   35  376

Proportions:
          No  Yes    All
before  90.4  9.6  100.0
after   91.0  9.0  100.0
All     90.7  9.3  100.0

----------
Question: q5
If ANOVA-type analyses are used, are all reported or implied post-hoc p-values exact?


Counts:
         No  Yes  All
before  155   11  166
after   151    6  157
All     306   17  323

Proportions:
          No  Yes    All
before  93.4  6.6  100.0
after   96.2  3.8  100.0
All     94.7  5.3  100.0

----------
Question: q6
Are all plotted measures that summarize variability defined?


Counts:
        No  Yes  All
before  21  173  194
after   22  170  192
All     43  343  386

Proportions:
          No   Yes    All
before  10.8  89.2  100.0
after   11.5  88.5  100.0
All     11.1  88.9  100.0

----------
Question: q7
Are any plotted measures that summarize variability defined as SEM?


Counts:
        No  Yes  All
before  46  148  194
after   30  161  191
All     76  309  385

Proportions:
          No   Yes    All
before  23.7  76.3  100.0
after   15.7  84.3  100.0
All     19.7  80.3  100.0

----------
Question: q8
For all figures that plot measures that summarize data/variability, are the raw data used to calculate the variability plotted?


Counts:
         No  Yes  All
before  176    7  183
after   170    3  173
All     346   10  356

Proportions:
          No  Yes    All
before  96.2  3.8  100.0
after   98.3  1.7  100.0
All     97.2  2.8  100.0

----------
Question: q9
Does the paper report any exact p-values that are between 0.05-0.1?


Counts:
         No  Yes  All
before  167   27  194
after   162   33  195
All     329   60  389

Proportions:
          No   Yes    All
before  86.1  13.9  100.0
after   83.1  16.9  100.0
All     84.6  15.4  100.0

----------
Question: q10
Implied or gross spin is present


Counts if q9 is "Yes":
q10      0   1  1&2  2  All
before   9  17    0  1   27
after   11  18    1  3   33
All     20  35    1  4   60

Proportions if q9 is "Yes":
q10        0     1  1&2    2    All
before  33.3  63.0  0.0  3.7  100.0
after   33.3  54.5  3.0  9.1  100.0
All     33.3  58.3  1.7  6.7  100.0

Counts if q9 is "No":
q10     1   2  All
before  3   8   11
after   3   6    9
All     6  14   20

Proportions if q9 is "No":
q10        1     2    All
before  27.3  72.7  100.0
after   33.3  66.7  100.0
All     30.0  70.0  100.0
