# Supplementary material for: Poor statistical reporting, inadequate data presentation and spin persist despite editorial advice
Source: PLoS One. 2018 Aug 15;13(8):e0202121. doi: 10.1371/journal.pone.0202121 (PMC6093658; doi:10.1371/journal.pone.0202121)
Supplement: S3 File — Comma-separated-values (CSV) file of raw scores for questions 1-10 and the Python files used to analyse the data. See the included README.txt file for a full description. (ZIP) [file pone.0202121.s003.zip › S3 File/misc/descriptions_short.txt]

Are all written measures that summarize data variability defined?
Are any written measures that summarize data variability SEM?
Are p-values for all main analyses reported or implied?
Are reported or implied p-values exact for main analyses?
Are all reported or implied post-hoc p-values exact?
Are all plotted measures that summarize variability defined?
Are any plotted measures that summarize variability SEM?
For all figures that summarize data/variability, are raw data plotted?
Does the paper report any exact p-values that are between 0.05-0.1?
Are any p-values between 0.05-0.1 interpreted as trends/significance? 
