# Supplementary material for: Poor statistical reporting, inadequate data presentation and spin persist despite editorial advice
Source: PLoS One. 2018 Aug 15;13(8):e0202121. doi: 10.1371/journal.pone.0202121 (PMC6093658; doi:10.1371/journal.pone.0202121)
Supplement: S3 File — Comma-separated-values (CSV) file of raw scores for questions 1-10 and the Python files used to analyse the data. See the included README.txt file for a full description. (ZIP) [file pone.0202121.s003.zip › S3 File/data/number_papers_published_per_year.txt]

year	bjp_pubs	jp_pubs
2007	397	648
2008	389	435
2009	404	418
2010	403	337
2012	382	390
2013	346	416
2014	348	321
2015	368	343
