# Supplementary material for: Poor statistical reporting, inadequate data presentation and spin persist despite editorial advice
Source: PLoS One. 2018 Aug 15;13(8):e0202121. doi: 10.1371/journal.pone.0202121 (PMC6093658; doi:10.1371/journal.pone.0202121)
Supplement: S3 File — Comma-separated-values (CSV) file of raw scores for questions 1-10 and the Python files used to analyse the data. See the included README.txt file for a full description. (ZIP) [file pone.0202121.s003.zip › S3 File/data/data.csv]

17450173	2007	BJP	Rater 1	NA	NA	0	0	0	1	1	0	0	NA
24492840	2014	JP	Rater 1	1	1	0	0	0	NA	NA	NA	0	NA
17717017	2007	JP	Rater 1	1	1	0	0	0	1	1	NA	0	NA
24614744	2014	JP	Rater 1	0	0	0	0	0	0	1	0	1	0
20876202	2010	JP	Rater 1	1	NA	1	0	0	NA	NA	1	0	NA
23401612	2013	JP	Rater 1	1	1	1	1	1	1	1	0	0	NA
19635817	2009	JP	Rater 1	NA	NA	0	0	0	1	1	0	0	NA
23459752	2013	JP	Rater 1	1	1	1	1	0	1	1	0	0	NA
17347264	2007	JP	Rater 1	1	1	0	0	NA	1	1	0	0	NA
26040297	2015	BJP	Rater 1	1	1	0	0	0	1	1	0	0	2
18264122	2008	BJP	Rater 1	NA	NA	0	0	0	1	1	0	0	NA
26650442
19651766	2009	JP	Rater 1	1	1	1	0	0	1	1	0	0	NA
24460753	2014	BJP	Rater 1	1	1	1	0	0	1	1	0	0	NA
17558436	2007	BJP	Rater 1	1	1	0	0	0	1	1	0	0	2
21838757	2012	BJP	Rater 1	1	1	0	0	NA	0	0	NA	0	NA
19417097	2009	JP	Rater 1	1	1	0	0	0	1	1	0	0	NA
23121445	2013	BJP	Rater 1	0	1	0	0	0	1	1	0	0	NA
19239475	2009	BJP	Rater 1	NA	NA	1	0	0	1	1	0	0	NA
25063825	2014	JP	Rater 1	1	1	1	0	0	1	1	0	1	2
18193074	2008	BJP	Rater 1	0	NA	1	0	0	1	1	0	0	NA
23351115	2013	BJP	Rater 1	0	NA	0	0	0	0	1	0	0	NA
20937714
25362151
18388134	2008	JP	Rater 1	1	1	0	0	0	1	1	0	0	NA
22966158	2012	JP	Rater 1	1	1	0	0	0	1	1	0	1	0
17158171	2007	JP	Rater 1	1	1	0	0	0	1	1	0	0	NA
22646698	2012	BJP	Rater 1	0	NA	0	0	0	0	0	1	0	2
19133992	2009	BJP	Rater 1	1	1	1	0	0	1	1	1	1	2
23489072	2013	BJP	Rater 1	1	1	NA	NA	NA	0	1	NA	NA	NA
18556369	2008	JP	Rater 1	1	1	1	0	0	1	1	0	0	NA
25205328	2015	BJP	Rater 1	1	1	0	0	0	1	1	0	0	NA
18264123	2008	BJP	Rater 1	NA	NA	0	0	0	0	0	0	0	NA
22394353	2012	BJP	Rater 1	NA	NA	1	0	0	1	0	0	0	NA
19752108	2009	JP	Rater 1	0	0	NA	NA	NA	0	0	NA	NA	NA
24117008	2014	BJP	Rater 1	1	1	NA	NA	NA	1	1	NA	0	NA
19332490	2009	JP	Rater 1	1	1	0	0	0	1	1	0	0	NA
25172953	2014	JP	Rater 1	1	1	1	0	0	1	1	0	0	NA
19732063	2009	BJP	Rater 1	1	0	1	1	1	NA	NA	NA	1	0
25439265	2015	BJP	Rater 1	1	1	0	0	0	1	1	0	0	NA
20105178	2010	BJP	Rater 1	1	1	0	0	0	1	1	0	0	NA
22352763	2012	BJP	Rater 1	NA	NA	1	0	0	1	1	0	0	2
19805749	2009	JP	Rater 1	0	1	0	0	0	1	1	0	1	0
22733663	2012	JP	Rater 1	1	1	1	1	1	1	1	0	0	NA
19371340	2009	BJP	Rater 1	0	1	0	0	0	1	1	0	1	1
22250213	2012	JP	Rater 1	1	0	1	0	0	1	0	0	0	NA
17234698	2007	JP	Rater 1	1	0	0	0	0	NA	NA	NA	0	NA
23231652	2013	BJP	Rater 1	NA	NA	0	0	0	1	0	0	0	NA
19552692	2009	BJP	Rater 1	0	1	0	0	0	0	1	0	0	NA
25091502	2014	BJP	Rater 1	1	1	1	0	0	1	1	0	0	NA
19785647	2009	BJP	Rater 1	1	1	1	0	0	1	1	0	0	NA
22674722	2012	JP	Rater 1	1	1	1	0	0	1	1	1	0	NA
17375085	2007	BJP	Rater 1	0	NA	0	0	0	0	1	0	0	NA
23507878	2013	JP	Rater 1	1	0	1	0	0	1	0	0	0	NA
18617570	2008	JP	Rater 1	1	1	0	0	0	1	1	0	0	2
25857480	2015	BJP	Rater 1	0	NA	1	0	0	0	0	0	0	NA
18955380	2008	JP	Rater 1	1	1	1	1	1	1	1	NA	0	NA
21827449	2012	BJP	Rater 1	1	0	0	0	0	1	0	0	0	NA
20860660	2010	BJP	Rater 1	0	0	0	0	0	0	1	0	1	0
23489250	2013	BJP	Rater 1	1	1	0	0	0	1	1	0	0	NA
18157162	2008	BJP	Rater 1	NA	NA	0	0	0	1	0	0	0	NA
23488566	2013	BJP	Rater 1	NA	NA	1	0	NA	1	0	0	0	NA
18687714	2008	JP	Rater 1	1	1	0	0	0	1	1	NA	1	1
26316351
17446223	2007	JP	Rater 1	1	1	NA	NA	NA	1	1	0	NA	NA
23083095	2013	BJP	Rater 1	1	0	0	0	0	1	1	0	0	NA
19237426	2009	JP	Rater 1	NA	NA	0	0	0	1	1	0	0	NA
25040887	2014	BJP	Rater 1	0	1	1	0	NA	NA	NA	NA	0	NA
19001045	2009	JP	Rater 1	1	1	0	0	0	1	1	0	0	NA
21951225	2012	BJP	Rater 1	1	1	0	0	0	1	1	0	0	NA
17549048	2007	BJP	Rater 1	0	1	0	0	0	1	1	0	0	NA
24750014	2014	BJP	Rater 1	0	1	0	0	0	1	1	0	0	NA
18187464	2008	JP	Rater 1	1	1	0	0	0	1	1	0	0	NA
22083598	2012	JP	Rater 1	1	1	0	0	0	1	1	0	0	NA
17110416	2007	JP	Rater 1	0	NA	1	0	0	0	0	0	0	NA
26075500	2015	BJP	Rater 1	1	1	0	0	0	1	1	0	0	NA
18641672	2008	BJP	Rater 1	1	1	1	0	0	1	1	0	0	NA
22907053	2012	JP	Rater 1	1	0	1	0	0	1	1	0	1	0
17690139	2007	JP	Rater 1	1	1	0	0	0	1	1	0	1	1
25425158	2015	BJP	Rater 1	1	1	0	0	0	1	1	0	0	NA
17099719	2007	BJP	Rater 1	0	1	0	0	0	0	0	0	0	NA
22331414	2012	JP	Rater 1	NA	NA	0	0	0	1	1	0	0	NA
17690147	2007	JP	Rater 1	1	1	1	1	0	1	1	NA	0	NA
25323043
18475255	2008	BJP	Rater 1	NA	NA	1	0	0	1	1	0	1	0
23420660	2013	JP	Rater 1	1	1	1	0	0	1	1	0	0	NA
17962332	2007	JP	Rater 1	NA	NA	1	0	NA	NA	NA	NA	0	NA
22869013	2012	JP	Rater 1	1	1	0	0	0	1	1	0	0	NA
17430988	2007	JP	Rater 1	1	1	1	0	0	1	1	0	1	1
24756643	2014	JP	Rater 1	1	1	0	1	1	1	1	0	0	NA
18174213	2008	JP	Rater 1	1	1	0	0	0	1	1	0	1	1
22276977
20233222	2010	BJP	Rater 1	NA	NA	1	0	0	1	1	0	0	NA
25559763	2015	BJP	Rater 1	1	1	0	0	0	1	1	0	0	NA
19417091	2009	JP	Rater 1	1	1	0	0	0	1	1	0	1	1
25829051	2015	BJP	Rater 1	0	NA	0	0	0	1	1	NA	0	NA
17478539	2007	JP	Rater 1	1	1	0	0	0	1	1	0	0	NA
23090949	2012	JP	Rater 1	1	1	0	0	0	1	1	0	0	NA
18258663	2008	JP	Rater 1	0	1	1	0	0	1	1	0	0	NA
23045346	2012	JP	Rater 1	NA	NA	0	0	0	1	1	0	1	1
17124272	2007	JP	Rater 1	0	1	0	0	0	NA	NA	NA	0	NA
26103450	2015	BJP	Rater 1	NA	NA	0	0	0	1	1	0	0	NA
18467362
22526887	2012	JP	Rater 1	1	1	1	0	0	1	1	0	1	1
17540705
25384780	2014	JP	Rater 1	0	NA	0	0	0	1	1	0	0	NA
17673507
24591572	2014	JP	Rater 1	1	0	1	0	0	1	0	0	0	NA
17325649
22537158	2012	BJP	Rater 1	1	1	1	0	0	0	0	0	0	NA
19222481	2009	BJP	Rater 2	1	1	0	0	NA	1	1	0	0	NA
24081159	2014	JP	Rater 2	1	1	0	0	0	1	1	0	0	2
19239473	2009	BJP	Rater 2	1	0	0	0	0	1	0	0	0	NA
25765500	2015	BJP	Rater 2	1	1	0	0	0	1	1	0	0	NA
17932156	2007	JP	Rater 2	NA	NA	NA	NA	NA	NA	NA	NA	NA	NA
23889691	2013	BJP	Rater 2	1	1	0	0	0	1	1	0	0	NA
17293885	2007	BJP	Rater 2	1	1	NA	NA	NA	1	1	NA	NA	NA
24471734	2014	BJP	Rater 2	NA	NA	NA	NA	NA	0	0	NA	NA	NA
19298254	2009	BJP	Rater 2	1	1	0	0	0	1	1	0	1	1
26096456	2015	JP	Rater 2	NA	NA	0	0	0	1	1	0	0	NA
18660829	2008	BJP	Rater 2	1	1	0	0	0	1	1	0	0	NA
22251164	2012	BJP	Rater 2	1	1	0	0	0	1	1	0	1	0
20649583	2010	BJP	Rater 2	NA	NA	0	0	0	1	0	0	0	NA
22331419	2012	JP	Rater 2	1	0	0	0	0	1	1	1	0	2
17618301	2009	BJP	Rater 2	1	1	0	0	0	1	1	0	0	NA
23045344	2012	JP	Rater 2	0	0	0	0	0	0	1	0	0	2
17584837				NA	NA	NA	NA	NA	NA	NA	NA	NA	NA
25917462	2015	BJP	Rater 2	1	0	0	0	0	1	0	0	0	NA
20148890	2010	BJP	Rater 2	NA	NA	1	0	0	0	1	0	0	NA
25820622	2015	JP	Rater 2	1	1	0	0	1	1	1	0	0	NA
17272353	2007	JP	Rater 2	1	1	0	0	NA	1	1	0	0	NA
23568891	2013	JP	Rater 2	1	1	0	0	0	1	1	0	0	NA
18695644	2008	BJP	Rater 2	1	1	0	0	0	1	1	0	0	2
25384790	2014	JP	Rater 2	1	0	0	0	0	1	0	0	0	NA
18516068	2008	BJP	Rater 2	1	1	0	0	0	1	1	NA	0	NA
22881598	2013	BJP	Rater 2	1	1	0	0	0	1	1	0	0	NA
20397300	2010	BJP	Rater 2	1	1	0	0	0	1	1	0	0	NA
24566540				NA	NA	NA	NA	NA	NA	NA	NA	NA	NA
20726981	2010	BJP	Rater 2	1	0	0	0	0	1	0	0	0	NA
22890705	2012	JP	Rater 2	1	1	1	1	NA	1	1	0	0	NA
20581041	2010	JP	Rater 2	1	1	0	0	0	1	1	0	1	1
25416620	2015	JP	Rater 2	0	0	0	0	0	0	1	0	0	2
18438420				NA	NA	NA	NA	NA	NA	NA	NA	NA	NA
24283776	2014	BJP	Rater 2	0	1	0	0	0	1	1	0	0	NA
18483067	2008	JP	Rater 2	0	0	0	0	0	0	0	NA	0	NA
25073922	2014	BJP	Rater 2	1	1	0	0	0	1	1	0	0	NA
18703579	2008	JP	Rater 2	1	1	1	0	0	1	1	0	0	NA
22913627	2012	BJP	Rater 2	0	0	0	0	0	0	0	0	0	NA
19912227	2009	BJP	Rater 2	NA	NA	0	0	0	0	1	0	0	NA
24277865	2014	JP	Rater 2	1	0	NA	NA	NA	0	0	NA	0	NA
20649590	2010	BJP	Rater 2	1	1	NA	NA	NA	0	0	0	0	NA
23818692	2013	JP	Rater 2	1	1	0	0	0	1	1	0	1	1
20921195	2010	JP	Rater 2	1	0	0	0	0	1	0	NA	1	0
22155934	2012	JP	Rater 2	0	0	1	1	0	0	0	0	0	NA
19645712	2009	BJP	Rater 2	1	1	0	0	0	1	1	0	1	1
25537261	2015	BJP	Rater 2	NA	NA	0	0	0	1	1	0	0	NA
17303643	2007	JP	Rater 2	1	1	1	0	NA	1	1	0	0	NA
23858006	2013	JP	Rater 2	1	1	0	0	0	1	1	0	0	NA
19687122	2009	JP	Rater 2	1	1	1	0	NA	1	1	NA	0	NA
25281732
18033814	2008	JP	Rater 2	1	1	0	0	0	1	1	0	0	NA
26047061	2015	JP	Rater 2	1	0	1	0	NA	1	0	1	0	NA
17420780	2007	BJP	Rater 2	1	1	0	0	0	1	1	0	0	NA
25107926	2014	JP	Rater 2	1	1	0	0	0	1	1	0	0	NA
19188250	2009	JP	Rater 2	1	1	0	0	0	1	1	0	0	NA
25440006	2015	BJP	Rater 2	1	1	1	0	0	1	1	0	0	NA
18469848	2008	BJP	Rater 2	NA	NA	0	0	0	1	1	0	0	2
22570382	2012	JP	Rater 2	1	1	1	1	0	1	1	NA	1	1
20105181	2010	BJP	Rater 2	1	1	0	0	0	1	1	0	0	NA
24611720	2014	BJP	Rater 2	1	1	0	0	0	1	1	0	0	NA
17272351	2007	JP	Rater 2	0	0	0	0	0	NA	NA	NA	0	NA
23027824	2013	JP	Rater 2	0	0	NA	NA	NA	0	1	NA	NA	NA
20176628	2010	JP	Rater 2	1	1	0	0	0	1	1	0	0	2
24710057	2014	JP	Rater 2	0	0	0	0	0	1	1	0	1	0
17884929	2007	JP	Rater 2	1	1	0	0	NA	1	1	0	0	NA
26227770	2015	BJP	Rater 2	1	1	0	0	0	1	1	0	0	NA
17138606	2007	JP	Rater 2	1	1	0	0	0	1	1	0	0	NA
24490860	2013	BJP	Rater 2	1	0	0	0	0	NA	NA	NA	0	NA
17618307	2007	BJP	Rater 2	1	1	0	0	0	1	1	0	0	NA
25917043	2015	BJP	Rater 2	1	0	1	0	NA	1	0	0	0	NA
17717012				NA	NA	NA	NA	NA	NA	NA	NA	NA	NA
24528237				NA	NA	NA	NA	NA	NA	NA	NA	NA	NA
18079161	2008	JP	Rater 2	1	1	0	0	0	1	1	0	0	NA
26276903	2015	BJP	Rater 2	NA	NA	NA	NA	NA	0	0	0	0	NA
18450779	2008	JP	Rater 2	1	1	0	0	0	1	1	0	0	NA
25504572	2015	JP	Rater 2	1	1	0	0	0	1	1	0	0	NA
19133985	2009	BJP	Rater 2	1	1	0	0	0	1	1	0	0	NA
22351634	2012	BJP	Rater 2	1	1	0	0	0	1	1	0	0	NA
19922539	2009	BJP	Rater 2	NA	NA	1	1	NA	0	0	NA	NA	NA
24819092	2015	BJP	Rater 2	1	0	0	0	0	1	0	0	0	NA
18063665	2008	JP	Rater 2	0	0	0	0	0	0	0	0	0	NA
22890704	2012	JP	Rater 2	1	0	1	1	0	1	0	0	0	NA
20128804	2010	BJP	Rater 2	1	1	0	0	0	1	1	0	0	NA
23732642	2013	JP	Rater 2	1	1	0	0	0	1	1	0	0	NA
20718750	2010	BJP	Rater 2	1	1	0	0	0	1	1	0	0	NA
22351629	2012	JP	Rater 2	1	1	0	0	0	1	1	0	0	NA
20643772	2010	JP	Rater 2	1	1	0	0	0	1	1	0	0	2
23517027	2013	BJP	Rater 2	1	0	0	0	0	1	0	0	0	NA
18622410	2008	BJP	Rater 2	0	1	1	0	0	1	1	0	0	NA
22471974	2012	BJP	Rater 2	1	1	0	0	0	1	1	0	0	NA
17947308	2007	JP	Rater 2	0	1	0	0	0	0	0	0	0	NA
24710061	2014	JP	Rater 2	1	1	1	1	0	1	1	0	1	1
18278066	2008	BJP	Rater 2	1	1	0	0	0	1	1	0	0	NA
22849826	2012	BJP	Rater 2	1	1	0	0	0	1	1	0	0	NA
20442263	2010	JP	Rater 2	1	1	0	0	0	1	1	0	0	NA
22753547	2012	JP	Rater 2	1	1	0	0	0	1	1	1	1	1
19845679	2009	BJP	Rater 2	1	1	NA	NA	NA	1	1	0	0	NA
23339173	2013	JP	Rater 2	1	0	1	0	NA	1	0	0	0	NA
17379641	2007	JP	Rater 2	1	1	1	0	NA	1	1	0	0	NA
22023056	2012	BJP	Rater 2	1	1	0	0	0	1	1	0	0	NA
18755748	2008	JP	Rater 2	1	1	0	0	0	1	1	0	0	NA
23373735	2013	BJP	Rater 2	1	0	0	0	0	1	0	0	0	NA
19422392	2009	BJP	Rater 2	1	1	0	0	0	1	1	0	0	NA
22708587	2012	BJP	Rater 2	1	1	1	0	0	1	1	0	0	NA
18278065	2008	BJP	Rater 2	1	1	0	0	0	1	1	0	0	NA
25630254				NA	NA	NA	NA	NA	NA	NA	NA	NA	NA
17317755
21740408	2012	BJP	Rater 3	0	0	0	0	0	1	0	0	0	NA
17463046	2007	JP	Rater 3	1	1	0	0	1	1	1	0	1	1
24190933	2014	JP	Rater 3	1	1	1	0	0	1	1	0	1	1
17339834	2007	BJP	Rater 3	1	1	1	0	0	1	1	0	0	n/a
25598440	2015	BJP	Rater 3	0	1	0	0	0	0	1	0	0	n/a
17095563	2007	JP	Rater 3	1	1	0	0	0	1	1	0	1	1
26177858
17627992	2007	JP	Rater 3	1	1	1	1	1	1	1	0	0	n/a
21883149	2012	BJP	Rater 3	1	1	1	1	1	1	1	0	0	n/a
19785660	2009	BJP	Rater 3	0	0	0	0	1	0	0	0	0	n/a
22537142
17962323	2007	JP	Rater 3	1	0	1	0	n/a	1	0	0	0	n/a
25867961	2015	JP	Rater 3	1	1	1	0	1	1	1	0	1	1
17884920	2007	JP	Rater 3	1	1	n/a	n/a	n/s	1	0	0	0	n/a
22957757	2013	BJP	Rater 3	1	1	1	0	0	1	1	0	0	n/a
19403599	2009	JP	Rater 3	1	1	1	1	n/a	1	1	0	0	n/a
22646302	2012	BJP	Rater 3	1	1	0	0	0	1	1	0	0	n/a
17906683	2008	BJP	Rater 3	1	1	0	0	0	1	1	0	0	n/a
23551945	2012	JP	Rater 3	1	1	0	0	0	1	1	0	0	n/a
20590572	2010	BJP	Rater 3	1	1	0	0	0	0	1	0	0	n/a
23646894	2013	BJP	Rater 3	1	1	0	0	0	1	1	0	0	n/a
19422390	2009	BJP	Rater 3	1	1	1	0	0	1	1	0	0	n/a
22431335	2012	JP	Rater 3	1	0	1	1	1	1	0	0	0	n/a
17379642	2007	JP	Rater 3	1	1	1	1	n/a	1	1	0	0	n/a
25194050	2014	JP	Rater 3	1?	0	n/a	n/a	n/a	1	0	0	0	n/a
19220295	2009	BJP	Rater 3	0	0	0	0	n/a	n/a	0	0	0	n/a
24903280	2014	BJP	Rater 3	1	1	0	0	0	1	1	0	0	n/a
20421285	2009	JP	Rater 3	1	1	n/a	0	n/a	1	1	0	0	n/a
23732643	2013	JP	Rater 3	1	1	0	0	0	1	1	0	0	n/a
19422398	2009	BJP	Rater 3	0	0	n/a	n/a	n/a	1	0	0	0	n/a
21790536	2012	BJP	Rater 3	1	0	0	0	0	1	0	0	0	n/a
20876196	2010	JP	Rater 3	1	1	1	1	n/a	1	n/a	0	0	n/a
25504574	2015	JP	Rater 3	1	1	1	1	n/a	1	0	0	0	n/a
18641674	2008	BJP	Rater 3	1	1	0	0	0	1	1	0	0	n/a
25038243	2014	JP	Rater 3	1	1	1?	0	0	1	1	0	1	1
20050190	2009	BJP	Rater 3	1	1	0	0	0	1	1	0	0	n/a
21838750	2012	BJP	Rater 3	1	1	0	0	0	1	1	0	0	n/a
20233210	2010	BJP	Rater 3	1	1	0	0	0	1	1	0	0	n/a
23207592	2013	JP	Rater 3	1	1	1	0	0	1	1	0	0	n/a
17641672	2007	BJP	Rater 3	1	1	0	0	0	1	1	0	0	n/a
25572550	2015	BJP	Rater 3	1	1	1	0	0	1	1	0	0	n/a
20590607	2010	BJP	Rater 3	1	1	1	0	0	1	0	0	0	1?
25630265	2015	JP	Rater 3	1	1	0	0	0	1	1	0	0	n/a
18516067	2008	BJP	Rater 3	1?	1	0	0	0	0	1	0	0	n/a
24712707	2014	BJP	Rater 3	1	1	0	0	0	1	1	0	0	n/a
19814726	2009	BJP	Rater 3	1	1	0	0	0	1	1	0	0	n/a
24641084	2014	BJP	Rater 3	1	1	0	0	0	1	1	0	0	n/a
17401444	2007	BJP	Rater 3	1	1	0	0	0	1	1	0	0	n/a
22124150	2012	JP	Rater 3	0	0	0	0	n/a	1	0	0	1	1
19309360	2009	BJP	Rater 3	1	1	0	0	0	1	1	0	0	n/a
21740410	2011	BJP	Rater 3	1	1	0	0	0	1	1	0	0	n/a
19888960	2009	BJP	Rater 3	1	1	0	0	0	1	1	0	0	n/a
21797840	2011	BJP	Rater 3	0	? All undefined	1	0	0	0	0	0	0	n/a
19675070	2009	JP	Rater 3	1	0	1	1	n/a	1	0	0	1	1
23043610	2012	BJP	Rater 3	1	0	1	0	0	1	0	0	0	n/a
17572695	2007	BJP	Rater 3	1	1	0	0	0	1	1	0	0	n/a
23045348	2013	JP	Rater 3	1	1	1	1	1	1	1	1?	0	n/a
19047204	2009	JP	Rater 3	1	1	1	0	n/a	1	1	0	0	n/a
21740407	2011	BJP	Rater 3	1	1	1	0	0	1	1	1	1	1
18264126	2008	BJP	Rater 3	1	1	0	0	0	1	1	0	0	n/a
22233416	2011	BJP	Rater 3	1	1	0	0	0	1	1	0	0	n/a
26661054
23472967	2013	BJP	Rater 3	0	1	0	0	0	1	1	0	0	1?
19719783	2009	BJP	Rater 3	1	1	0	0	0	1	1	0	0	n/a
25220338	2014	BJP	Rater 3	1	1	0	0	0	1	1	0	0	n/a
18325978	2008	JP	Rater 3	1	1	0	0	0	1	1	0	0	n/a
23940377	2013	JP	Rater 3	1	1	0	0	0	1	1	0	0	n/a
19858227	2009	JP	Rater 3	1	1	0	0	0	1	1	0	1	1?
24819676	2014	BJP	Rater 3	1	0	0	0	0	1	0	0	0	1?
19417092	2009	JP	Rater 3	1	1	1	0	0	1	1	0	1	0
23297304	2013	JP	Rater 3	1	0	1	0	0	n/a	n/a	1	1	0
17430992	2007	JP	Rater 3	1	1	1	0	n/a	1	n/a	n/a	0	n/a
25952282	2015	JP	Rater 3	1	1	0	0	0	1	1	0	0	n/a
19948661	2010	JP	Rater 3	1	1	1	0	0	1	1	0	0	n/a
23339180	2013	JP	Rater 3	1	1	1	1	0	1	1	0	0	n/a
18695645	2008	BJP	Rater 3	1	1	1	0	n/a	1	1	0	0	1?
22733660	2012	JP	Rater 3	1	1	1	0	n/a	1	1	0	0	n/a
18776919	2008	BJP	Rater 3	1	0	0	0	0	1	0	0	0	1?
22924655	2012	BJP	Rater 3	1	1	0	0	0	1	1	0	0	n/a
20421290	2010	JP	Rater 3	1	1	0	0	n/a	1	1	0	0	n/a
23126373	2013	BJP	Rater 3	1	0	0	0	0	1	0	0	0	n/a
20331601	2010	BJP	Rater 3	1	1	0	0	0	1	1	0	0	n/a
24117458	2014	BJP	Rater 3	1	1	0	0	0	1	1	0	0	n/a
20590652
23184511	2013	JP	Rater 3	1	1	0? ? Effect on 4 and 5	0	0	1	1	0	0	n/a
18493249
24417285	2014	BJP	Rater 3	1	1	0	0	0	1	1	0	0	n/a
17310141	2007	BJP	Rater 3	1	1	0	0	0	1	1	0	0	n/a
22946100	2012	JP	Rater 3	1	1	0	0	0	1	1	0	0	n/a
20002102	2010	BJP	Rater 3	1	1	1	0	0	1	1	0	0	n/a
26013701	2015	BJP	Rater 3	1	1	0	0	0	1	1	0	0	n/a
18218682	2007	JP	Rater 3	1	0	0	0	0	1	0	0	0	n/a
25970767	2015	JP	Rater 3	1	1	1	1	1	1	1	0	0	n/a
20403976	2010	JP	Rater 3	1	0	0	0	0	1	0	0	0	n/a
22219335	2012	JP	Rater 3	1	1	1	1	n/a	1	1	0	1	1
17160008	2007	BJP	Rater 3	1	1	1	0	0	1	1	0	0	n/a
23176257	2013	BJP	Rater 3	1	1	1	0	n/a	1	1	0	0	n/a
17412766	2007	JP	Rater 3	0	0	0	0	n/a	0	0	0	0	n/a
25627876	2015	JP	Rater 3	1	1	0	0	0	1	1	0	0	?1
19635819	2009	JP	Rater 3	1	1	1	0	n/a	1	1	0	1	0
23129795	2013	JP	Rater 3	0	1	0	0	0	0	0	0	0	n/a
18635641	2008	JP	Rater 3	1	1	1	0	n/a	1	1	0	0	n/a
22753546	2012	JP	Rater 3	1	0	1	0	n/a	1	0	0	0	n/a
18846034	2008	BJP	Rater 3	1	1	0	0	0	1	1	0	0	n/a
23440963	2013	JP	Rater 3	0	0	0	0	0	1	1	0	0	n/a
20880395	2010	BJP	Rater 3	n/a ?	0	0	0	0	0	0	0	0	n/a
22320222	2012	BJP	Rater 3	1	1	0	0	0	1	1	0	0	n/a
17317754	2007	JP	Rater 3	1	1	1	0	0	1	1	0	1	0
24801307	2014	JP	Rater 3	1	1	1	0	0	1	1	0	0	n/a
17110411	2007	JP	Rater 3	1	1	0	0	0	1	1	0	0	n/a
22928888	2013	BJP	Rater 3	1	1	1	0	0	1	1	0	0	n/a
19371330	2009	BJP	Rater 3	1	1	1	0	0	1	1	0	0	n/a
18084312	2008	BJP	Rater 4	0	0	0	0	0	0	0	0	1	2
23170811	2013	BJP	Rater 4	1	1	0	0	0	1	1	0	0	na
19237423	2009	JP	Rater 4	0	0	1	1	na	na	na	na	0	na
23347039	2013	BJP	Rater 4	0	1	0	na	0	1	1	0	0	na
17220910	2007	BJP	Rater 4	1	1	0	na	0	1	1	0	0	na
25765712	2015	BJP	Rater 4	1	0	0	na	0	1	0	0	0	na
18202095	2008	JP	Rater 4	1	1	1	1	0	1	1	na	0	na
24004409	2013	BJP	Rater 4	1	1	1	0	0	1	1	0	0	na
17932147	2007	JP	Rater 4	1	1	na	na	na	1	1	0	0	na
22747884	2012	BJP	Rater 4	1	1	1	0	na	1	1	0	0	na
17704831	2007	BJP	Rater 4	1	1	0	na	0	1	1	na	0	na
25802070	2015	BJP	Rater 4	1	1	1	0	na	1	1	na	0	na
19403604	2009	JP	Rater 4	1	1	1	1	na	1	1	0	1	1
23902406	2013	BJP	Rater 4	1	1	1	0	1	0	1	0	0	na
17641671	2007	BJP	Rater 4	1	1	0	na	0	1	1	0	0	na
23587883	2013	JP	Rater 4	1	1	1	0	0	1	1	0	0	na
17218348	2006	JP	Rater 4	1	1	na	na	na	1	1	0	na	na
23646960	2013	BJP	Rater 4	1	1	1	0	0	1	1	0	0	2
19226254	2009	BJP	Rater 4	1	0	0	0	0	1	0	0	0	na
23318877	2013	JP	Rater 4	0	0	1	1	0	1	0	na	1	1
18157164	2008	BJP	Rater 4	1	1	0	na	0	1	1	0	0	na
22988142	2012	JP	Rater 4	0	0	1	0	0	0	0	0	0	na
17303635	2007	JP	Rater 4	1	1	1	0	0	1	1	0	0	na
22988141	2012	JP	Rater 4	1	1	1	0	na	1	1	0	0	na
17185343	2007	JP	Rater 4	1	1	na	na	na	1	1	0	na	na
24641259	2014	BJP	Rater 4	1	1	1	0	0	1	1	0	0	na
20590566	2010	BJP	Rater 4	1	1	1	0	0	1	1	na	1	2
22144579	2012	JP	Rater 4	1	1	1	0	0	1	1	0	0	na
17603549	2007	BJP	Rater 4	1	1	1	0	0	1	1	0	0	na
26222228	2015	BJP	Rater 4	1	1	0	0	0	1	1	0	0	na
19289544	2009	JP	Rater 4	0	0	1	0	0	1	1	0	1	0
18832426	2008	JP	Rater 4	1	1	1	1	na	1	1	0	1	1
26236035	2015	JP	Rater 4	na	na	na	na	na	na	na	na	na	na
20649576	2010	BJP	Rater 4	1	1	0	0	0	1	1	0	0	na
22570377	2012	JP	Rater 4	1	1	0	0	0	1	1	0	0	na
19139048	2009	JP	Rater 4	1	1	0	0	0	1	1	0	0	na
22674719	2012	JP	Rater 4	0	0	1	0	0	1	1	0	1	1
18202096	2008	JP	Rater 4	1	1	1	0	0	1	1	0	0	na
22300007	2012	BJP	Rater 4	1	1	0	0	0	1	1	0	0	na
17158173	2007	JP	Rater 4	1	1	1	1	na	1	1	0	1	0
25239459	2014	JP	Rater 4	na	na	1	0	na	1	1	0	0	na
17339841	2007	BJP	Rater 4	1	1	0	0	0	1	1	0	0	na
22063628	2012	JP	Rater 4	1	1	1	0	0	1	1	na	0	na
20128806	2010	BJP	Rater 4	1	1	1	0	na	1	1	na	na	na
24421355	2014	JP	Rater 4	1	1	1	0	na	1	1	0	0	na
17303642	2007	JP	Rater 4	1	1	0	0	0	1	1	0	0	na
25917171	2015	BJP	Rater 4	1	1	1	0	na	1	1	0	0	na
17351654	2015	BJP	Rater 4	1	1	0	0	0	1	1	na	1	0
25630262	2015	JP	Rater 4	1	1	0	0	0	1	1	0	0	na
20962002	2010	JP	Rater 4	na	na	0	0	0	1	1	0	0	na
24665103	2014	JP	Rater 4	1	1	1	0	na	1	0	0	1	0
17916607	2007	JP	Rater 4	na	na	0	0	0	0	1	0	1	1
22473781	2012	JP	Rater 4	1	1	0	0	0	1	1	0	0	na
20860665	2010	BJP	Rater 4	1	1	0	0	0	1	1	na	0	na
24628360	2014	BJP	Rater 4	1	1	1	0	0	0	1	0	0	na
19403611	2009	JP	Rater 4	1	1	0	0	0	1	1	0	1	1, 2
24820856	2014	BJP	Rater 4	1	1	0	0	0	1	1	0	0	na
17932153	2007	JP	Rater 4	1	1	0	0	0	1	1	na	0	na
25556801	2014	JP	Rater 4	1	1	1	0	na	1	1	0	0	na
17603555	2007	BJP	Rater 4	1	1	1	1	0	1	1	0	1	1
24670147	2014	BJP	Rater 4	1	1	1	0	0	1	1	0	0	na
17347271	2007	JP	Rater 4	1	0	0	0	0	1	0	0	0	na
23440964	2013	JP	Rater 4	1	1	1	0	0	1	1	0	0	na
18755746	2008	JP	Rater 4	1	1	1	0	na	1	1	0	0	na
22646737	2012	BJP	Rater 4	1	1	0	0	0	1	1	0	0	na
17641677	2007	BJP	Rater 4	1	1	0	0	0	1	1	0	0	na
22641778	2012	JP	Rater 4	0	0	1	1	na	1	0	0	1	1
19139043	2009	JP	Rater 4	1	1	1	0	na	na	na	na	0	na
22199170	2012	JP	Rater 4	0	1	na	na	na	1	0	0	na	na
17435797	2007	BJP	Rater 4	na	na	1	0	na	1	1	0	0	na
24687586	2014	JP	Rater 4	0	0	0	0	0	1	0	0	1	0
18535091	2008	JP	Rater 4	1	1	1	1	1	1	1	0	0	na
25416624	2014	JP	Rater 4	na	na	1	0	0	1	1	0	0	na
17556392	2007	JP	Rater 4	1	0	1	1	0	1	1	na	1	0
25440572	2015	BJP	Rater 4	1	1	0	0	0	1	1	0	0	na
17702823	2007	JP	Rater 4	1	0	0	0	0	1	1	na	0	na
22310311	2012	JP	Rater 4	1	1	0	0	1	1	0	0	0	na
19470773	2009	JP	Rater 4	1	1	0	0	0	1	1	na	0	na
24428790	2014	BJP	Rater 4	1	1	0	0	0	1	1	0	1	1
19002103	2008	BJP	Rater 4	1	1	0	0	0	1	1	0	0	na
22289909	2012	JP	Rater 4	1	1	0	0	0	1	1	0	0	na
17435798	2007	BJP	Rater 4	1	1	1	0	0	1	1	0	0	na
23478133	2013	JP	Rater 4	1	1	0	0	0	1	1	0	0	na
19845674	2009	BJP	Rater 4	1	1	1	0	na	1	1	0	0	na
25754766	2015	BJP	Rater 4	1	1	0	0	0	1	1	0	1	1
18297105	2008	BJP	Rater 4	1	1	0	0	0	1	1	0	0	na
24469076	2014	JP	Rater 4	1	1	1	0	na	1	1	0	0	na
18084318	2008	BJP	Rater 4	na	na	0	0	0	1	1	0	0	na
25598508	2015	BJP	Rater 4	1	1	0	0	0	1	1	0	0	na
17128287	2007	BJP	Rater 4	1	1	0	0	0	1	1	0	0	na
25041185	2014	BJP	Rater 4	1	1	0	0	0	1	1	0	1	1
19417094	2009	JP	Rater 4	1	1	0	0	0	1	1	0	1	1
25164592	2014	BJP	Rater 4	1	0	1	0	na	0	0	0	0	na
19103680	2009	JP	Rater 4	0	0	1	0	na	0	0	1	0	na
25339093	2015	BJP	Rater 4	1	1	0	0	0	1	1	0	0	na
17420779	2007	BJP	Rater 4	1	0	1	0	na	1	1	0	0	na
23347118	2013	BJP	Rater 4	na	na	0	0	0	1	0	0	0	na
18356198	2008	JP	Rater 4	1	1	0	0	0	1	1	0	0	na
25297905	2015	BJP	Rater 4	na	na	1	0	0	1	1	0	0	na
20603338	2010	JP	Rater 4	1	1	1	0	na	1	1	0	0	na
